# Supplementary material for: Estimating Information Processing in a Memory System: The Utility of Meta-analytic Methods for Genetics
Source: PLoS Genet. 2015 Dec 8;11(12):e1005718. doi: 10.1371/journal.pgen.1005718 (PMC4672901; doi:10.1371/journal.pgen.1005718)
Supplement: S1 Dataset — (RM5) [file pgen.1005718.s001.rm5]

<?xml version="1.0" encoding="ISO-8859-1" standalone="no"?>
<COCHRANE_REVIEW DESCRIPTION="" DOI="" GROUP_ID="" ID="858713051519460847" MERGED_FROM="" MODIFIED="2013-07-17 17:38:43 +0800" MODIFIED_BY="[Empty name]" REVIEW_NO="" REVMAN_SUB_VERSION="5.2.5 " REVMAN_VERSION="5" SPLIT_FROM="" STAGE="R" STATUS="A" TYPE="INTERVENTION" VERSION_NO="0.0">
<COVER_SHEET MODIFIED="2013-05-17 11:46:09 +0800" MODIFIED_BY="[Empty name]">
<TITLE MODIFIED="2013-05-17 11:46:09 +0800" MODIFIED_BY="[Empty name]">Kenyon cell inactivation</TITLE>
<CONTACT>
<PERSON ID="????" ROLE="UNKNOWN">
<PREFIX/>
<FIRST_NAME/>
<MIDDLE_INITIALS/>
<LAST_NAME/>
<SUFFIX/>
<POSITION/>
<EMAIL_1/>
<EMAIL_2/>
<URL/>
<MOBILE_PHONE/>
<ADDRESS>
<DEPARTMENT/>
<ORGANISATION/>
<ADDRESS_1/>
<ADDRESS_2/>
<CITY/>
<ZIP/>
<REGION/>
<COUNTRY CODE="NONE">Not specified</COUNTRY>
<PHONE_1/>
<PHONE_2/>
<FAX_1/>
<FAX_2/>
</ADDRESS>
<FOOTNOTE/>
</PERSON>
</CONTACT>
<CREATORS>
<PERSON ID="????" ROLE="AUTHOR">
<PREFIX/>
<FIRST_NAME/>
<MIDDLE_INITIALS/>
<LAST_NAME/>
<SUFFIX/>
<POSITION/>
<EMAIL_1/>
<EMAIL_2/>
<URL/>
<MOBILE_PHONE/>
<ADDRESS>
<DEPARTMENT/>
<ORGANISATION/>
<ADDRESS_1/>
<ADDRESS_2/>
<CITY/>
<ZIP/>
<REGION/>
<COUNTRY CODE="NONE">Not specified</COUNTRY>
<PHONE_1/>
<PHONE_2/>
<FAX_1/>
<FAX_2/>
</ADDRESS>
<FOOTNOTE/>
</PERSON>
</CREATORS>
<DATES>
<UP_TO_DATE>
<DATE DAY="" MONTH="" YEAR=""/>
</UP_TO_DATE>
<LAST_SEARCH>
<DATE DAY="" MONTH="" YEAR=""/>
</LAST_SEARCH>
<NEXT_STAGE>
<DATE DAY="" MONTH="" YEAR=""/>
</NEXT_STAGE>
<PROTOCOL_PUBLISHED ISSUE="" YEAR=""/>
<REVIEW_PUBLISHED ISSUE="" YEAR=""/>
<LAST_CITATION_ISSUE ISSUE="" YEAR=""/>
</DATES>
<WHATS_NEW/>
<HISTORY/>
<SOURCES_OF_SUPPORT>
<INTERNAL_SOURCES/>
<EXTERNAL_SOURCES/>
</SOURCES_OF_SUPPORT>
<MESH_TERMS VERIFIED="NO"/>
<KEYWORDS/>
</COVER_SHEET>
<MAIN_TEXT>
<SUMMARY>
<TITLE>[Plain language title]</TITLE>
<SUMMARY_BODY>
<P>[Summary text]</P>
</SUMMARY_BODY>
</SUMMARY>
<ABSTRACT>
<ABS_BACKGROUND/>
<ABS_OBJECTIVES/>
<ABS_SEARCH_STRATEGY/>
<ABS_SELECTION_CRITERIA/>
<ABS_DATA_COLLECTION/>
<ABS_RESULTS/>
<ABS_CONCLUSIONS/>
</ABSTRACT>
<BODY>
<BACKGROUND>
<CONDITION/>
<INTERVENTION/>
<THEORY/>
<IMPORTANCE/>
</BACKGROUND>
<OBJECTIVES/>
<METHODS>
<SELECTION_CRITERIA>
<CRIT_STUDIES/>
<CRIT_PARTICIPANTS/>
<CRIT_INTERVENTIONS/>
<CRIT_OUTCOMES>
<CRIT_OUTCOMES_PRIMARY/>
<CRIT_OUTCOMES_SECONDARY/>
</CRIT_OUTCOMES>
</SELECTION_CRITERIA>
<SEARCH_METHODS>
<ELECTRONIC_SEARCHES/>
<OTHER_SEARCHES/>
</SEARCH_METHODS>
<DATA_COLLECTION>
<STUDY_SELECTION/>
<DATA_EXTRACTION/>
<QUALITY_ASSESSMENT/>
<EFFECT_MEASURES/>
<UNIT_OF_ANALYSIS/>
<MISSING_DATA/>
<HETEROGENEITY_ASSESSMENT/>
<BIAS_ASSESSMENT/>
<DATA_SYNTHESIS/>
<SUBGROUP_ANALYSIS/>
<SENSITIVITY_ANALYSIS/>
</DATA_COLLECTION>
</METHODS>
<RESULTS>
<STUDY_DESCRIPTION>
<SEARCH_RESULTS/>
<INCLUDED_STUDIES_DESCR/>
<EXCLUDED_STUDIES_DESCR/>
</STUDY_DESCRIPTION>
<STUDY_QUALITY>
<ALLOCATION/>
<BLINDING/>
<EXCLUSIONS/>
<SELECTIVE_REPORTING/>
<OTHER_BIAS_SOURCES/>
</STUDY_QUALITY>
<INTERVENTION_EFFECTS/>
</RESULTS>
<DISCUSSION>
<SUMMARY_OF_RESULTS/>
<APPLICABILITY_OF_FINDINGS/>
<QUALITY_OF_EVIDENCE/>
<POTENTIAL_BIASES/>
<AGREEMENT/>
</DISCUSSION>
<CONCLUSIONS>
<IMPLICATIONS_PRACTICE/>
<IMPLICATIONS_RESEARCH/>
</CONCLUSIONS>
</BODY>
<ACKNOWLEDGEMENTS/>
<CONFLICT_OF_INTEREST/>
<CONTRIBUTIONS/>
<PRO_REV_DIFF/>
<PUBLIC_NOTES/>
</MAIN_TEXT>
<STUDIES_AND_REFERENCES MODIFIED="2013-07-11 11:46:20 +0800" MODIFIED_BY="[Empty name]">
<STUDIES MODIFIED="2013-07-11 11:46:20 +0800" MODIFIED_BY="[Empty name]">
<INCLUDED_STUDIES MODIFIED="2013-07-11 11:46:20 +0800" MODIFIED_BY="[Empty name]">
<STUDY DATA_SOURCE="PUB" ID="STD-Akalal-2006" MODIFIED="2013-05-30 13:49:45 +0800" MODIFIED_BY="[Empty name]" NAME="Akalal 2006" YEAR="2006">
<REFERENCE PRIMARY="NO" TYPE="JOURNAL_ARTICLE">
<IDENTIFIERS/>
</REFERENCE>
<IDENTIFIERS MODIFIED="2013-05-30 13:49:45 +0800" MODIFIED_BY="[Empty name]"/>
</STUDY>
<STUDY DATA_SOURCE="PUB" ID="STD-Akalal-2006-2A-CS_x003b_H24_x002d_Gal" MODIFIED="2013-07-10 18:07:35 +0800" MODIFIED_BY="[Empty name]" NAME="Akalal 2006 2A CS;H24-Gal" YEAR="2006">
<REFERENCE PRIMARY="NO" TYPE="JOURNAL_ARTICLE">
<IDENTIFIERS/>
</REFERENCE>
<IDENTIFIERS MODIFIED="2013-07-10 18:07:27 +0800" MODIFIED_BY="[Empty name]">
<IDENTIFIER MODIFIED="2013-07-10 18:07:27 +0800" MODIFIED_BY="[Empty name]" TYPE="OTHER" VALUE="CS; H24-Gal4"/>
</IDENTIFIERS>
</STUDY>
<STUDY DATA_SOURCE="PUB" ID="STD-Akalal-2006-2D-CS_x003b_NP1131_x002d_" MODIFIED="2013-07-10 18:09:10 +0800" MODIFIED_BY="[Empty name]" NAME="Akalal 2006 2D CS;NP1131-" YEAR="2006">
<REFERENCE PRIMARY="NO" TYPE="JOURNAL_ARTICLE">
<IDENTIFIERS/>
</REFERENCE>
<IDENTIFIERS MODIFIED="2013-07-10 18:09:04 +0800" MODIFIED_BY="[Empty name]">
<IDENTIFIER MODIFIED="2013-07-10 18:09:04 +0800" MODIFIED_BY="[Empty name]" TYPE="OTHER" VALUE="CS; NP1131-Gal4"/>
</IDENTIFIERS>
</STUDY>
<STUDY DATA_SOURCE="PUB" ID="STD-Akalal-2006-3A-CS_x003b_c739_x002d_Ga" MODIFIED="2013-07-10 18:10:27 +0800" MODIFIED_BY="[Empty name]" NAME="Akalal 2006 3A CS;c739-Ga" YEAR="2006">
<REFERENCE PRIMARY="NO" TYPE="JOURNAL_ARTICLE">
<IDENTIFIERS/>
</REFERENCE>
<IDENTIFIERS MODIFIED="2013-07-10 18:10:23 +0800" MODIFIED_BY="[Empty name]">
<IDENTIFIER MODIFIED="2013-07-10 18:10:23 +0800" MODIFIED_BY="[Empty name]" TYPE="OTHER" VALUE="CS; c739-Gal4"/>
</IDENTIFIERS>
</STUDY>
<STUDY DATA_SOURCE="PUB" ID="STD-Akalal-2006-3D-CS_x003b_17d_x002d_Gal" MODIFIED="2013-07-10 18:11:20 +0800" MODIFIED_BY="[Empty name]" NAME="Akalal 2006 3D CS;17d-Gal" YEAR="2006">
<REFERENCE PRIMARY="NO" TYPE="JOURNAL_ARTICLE">
<IDENTIFIERS/>
</REFERENCE>
<IDENTIFIERS MODIFIED="2013-07-10 18:11:16 +0800" MODIFIED_BY="[Empty name]">
<IDENTIFIER MODIFIED="2013-07-10 18:11:16 +0800" MODIFIED_BY="[Empty name]" TYPE="OTHER" VALUE="CS; 17d-Gal4"/>
</IDENTIFIERS>
</STUDY>
<STUDY DATA_SOURCE="PUB" ID="STD-Akalal-2006-4A-w_x003b_c739_x002d_Gal" MODIFIED="2013-07-10 18:12:24 +0800" MODIFIED_BY="[Empty name]" NAME="Akalal 2006 4A w;c739-Gal" YEAR="2006">
<REFERENCE PRIMARY="NO" TYPE="JOURNAL_ARTICLE">
<IDENTIFIERS/>
</REFERENCE>
<IDENTIFIERS MODIFIED="2013-07-10 18:12:22 +0800" MODIFIED_BY="[Empty name]">
<IDENTIFIER MODIFIED="2013-07-10 18:12:22 +0800" MODIFIED_BY="[Empty name]" TYPE="OTHER" VALUE="w; c739-Gal4"/>
</IDENTIFIERS>
</STUDY>
<STUDY DATA_SOURCE="PUB" ID="STD-Akalal-2006-4A-w_x003b_UAS_x002d_shit" MODIFIED="2013-07-10 18:14:53 +0800" MODIFIED_BY="[Empty name]" NAME="Akalal 2006 4A w;UAS-shit" YEAR="2006">
<REFERENCE PRIMARY="NO" TYPE="JOURNAL_ARTICLE">
<IDENTIFIERS/>
</REFERENCE>
<IDENTIFIERS MODIFIED="2013-07-10 18:14:46 +0800" MODIFIED_BY="[Empty name]">
<IDENTIFIER MODIFIED="2013-07-10 18:14:46 +0800" MODIFIED_BY="[Empty name]" TYPE="OTHER" VALUE="w; UAS-shits1"/>
</IDENTIFIERS>
</STUDY>
<STUDY DATA_SOURCE="PUB" ID="STD-Akalal-2006-4D-w_x003b_17d_x002d_Gal4" MODIFIED="2013-07-10 18:13:32 +0800" MODIFIED_BY="[Empty name]" NAME="Akalal 2006 4D w;17d-Gal4" YEAR="2006">
<REFERENCE PRIMARY="NO" TYPE="JOURNAL_ARTICLE">
<IDENTIFIERS/>
</REFERENCE>
<IDENTIFIERS MODIFIED="2013-07-10 18:13:23 +0800" MODIFIED_BY="[Empty name]">
<IDENTIFIER MODIFIED="2013-07-10 18:13:23 +0800" MODIFIED_BY="[Empty name]" TYPE="OTHER" VALUE="w; 17d-Gal4"/>
</IDENTIFIERS>
</STUDY>
<STUDY DATA_SOURCE="PUB" ID="STD-Akalal-2006-4D-w_x003b_UAS_x002d_shit" MODIFIED="2013-07-10 18:16:02 +0800" MODIFIED_BY="[Empty name]" NAME="Akalal 2006 4D w;UAS-shit" YEAR="2006">
<REFERENCE PRIMARY="NO" TYPE="JOURNAL_ARTICLE">
<IDENTIFIERS/>
</REFERENCE>
<IDENTIFIERS MODIFIED="2013-07-10 18:16:00 +0800" MODIFIED_BY="[Empty name]">
<IDENTIFIER MODIFIED="2013-07-10 18:16:00 +0800" MODIFIED_BY="[Empty name]" TYPE="OTHER" VALUE="w; UAS-shits1"/>
</IDENTIFIERS>
</STUDY>
<STUDY DATA_SOURCE="PUB" ID="STD-Akalal-2006-5A-CS_x003b_c739H24" MODIFIED="2013-07-10 18:20:54 +0800" MODIFIED_BY="[Empty name]" NAME="Akalal 2006 5A CS;c739H24" YEAR="2006">
<REFERENCE PRIMARY="NO" TYPE="JOURNAL_ARTICLE">
<IDENTIFIERS/>
</REFERENCE>
<IDENTIFIERS MODIFIED="2013-07-10 18:20:52 +0800" MODIFIED_BY="[Empty name]">
<IDENTIFIER MODIFIED="2013-07-10 18:20:52 +0800" MODIFIED_BY="[Empty name]" TYPE="OTHER" VALUE="CS;c739-gal4;H24"/>
</IDENTIFIERS>
</STUDY>
<STUDY DATA_SOURCE="PUB" ID="STD-Blum-2009" MODIFIED="2013-05-15 19:51:01 +0800" MODIFIED_BY="[Empty name]" NAME="Blum 2009" YEAR="2009">
<REFERENCE PRIMARY="NO" TYPE="JOURNAL_ARTICLE">
<IDENTIFIERS/>
</REFERENCE>
<IDENTIFIERS/>
</STUDY>
<STUDY DATA_SOURCE="PUB" ID="STD-Dubnau-2001" MODIFIED="2013-05-16 14:35:48 +0800" MODIFIED_BY="[Empty name]" NAME="Dubnau 2001" YEAR="2001">
<REFERENCE PRIMARY="NO" TYPE="JOURNAL_ARTICLE">
<IDENTIFIERS/>
</REFERENCE>
<IDENTIFIERS/>
</STUDY>
<STUDY DATA_SOURCE="PUB" ID="STD-McGuire-2001" MODIFIED="2013-05-16 14:35:34 +0800" MODIFIED_BY="[Empty name]" NAME="McGuire 2001" YEAR="2001">
<REFERENCE PRIMARY="NO" TYPE="JOURNAL_ARTICLE">
<IDENTIFIERS/>
</REFERENCE>
<IDENTIFIERS/>
</STUDY>
<STUDY DATA_SOURCE="PUB" ID="STD-McGuire-2003" MODIFIED="2013-05-15 22:16:00 +0800" MODIFIED_BY="[Empty name]" NAME="McGuire 2003" YEAR="2003">
<REFERENCE PRIMARY="NO" TYPE="JOURNAL_ARTICLE">
<IDENTIFIERS/>
</REFERENCE>
<IDENTIFIERS/>
</STUDY>
<STUDY DATA_SOURCE="PUB" ID="STD-McGuire-2003-SuppF4" MODIFIED="2013-07-11 11:46:20 +0800" MODIFIED_BY="[Empty name]" NAME="McGuire 2003 SuppF4" YEAR="2003">
<REFERENCE PRIMARY="NO" TYPE="JOURNAL_ARTICLE">
<IDENTIFIERS/>
</REFERENCE>
<IDENTIFIERS MODIFIED="2013-07-11 11:46:17 +0800" MODIFIED_BY="[Empty name]">
<IDENTIFIER MODIFIED="2013-07-11 11:46:17 +0800" MODIFIED_BY="[Empty name]" TYPE="OTHER" VALUE="c739&amp;H24&amp;c739+H24"/>
</IDENTIFIERS>
</STUDY>
<STUDY DATA_SOURCE="PUB" ID="STD-Review-2013" MODIFIED="2013-05-28 20:52:00 +0800" MODIFIED_BY="[Empty name]" NAME="Review 2013" YEAR="2013">
<REFERENCE PRIMARY="NO" TYPE="JOURNAL_ARTICLE">
<IDENTIFIERS/>
</REFERENCE>
<IDENTIFIERS/>
</STUDY>
<STUDY DATA_SOURCE="PUB" ID="STD-Scheunemann-2012" MODIFIED="2013-05-15 20:11:51 +0800" MODIFIED_BY="[Empty name]" NAME="Scheunemann 2012" YEAR="2012">
<REFERENCE PRIMARY="NO" TYPE="JOURNAL_ARTICLE">
<IDENTIFIERS/>
</REFERENCE>
<IDENTIFIERS/>
</STUDY>
<STUDY DATA_SOURCE="PUB" ID="STD-Schwaerzel-2002" MODIFIED="2013-05-16 14:36:14 +0800" MODIFIED_BY="[Empty name]" NAME="Schwaerzel 2002" YEAR="2002">
<REFERENCE PRIMARY="NO" TYPE="JOURNAL_ARTICLE">
<IDENTIFIERS/>
</REFERENCE>
<IDENTIFIERS/>
</STUDY>
<STUDY DATA_SOURCE="PUB" ID="STD-Schwaerzel-2003" MODIFIED="2013-05-15 20:11:11 +0800" MODIFIED_BY="[Empty name]" NAME="Schwaerzel 2003" YEAR="2003">
<REFERENCE PRIMARY="NO" TYPE="JOURNAL_ARTICLE">
<IDENTIFIERS/>
</REFERENCE>
<IDENTIFIERS/>
</STUDY>
<STUDY DATA_SOURCE="PUB" ID="STD-Thum-2007" MODIFIED="2013-05-15 19:51:29 +0800" MODIFIED_BY="[Empty name]" NAME="Thum 2007" YEAR="2007">
<REFERENCE PRIMARY="NO" TYPE="JOURNAL_ARTICLE">
<IDENTIFIERS/>
</REFERENCE>
<IDENTIFIERS/>
</STUDY>
<STUDY DATA_SOURCE="PUB" ID="STD-Zars-2000" MODIFIED="2013-05-15 20:10:50 +0800" MODIFIED_BY="[Empty name]" NAME="Zars 2000" YEAR="2000">
<REFERENCE PRIMARY="NO" TYPE="JOURNAL_ARTICLE">
<IDENTIFIERS/>
</REFERENCE>
<IDENTIFIERS/>
</STUDY>
</INCLUDED_STUDIES>
<EXCLUDED_STUDIES/>
<AWAITING_STUDIES/>
<ONGOING_STUDIES/>
</STUDIES>
<OTHER_REFERENCES>
<ADDITIONAL_REFERENCES/>
<OTHER_VERSIONS_REFERENCES/>
<PENDING_REFERENCES/>
</OTHER_REFERENCES>
</STUDIES_AND_REFERENCES>
<CHARACTERISTICS_OF_STUDIES MODIFIED="2013-07-11 11:46:20 +0800" MODIFIED_BY="[Empty name]" NOTES="&lt;p&gt;Not relevant in our case&lt;/p&gt;" NOTES_MODIFIED="2013-07-11 11:46:20 +0800" NOTES_MODIFIED_BY="[Empty name]">
<CHARACTERISTICS_OF_INCLUDED_STUDIES MODIFIED="2013-07-11 11:46:20 +0800" MODIFIED_BY="[Empty name]" SORT_BY="STUDY" USER_DEF_1_ENABLED="NO" USER_DEF_2_ENABLED="NO" USER_DEF_3_ENABLED="NO">
<INCLUDED_CHAR STUDY_ID="STD-Akalal-2006">
<CHAR_METHODS/>
<CHAR_PARTICIPANTS/>
<CHAR_INTERVENTIONS/>
<CHAR_OUTCOMES/>
<CHAR_NOTES/>
</INCLUDED_CHAR>
<INCLUDED_CHAR STUDY_ID="STD-Akalal-2006-2A-CS_x003b_H24_x002d_Gal">
<CHAR_METHODS/>
<CHAR_PARTICIPANTS/>
<CHAR_INTERVENTIONS/>
<CHAR_OUTCOMES/>
<CHAR_NOTES/>
</INCLUDED_CHAR>
<INCLUDED_CHAR STUDY_ID="STD-Akalal-2006-2D-CS_x003b_NP1131_x002d_">
<CHAR_METHODS/>
<CHAR_PARTICIPANTS/>
<CHAR_INTERVENTIONS/>
<CHAR_OUTCOMES/>
<CHAR_NOTES/>
</INCLUDED_CHAR>
<INCLUDED_CHAR STUDY_ID="STD-Akalal-2006-3A-CS_x003b_c739_x002d_Ga">
<CHAR_METHODS/>
<CHAR_PARTICIPANTS/>
<CHAR_INTERVENTIONS/>
<CHAR_OUTCOMES/>
<CHAR_NOTES/>
</INCLUDED_CHAR>
<INCLUDED_CHAR STUDY_ID="STD-Akalal-2006-3D-CS_x003b_17d_x002d_Gal">
<CHAR_METHODS/>
<CHAR_PARTICIPANTS/>
<CHAR_INTERVENTIONS/>
<CHAR_OUTCOMES/>
<CHAR_NOTES/>
</INCLUDED_CHAR>
<INCLUDED_CHAR STUDY_ID="STD-Akalal-2006-4A-w_x003b_c739_x002d_Gal">
<CHAR_METHODS/>
<CHAR_PARTICIPANTS/>
<CHAR_INTERVENTIONS/>
<CHAR_OUTCOMES/>
<CHAR_NOTES/>
</INCLUDED_CHAR>
<INCLUDED_CHAR STUDY_ID="STD-Akalal-2006-4A-w_x003b_UAS_x002d_shit">
<CHAR_METHODS/>
<CHAR_PARTICIPANTS/>
<CHAR_INTERVENTIONS/>
<CHAR_OUTCOMES/>
<CHAR_NOTES/>
</INCLUDED_CHAR>
<INCLUDED_CHAR STUDY_ID="STD-Akalal-2006-4D-w_x003b_17d_x002d_Gal4">
<CHAR_METHODS/>
<CHAR_PARTICIPANTS/>
<CHAR_INTERVENTIONS/>
<CHAR_OUTCOMES/>
<CHAR_NOTES/>
</INCLUDED_CHAR>
<INCLUDED_CHAR STUDY_ID="STD-Akalal-2006-4D-w_x003b_UAS_x002d_shit">
<CHAR_METHODS/>
<CHAR_PARTICIPANTS/>
<CHAR_INTERVENTIONS/>
<CHAR_OUTCOMES/>
<CHAR_NOTES/>
</INCLUDED_CHAR>
<INCLUDED_CHAR STUDY_ID="STD-Akalal-2006-5A-CS_x003b_c739H24">
<CHAR_METHODS/>
<CHAR_PARTICIPANTS/>
<CHAR_INTERVENTIONS/>
<CHAR_OUTCOMES/>
<CHAR_NOTES/>
</INCLUDED_CHAR>
<INCLUDED_CHAR STUDY_ID="STD-Blum-2009">
<CHAR_METHODS/>
<CHAR_PARTICIPANTS/>
<CHAR_INTERVENTIONS/>
<CHAR_OUTCOMES/>
<CHAR_NOTES/>
</INCLUDED_CHAR>
<INCLUDED_CHAR STUDY_ID="STD-Dubnau-2001">
<CHAR_METHODS/>
<CHAR_PARTICIPANTS/>
<CHAR_INTERVENTIONS/>
<CHAR_OUTCOMES/>
<CHAR_NOTES/>
</INCLUDED_CHAR>
<INCLUDED_CHAR STUDY_ID="STD-McGuire-2001">
<CHAR_METHODS/>
<CHAR_PARTICIPANTS/>
<CHAR_INTERVENTIONS/>
<CHAR_OUTCOMES/>
<CHAR_NOTES/>
</INCLUDED_CHAR>
<INCLUDED_CHAR STUDY_ID="STD-McGuire-2003">
<CHAR_METHODS/>
<CHAR_PARTICIPANTS/>
<CHAR_INTERVENTIONS/>
<CHAR_OUTCOMES/>
<CHAR_NOTES/>
</INCLUDED_CHAR>
<INCLUDED_CHAR STUDY_ID="STD-McGuire-2003-SuppF4">
<CHAR_METHODS/>
<CHAR_PARTICIPANTS/>
<CHAR_INTERVENTIONS/>
<CHAR_OUTCOMES/>
<CHAR_NOTES/>
</INCLUDED_CHAR>
<INCLUDED_CHAR STUDY_ID="STD-Review-2013">
<CHAR_METHODS/>
<CHAR_PARTICIPANTS/>
<CHAR_INTERVENTIONS/>
<CHAR_OUTCOMES/>
<CHAR_NOTES/>
</INCLUDED_CHAR>
<INCLUDED_CHAR STUDY_ID="STD-Scheunemann-2012">
<CHAR_METHODS/>
<CHAR_PARTICIPANTS/>
<CHAR_INTERVENTIONS/>
<CHAR_OUTCOMES/>
<CHAR_NOTES/>
</INCLUDED_CHAR>
<INCLUDED_CHAR STUDY_ID="STD-Schwaerzel-2002">
<CHAR_METHODS/>
<CHAR_PARTICIPANTS/>
<CHAR_INTERVENTIONS/>
<CHAR_OUTCOMES/>
<CHAR_NOTES/>
</INCLUDED_CHAR>
<INCLUDED_CHAR STUDY_ID="STD-Schwaerzel-2003">
<CHAR_METHODS/>
<CHAR_PARTICIPANTS/>
<CHAR_INTERVENTIONS/>
<CHAR_OUTCOMES/>
<CHAR_NOTES/>
</INCLUDED_CHAR>
<INCLUDED_CHAR STUDY_ID="STD-Thum-2007">
<CHAR_METHODS/>
<CHAR_PARTICIPANTS/>
<CHAR_INTERVENTIONS/>
<CHAR_OUTCOMES/>
<CHAR_NOTES/>
</INCLUDED_CHAR>
<INCLUDED_CHAR STUDY_ID="STD-Zars-2000">
<CHAR_METHODS/>
<CHAR_PARTICIPANTS/>
<CHAR_INTERVENTIONS/>
<CHAR_OUTCOMES/>
<CHAR_NOTES/>
</INCLUDED_CHAR>
<FOOTNOTES/>
</CHARACTERISTICS_OF_INCLUDED_STUDIES>
<CHARACTERISTICS_OF_EXCLUDED_STUDIES SORT_BY="STUDY">
<FOOTNOTES/>
</CHARACTERISTICS_OF_EXCLUDED_STUDIES>
<CHARACTERISTICS_OF_AWAITING_STUDIES SORT_BY="STUDY" USER_DEF_1_ENABLED="NO" USER_DEF_2_ENABLED="NO" USER_DEF_3_ENABLED="NO">
<FOOTNOTES/>
</CHARACTERISTICS_OF_AWAITING_STUDIES>
<CHARACTERISTICS_OF_ONGOING_STUDIES SORT_BY="STUDY" USER_DEF_1_ENABLED="NO" USER_DEF_2_ENABLED="NO" USER_DEF_3_ENABLED="NO">
<FOOTNOTES/>
</CHARACTERISTICS_OF_ONGOING_STUDIES>
</CHARACTERISTICS_OF_STUDIES>
<QUALITY_ITEMS MODIFIED="2013-07-11 11:46:20 +0800" MODIFIED_BY="[Empty name]">
<QUALITY_ITEM CORE_ITEM="YES" ID="QIT-01" LEVEL="STUDY" MODIFIED="2013-07-11 11:46:20 +0800" MODIFIED_BY="[Empty name]" NO="1">
<NAME>Random sequence generation (selection bias)</NAME>
<DESCRIPTION>
<P>Selection bias (biased allocation to interventions) due to inadequate generation of a randomised sequence</P>
</DESCRIPTION>
<QUALITY_ITEM_DATA>
<QUALITY_ITEM_DATA_ENTRY RESULT="UNKNOWN" STUDY_ID="STD-Akalal-2006">
<DESCRIPTION/>
</QUALITY_ITEM_DATA_ENTRY>
<QUALITY_ITEM_DATA_ENTRY RESULT="UNKNOWN" STUDY_ID="STD-Akalal-2006-2A-CS_x003b_H24_x002d_Gal">
<DESCRIPTION/>
</QUALITY_ITEM_DATA_ENTRY>
<QUALITY_ITEM_DATA_ENTRY RESULT="UNKNOWN" STUDY_ID="STD-Akalal-2006-2D-CS_x003b_NP1131_x002d_">
<DESCRIPTION/>
</QUALITY_ITEM_DATA_ENTRY>
<QUALITY_ITEM_DATA_ENTRY RESULT="UNKNOWN" STUDY_ID="STD-Akalal-2006-3A-CS_x003b_c739_x002d_Ga">
<DESCRIPTION/>
</QUALITY_ITEM_DATA_ENTRY>
<QUALITY_ITEM_DATA_ENTRY RESULT="UNKNOWN" STUDY_ID="STD-Akalal-2006-3D-CS_x003b_17d_x002d_Gal">
<DESCRIPTION/>
</QUALITY_ITEM_DATA_ENTRY>
<QUALITY_ITEM_DATA_ENTRY RESULT="UNKNOWN" STUDY_ID="STD-Akalal-2006-4A-w_x003b_UAS_x002d_shit">
<DESCRIPTION/>
</QUALITY_ITEM_DATA_ENTRY>
<QUALITY_ITEM_DATA_ENTRY RESULT="UNKNOWN" STUDY_ID="STD-Akalal-2006-4A-w_x003b_c739_x002d_Gal">
<DESCRIPTION/>
</QUALITY_ITEM_DATA_ENTRY>
<QUALITY_ITEM_DATA_ENTRY RESULT="UNKNOWN" STUDY_ID="STD-Akalal-2006-4D-w_x003b_17d_x002d_Gal4">
<DESCRIPTION/>
</QUALITY_ITEM_DATA_ENTRY>
<QUALITY_ITEM_DATA_ENTRY RESULT="UNKNOWN" STUDY_ID="STD-Akalal-2006-4D-w_x003b_UAS_x002d_shit">
<DESCRIPTION/>
</QUALITY_ITEM_DATA_ENTRY>
<QUALITY_ITEM_DATA_ENTRY RESULT="UNKNOWN" STUDY_ID="STD-Akalal-2006-5A-CS_x003b_c739H24">
<DESCRIPTION/>
</QUALITY_ITEM_DATA_ENTRY>
<QUALITY_ITEM_DATA_ENTRY RESULT="UNKNOWN" STUDY_ID="STD-Blum-2009">
<DESCRIPTION/>
</QUALITY_ITEM_DATA_ENTRY>
<QUALITY_ITEM_DATA_ENTRY RESULT="UNKNOWN" STUDY_ID="STD-Dubnau-2001">
<DESCRIPTION/>
</QUALITY_ITEM_DATA_ENTRY>
<QUALITY_ITEM_DATA_ENTRY RESULT="UNKNOWN" STUDY_ID="STD-McGuire-2001">
<DESCRIPTION/>
</QUALITY_ITEM_DATA_ENTRY>
<QUALITY_ITEM_DATA_ENTRY RESULT="UNKNOWN" STUDY_ID="STD-McGuire-2003">
<DESCRIPTION/>
</QUALITY_ITEM_DATA_ENTRY>
<QUALITY_ITEM_DATA_ENTRY RESULT="UNKNOWN" STUDY_ID="STD-McGuire-2003-SuppF4">
<DESCRIPTION/>
</QUALITY_ITEM_DATA_ENTRY>
<QUALITY_ITEM_DATA_ENTRY RESULT="UNKNOWN" STUDY_ID="STD-Review-2013">
<DESCRIPTION/>
</QUALITY_ITEM_DATA_ENTRY>
<QUALITY_ITEM_DATA_ENTRY RESULT="UNKNOWN" STUDY_ID="STD-Scheunemann-2012">
<DESCRIPTION/>
</QUALITY_ITEM_DATA_ENTRY>
<QUALITY_ITEM_DATA_ENTRY RESULT="UNKNOWN" STUDY_ID="STD-Schwaerzel-2002">
<DESCRIPTION/>
</QUALITY_ITEM_DATA_ENTRY>
<QUALITY_ITEM_DATA_ENTRY RESULT="UNKNOWN" STUDY_ID="STD-Schwaerzel-2003">
<DESCRIPTION/>
</QUALITY_ITEM_DATA_ENTRY>
<QUALITY_ITEM_DATA_ENTRY RESULT="UNKNOWN" STUDY_ID="STD-Thum-2007">
<DESCRIPTION/>
</QUALITY_ITEM_DATA_ENTRY>
<QUALITY_ITEM_DATA_ENTRY RESULT="UNKNOWN" STUDY_ID="STD-Zars-2000">
<DESCRIPTION/>
</QUALITY_ITEM_DATA_ENTRY>
</QUALITY_ITEM_DATA>
</QUALITY_ITEM>
<QUALITY_ITEM CORE_ITEM="YES" ID="QIT-02" LEVEL="STUDY" MODIFIED="2013-07-11 11:46:20 +0800" MODIFIED_BY="[Empty name]" NO="2">
<NAME>Allocation concealment (selection bias)</NAME>
<DESCRIPTION>
<P>Selection bias (biased allocation to interventions) due to inadequate concealment of allocations prior to assignment</P>
</DESCRIPTION>
<QUALITY_ITEM_DATA>
<QUALITY_ITEM_DATA_ENTRY RESULT="UNKNOWN" STUDY_ID="STD-Akalal-2006">
<DESCRIPTION/>
</QUALITY_ITEM_DATA_ENTRY>
<QUALITY_ITEM_DATA_ENTRY RESULT="UNKNOWN" STUDY_ID="STD-Akalal-2006-2A-CS_x003b_H24_x002d_Gal">
<DESCRIPTION/>
</QUALITY_ITEM_DATA_ENTRY>
<QUALITY_ITEM_DATA_ENTRY RESULT="UNKNOWN" STUDY_ID="STD-Akalal-2006-2D-CS_x003b_NP1131_x002d_">
<DESCRIPTION/>
</QUALITY_ITEM_DATA_ENTRY>
<QUALITY_ITEM_DATA_ENTRY RESULT="UNKNOWN" STUDY_ID="STD-Akalal-2006-3A-CS_x003b_c739_x002d_Ga">
<DESCRIPTION/>
</QUALITY_ITEM_DATA_ENTRY>
<QUALITY_ITEM_DATA_ENTRY RESULT="UNKNOWN" STUDY_ID="STD-Akalal-2006-3D-CS_x003b_17d_x002d_Gal">
<DESCRIPTION/>
</QUALITY_ITEM_DATA_ENTRY>
<QUALITY_ITEM_DATA_ENTRY RESULT="UNKNOWN" STUDY_ID="STD-Akalal-2006-4A-w_x003b_UAS_x002d_shit">
<DESCRIPTION/>
</QUALITY_ITEM_DATA_ENTRY>
<QUALITY_ITEM_DATA_ENTRY RESULT="UNKNOWN" STUDY_ID="STD-Akalal-2006-4A-w_x003b_c739_x002d_Gal">
<DESCRIPTION/>
</QUALITY_ITEM_DATA_ENTRY>
<QUALITY_ITEM_DATA_ENTRY RESULT="UNKNOWN" STUDY_ID="STD-Akalal-2006-4D-w_x003b_17d_x002d_Gal4">
<DESCRIPTION/>
</QUALITY_ITEM_DATA_ENTRY>
<QUALITY_ITEM_DATA_ENTRY RESULT="UNKNOWN" STUDY_ID="STD-Akalal-2006-4D-w_x003b_UAS_x002d_shit">
<DESCRIPTION/>
</QUALITY_ITEM_DATA_ENTRY>
<QUALITY_ITEM_DATA_ENTRY RESULT="UNKNOWN" STUDY_ID="STD-Akalal-2006-5A-CS_x003b_c739H24">
<DESCRIPTION/>
</QUALITY_ITEM_DATA_ENTRY>
<QUALITY_ITEM_DATA_ENTRY RESULT="UNKNOWN" STUDY_ID="STD-Blum-2009">
<DESCRIPTION/>
</QUALITY_ITEM_DATA_ENTRY>
<QUALITY_ITEM_DATA_ENTRY RESULT="UNKNOWN" STUDY_ID="STD-Dubnau-2001">
<DESCRIPTION/>
</QUALITY_ITEM_DATA_ENTRY>
<QUALITY_ITEM_DATA_ENTRY RESULT="UNKNOWN" STUDY_ID="STD-McGuire-2001">
<DESCRIPTION/>
</QUALITY_ITEM_DATA_ENTRY>
<QUALITY_ITEM_DATA_ENTRY RESULT="UNKNOWN" STUDY_ID="STD-McGuire-2003">
<DESCRIPTION/>
</QUALITY_ITEM_DATA_ENTRY>
<QUALITY_ITEM_DATA_ENTRY RESULT="UNKNOWN" STUDY_ID="STD-McGuire-2003-SuppF4">
<DESCRIPTION/>
</QUALITY_ITEM_DATA_ENTRY>
<QUALITY_ITEM_DATA_ENTRY RESULT="UNKNOWN" STUDY_ID="STD-Review-2013">
<DESCRIPTION/>
</QUALITY_ITEM_DATA_ENTRY>
<QUALITY_ITEM_DATA_ENTRY RESULT="UNKNOWN" STUDY_ID="STD-Scheunemann-2012">
<DESCRIPTION/>
</QUALITY_ITEM_DATA_ENTRY>
<QUALITY_ITEM_DATA_ENTRY RESULT="UNKNOWN" STUDY_ID="STD-Schwaerzel-2002">
<DESCRIPTION/>
</QUALITY_ITEM_DATA_ENTRY>
<QUALITY_ITEM_DATA_ENTRY RESULT="UNKNOWN" STUDY_ID="STD-Schwaerzel-2003">
<DESCRIPTION/>
</QUALITY_ITEM_DATA_ENTRY>
<QUALITY_ITEM_DATA_ENTRY RESULT="UNKNOWN" STUDY_ID="STD-Thum-2007">
<DESCRIPTION/>
</QUALITY_ITEM_DATA_ENTRY>
<QUALITY_ITEM_DATA_ENTRY RESULT="UNKNOWN" STUDY_ID="STD-Zars-2000">
<DESCRIPTION/>
</QUALITY_ITEM_DATA_ENTRY>
</QUALITY_ITEM_DATA>
</QUALITY_ITEM>
<QUALITY_ITEM CORE_ITEM="YES" ID="QIT-03" LEVEL="GROUP" MODIFIED="2013-07-11 11:46:20 +0800" MODIFIED_BY="[Empty name]" NO="3">
<NAME>Blinding of participants and personnel (performance bias)</NAME>
<DESCRIPTION>
<P>Performance bias due to knowledge of the allocated interventions by participants and personnel during the study</P>
</DESCRIPTION>
<QUALITY_ITEM_DATA_ENTRY_GROUP ID="QIG-03.01" NO="1">
<NAME>All outcomes</NAME>
</QUALITY_ITEM_DATA_ENTRY_GROUP>
<QUALITY_ITEM_DATA>
<QUALITY_ITEM_DATA_ENTRY GROUP_ID="QIG-03.01" RESULT="UNKNOWN" STUDY_ID="STD-Akalal-2006">
<DESCRIPTION/>
</QUALITY_ITEM_DATA_ENTRY>
<QUALITY_ITEM_DATA_ENTRY GROUP_ID="QIG-03.01" RESULT="UNKNOWN" STUDY_ID="STD-Akalal-2006-2A-CS_x003b_H24_x002d_Gal">
<DESCRIPTION/>
</QUALITY_ITEM_DATA_ENTRY>
<QUALITY_ITEM_DATA_ENTRY GROUP_ID="QIG-03.01" RESULT="UNKNOWN" STUDY_ID="STD-Akalal-2006-2D-CS_x003b_NP1131_x002d_">
<DESCRIPTION/>
</QUALITY_ITEM_DATA_ENTRY>
<QUALITY_ITEM_DATA_ENTRY GROUP_ID="QIG-03.01" RESULT="UNKNOWN" STUDY_ID="STD-Akalal-2006-3A-CS_x003b_c739_x002d_Ga">
<DESCRIPTION/>
</QUALITY_ITEM_DATA_ENTRY>
<QUALITY_ITEM_DATA_ENTRY GROUP_ID="QIG-03.01" RESULT="UNKNOWN" STUDY_ID="STD-Akalal-2006-3D-CS_x003b_17d_x002d_Gal">
<DESCRIPTION/>
</QUALITY_ITEM_DATA_ENTRY>
<QUALITY_ITEM_DATA_ENTRY GROUP_ID="QIG-03.01" RESULT="UNKNOWN" STUDY_ID="STD-Akalal-2006-4A-w_x003b_UAS_x002d_shit">
<DESCRIPTION/>
</QUALITY_ITEM_DATA_ENTRY>
<QUALITY_ITEM_DATA_ENTRY GROUP_ID="QIG-03.01" RESULT="UNKNOWN" STUDY_ID="STD-Akalal-2006-4A-w_x003b_c739_x002d_Gal">
<DESCRIPTION/>
</QUALITY_ITEM_DATA_ENTRY>
<QUALITY_ITEM_DATA_ENTRY GROUP_ID="QIG-03.01" RESULT="UNKNOWN" STUDY_ID="STD-Akalal-2006-4D-w_x003b_17d_x002d_Gal4">
<DESCRIPTION/>
</QUALITY_ITEM_DATA_ENTRY>
<QUALITY_ITEM_DATA_ENTRY GROUP_ID="QIG-03.01" RESULT="UNKNOWN" STUDY_ID="STD-Akalal-2006-4D-w_x003b_UAS_x002d_shit">
<DESCRIPTION/>
</QUALITY_ITEM_DATA_ENTRY>
<QUALITY_ITEM_DATA_ENTRY GROUP_ID="QIG-03.01" RESULT="UNKNOWN" STUDY_ID="STD-Akalal-2006-5A-CS_x003b_c739H24">
<DESCRIPTION/>
</QUALITY_ITEM_DATA_ENTRY>
<QUALITY_ITEM_DATA_ENTRY GROUP_ID="QIG-03.01" RESULT="UNKNOWN" STUDY_ID="STD-Blum-2009">
<DESCRIPTION/>
</QUALITY_ITEM_DATA_ENTRY>
<QUALITY_ITEM_DATA_ENTRY GROUP_ID="QIG-03.01" RESULT="UNKNOWN" STUDY_ID="STD-Dubnau-2001">
<DESCRIPTION/>
</QUALITY_ITEM_DATA_ENTRY>
<QUALITY_ITEM_DATA_ENTRY GROUP_ID="QIG-03.01" RESULT="UNKNOWN" STUDY_ID="STD-McGuire-2001">
<DESCRIPTION/>
</QUALITY_ITEM_DATA_ENTRY>
<QUALITY_ITEM_DATA_ENTRY GROUP_ID="QIG-03.01" RESULT="UNKNOWN" STUDY_ID="STD-McGuire-2003">
<DESCRIPTION/>
</QUALITY_ITEM_DATA_ENTRY>
<QUALITY_ITEM_DATA_ENTRY GROUP_ID="QIG-03.01" RESULT="UNKNOWN" STUDY_ID="STD-McGuire-2003-SuppF4">
<DESCRIPTION/>
</QUALITY_ITEM_DATA_ENTRY>
<QUALITY_ITEM_DATA_ENTRY GROUP_ID="QIG-03.01" RESULT="UNKNOWN" STUDY_ID="STD-Review-2013">
<DESCRIPTION/>
</QUALITY_ITEM_DATA_ENTRY>
<QUALITY_ITEM_DATA_ENTRY GROUP_ID="QIG-03.01" RESULT="UNKNOWN" STUDY_ID="STD-Scheunemann-2012">
<DESCRIPTION/>
</QUALITY_ITEM_DATA_ENTRY>
<QUALITY_ITEM_DATA_ENTRY GROUP_ID="QIG-03.01" RESULT="UNKNOWN" STUDY_ID="STD-Schwaerzel-2002">
<DESCRIPTION/>
</QUALITY_ITEM_DATA_ENTRY>
<QUALITY_ITEM_DATA_ENTRY GROUP_ID="QIG-03.01" RESULT="UNKNOWN" STUDY_ID="STD-Schwaerzel-2003">
<DESCRIPTION/>
</QUALITY_ITEM_DATA_ENTRY>
<QUALITY_ITEM_DATA_ENTRY GROUP_ID="QIG-03.01" RESULT="UNKNOWN" STUDY_ID="STD-Thum-2007">
<DESCRIPTION/>
</QUALITY_ITEM_DATA_ENTRY>
<QUALITY_ITEM_DATA_ENTRY GROUP_ID="QIG-03.01" RESULT="UNKNOWN" STUDY_ID="STD-Zars-2000">
<DESCRIPTION/>
</QUALITY_ITEM_DATA_ENTRY>
</QUALITY_ITEM_DATA>
</QUALITY_ITEM>
<QUALITY_ITEM CORE_ITEM="YES" ID="QIT-04" LEVEL="GROUP" MODIFIED="2013-07-11 11:46:20 +0800" MODIFIED_BY="[Empty name]" NO="4">
<NAME>Blinding of outcome assessment (detection bias)</NAME>
<DESCRIPTION>
<P>Detection bias due to knowledge of the allocated interventions by outcome assessors</P>
</DESCRIPTION>
<QUALITY_ITEM_DATA_ENTRY_GROUP ID="QIG-04.01" NO="1">
<NAME>All outcomes</NAME>
</QUALITY_ITEM_DATA_ENTRY_GROUP>
<QUALITY_ITEM_DATA>
<QUALITY_ITEM_DATA_ENTRY GROUP_ID="QIG-04.01" RESULT="UNKNOWN" STUDY_ID="STD-Akalal-2006">
<DESCRIPTION/>
</QUALITY_ITEM_DATA_ENTRY>
<QUALITY_ITEM_DATA_ENTRY GROUP_ID="QIG-04.01" RESULT="UNKNOWN" STUDY_ID="STD-Akalal-2006-2A-CS_x003b_H24_x002d_Gal">
<DESCRIPTION/>
</QUALITY_ITEM_DATA_ENTRY>
<QUALITY_ITEM_DATA_ENTRY GROUP_ID="QIG-04.01" RESULT="UNKNOWN" STUDY_ID="STD-Akalal-2006-2D-CS_x003b_NP1131_x002d_">
<DESCRIPTION/>
</QUALITY_ITEM_DATA_ENTRY>
<QUALITY_ITEM_DATA_ENTRY GROUP_ID="QIG-04.01" RESULT="UNKNOWN" STUDY_ID="STD-Akalal-2006-3A-CS_x003b_c739_x002d_Ga">
<DESCRIPTION/>
</QUALITY_ITEM_DATA_ENTRY>
<QUALITY_ITEM_DATA_ENTRY GROUP_ID="QIG-04.01" RESULT="UNKNOWN" STUDY_ID="STD-Akalal-2006-3D-CS_x003b_17d_x002d_Gal">
<DESCRIPTION/>
</QUALITY_ITEM_DATA_ENTRY>
<QUALITY_ITEM_DATA_ENTRY GROUP_ID="QIG-04.01" RESULT="UNKNOWN" STUDY_ID="STD-Akalal-2006-4A-w_x003b_UAS_x002d_shit">
<DESCRIPTION/>
</QUALITY_ITEM_DATA_ENTRY>
<QUALITY_ITEM_DATA_ENTRY GROUP_ID="QIG-04.01" RESULT="UNKNOWN" STUDY_ID="STD-Akalal-2006-4A-w_x003b_c739_x002d_Gal">
<DESCRIPTION/>
</QUALITY_ITEM_DATA_ENTRY>
<QUALITY_ITEM_DATA_ENTRY GROUP_ID="QIG-04.01" RESULT="UNKNOWN" STUDY_ID="STD-Akalal-2006-4D-w_x003b_17d_x002d_Gal4">
<DESCRIPTION/>
</QUALITY_ITEM_DATA_ENTRY>
<QUALITY_ITEM_DATA_ENTRY GROUP_ID="QIG-04.01" RESULT="UNKNOWN" STUDY_ID="STD-Akalal-2006-4D-w_x003b_UAS_x002d_shit">
<DESCRIPTION/>
</QUALITY_ITEM_DATA_ENTRY>
<QUALITY_ITEM_DATA_ENTRY GROUP_ID="QIG-04.01" RESULT="UNKNOWN" STUDY_ID="STD-Akalal-2006-5A-CS_x003b_c739H24">
<DESCRIPTION/>
</QUALITY_ITEM_DATA_ENTRY>
<QUALITY_ITEM_DATA_ENTRY GROUP_ID="QIG-04.01" RESULT="UNKNOWN" STUDY_ID="STD-Blum-2009">
<DESCRIPTION/>
</QUALITY_ITEM_DATA_ENTRY>
<QUALITY_ITEM_DATA_ENTRY GROUP_ID="QIG-04.01" RESULT="UNKNOWN" STUDY_ID="STD-Dubnau-2001">
<DESCRIPTION/>
</QUALITY_ITEM_DATA_ENTRY>
<QUALITY_ITEM_DATA_ENTRY GROUP_ID="QIG-04.01" RESULT="UNKNOWN" STUDY_ID="STD-McGuire-2001">
<DESCRIPTION/>
</QUALITY_ITEM_DATA_ENTRY>
<QUALITY_ITEM_DATA_ENTRY GROUP_ID="QIG-04.01" RESULT="UNKNOWN" STUDY_ID="STD-McGuire-2003">
<DESCRIPTION/>
</QUALITY_ITEM_DATA_ENTRY>
<QUALITY_ITEM_DATA_ENTRY GROUP_ID="QIG-04.01" RESULT="UNKNOWN" STUDY_ID="STD-McGuire-2003-SuppF4">
<DESCRIPTION/>
</QUALITY_ITEM_DATA_ENTRY>
<QUALITY_ITEM_DATA_ENTRY GROUP_ID="QIG-04.01" RESULT="UNKNOWN" STUDY_ID="STD-Review-2013">
<DESCRIPTION/>
</QUALITY_ITEM_DATA_ENTRY>
<QUALITY_ITEM_DATA_ENTRY GROUP_ID="QIG-04.01" RESULT="UNKNOWN" STUDY_ID="STD-Scheunemann-2012">
<DESCRIPTION/>
</QUALITY_ITEM_DATA_ENTRY>
<QUALITY_ITEM_DATA_ENTRY GROUP_ID="QIG-04.01" RESULT="UNKNOWN" STUDY_ID="STD-Schwaerzel-2002">
<DESCRIPTION/>
</QUALITY_ITEM_DATA_ENTRY>
<QUALITY_ITEM_DATA_ENTRY GROUP_ID="QIG-04.01" RESULT="UNKNOWN" STUDY_ID="STD-Schwaerzel-2003">
<DESCRIPTION/>
</QUALITY_ITEM_DATA_ENTRY>
<QUALITY_ITEM_DATA_ENTRY GROUP_ID="QIG-04.01" RESULT="UNKNOWN" STUDY_ID="STD-Thum-2007">
<DESCRIPTION/>
</QUALITY_ITEM_DATA_ENTRY>
<QUALITY_ITEM_DATA_ENTRY GROUP_ID="QIG-04.01" RESULT="UNKNOWN" STUDY_ID="STD-Zars-2000">
<DESCRIPTION/>
</QUALITY_ITEM_DATA_ENTRY>
</QUALITY_ITEM_DATA>
</QUALITY_ITEM>
<QUALITY_ITEM CORE_ITEM="YES" ID="QIT-05" LEVEL="GROUP" MODIFIED="2013-07-11 11:46:20 +0800" MODIFIED_BY="[Empty name]" NO="5">
<NAME>Incomplete outcome data (attrition bias)</NAME>
<DESCRIPTION>
<P>Attrition bias due to amount, nature or handling of incomplete outcome data</P>
</DESCRIPTION>
<QUALITY_ITEM_DATA_ENTRY_GROUP ID="QIG-05.01" NO="1">
<NAME>All outcomes</NAME>
</QUALITY_ITEM_DATA_ENTRY_GROUP>
<QUALITY_ITEM_DATA>
<QUALITY_ITEM_DATA_ENTRY GROUP_ID="QIG-05.01" RESULT="UNKNOWN" STUDY_ID="STD-Akalal-2006">
<DESCRIPTION/>
</QUALITY_ITEM_DATA_ENTRY>
<QUALITY_ITEM_DATA_ENTRY GROUP_ID="QIG-05.01" RESULT="UNKNOWN" STUDY_ID="STD-Akalal-2006-2A-CS_x003b_H24_x002d_Gal">
<DESCRIPTION/>
</QUALITY_ITEM_DATA_ENTRY>
<QUALITY_ITEM_DATA_ENTRY GROUP_ID="QIG-05.01" RESULT="UNKNOWN" STUDY_ID="STD-Akalal-2006-2D-CS_x003b_NP1131_x002d_">
<DESCRIPTION/>
</QUALITY_ITEM_DATA_ENTRY>
<QUALITY_ITEM_DATA_ENTRY GROUP_ID="QIG-05.01" RESULT="UNKNOWN" STUDY_ID="STD-Akalal-2006-3A-CS_x003b_c739_x002d_Ga">
<DESCRIPTION/>
</QUALITY_ITEM_DATA_ENTRY>
<QUALITY_ITEM_DATA_ENTRY GROUP_ID="QIG-05.01" RESULT="UNKNOWN" STUDY_ID="STD-Akalal-2006-3D-CS_x003b_17d_x002d_Gal">
<DESCRIPTION/>
</QUALITY_ITEM_DATA_ENTRY>
<QUALITY_ITEM_DATA_ENTRY GROUP_ID="QIG-05.01" RESULT="UNKNOWN" STUDY_ID="STD-Akalal-2006-4A-w_x003b_UAS_x002d_shit">
<DESCRIPTION/>
</QUALITY_ITEM_DATA_ENTRY>
<QUALITY_ITEM_DATA_ENTRY GROUP_ID="QIG-05.01" RESULT="UNKNOWN" STUDY_ID="STD-Akalal-2006-4A-w_x003b_c739_x002d_Gal">
<DESCRIPTION/>
</QUALITY_ITEM_DATA_ENTRY>
<QUALITY_ITEM_DATA_ENTRY GROUP_ID="QIG-05.01" RESULT="UNKNOWN" STUDY_ID="STD-Akalal-2006-4D-w_x003b_17d_x002d_Gal4">
<DESCRIPTION/>
</QUALITY_ITEM_DATA_ENTRY>
<QUALITY_ITEM_DATA_ENTRY GROUP_ID="QIG-05.01" RESULT="UNKNOWN" STUDY_ID="STD-Akalal-2006-4D-w_x003b_UAS_x002d_shit">
<DESCRIPTION/>
</QUALITY_ITEM_DATA_ENTRY>
<QUALITY_ITEM_DATA_ENTRY GROUP_ID="QIG-05.01" RESULT="UNKNOWN" STUDY_ID="STD-Akalal-2006-5A-CS_x003b_c739H24">
<DESCRIPTION/>
</QUALITY_ITEM_DATA_ENTRY>
<QUALITY_ITEM_DATA_ENTRY GROUP_ID="QIG-05.01" RESULT="UNKNOWN" STUDY_ID="STD-Blum-2009">
<DESCRIPTION/>
</QUALITY_ITEM_DATA_ENTRY>
<QUALITY_ITEM_DATA_ENTRY GROUP_ID="QIG-05.01" RESULT="UNKNOWN" STUDY_ID="STD-Dubnau-2001">
<DESCRIPTION/>
</QUALITY_ITEM_DATA_ENTRY>
<QUALITY_ITEM_DATA_ENTRY GROUP_ID="QIG-05.01" RESULT="UNKNOWN" STUDY_ID="STD-McGuire-2001">
<DESCRIPTION/>
</QUALITY_ITEM_DATA_ENTRY>
<QUALITY_ITEM_DATA_ENTRY GROUP_ID="QIG-05.01" RESULT="UNKNOWN" STUDY_ID="STD-McGuire-2003">
<DESCRIPTION/>
</QUALITY_ITEM_DATA_ENTRY>
<QUALITY_ITEM_DATA_ENTRY GROUP_ID="QIG-05.01" RESULT="UNKNOWN" STUDY_ID="STD-McGuire-2003-SuppF4">
<DESCRIPTION/>
</QUALITY_ITEM_DATA_ENTRY>
<QUALITY_ITEM_DATA_ENTRY GROUP_ID="QIG-05.01" RESULT="UNKNOWN" STUDY_ID="STD-Review-2013">
<DESCRIPTION/>
</QUALITY_ITEM_DATA_ENTRY>
<QUALITY_ITEM_DATA_ENTRY GROUP_ID="QIG-05.01" RESULT="UNKNOWN" STUDY_ID="STD-Scheunemann-2012">
<DESCRIPTION/>
</QUALITY_ITEM_DATA_ENTRY>
<QUALITY_ITEM_DATA_ENTRY GROUP_ID="QIG-05.01" RESULT="UNKNOWN" STUDY_ID="STD-Schwaerzel-2002">
<DESCRIPTION/>
</QUALITY_ITEM_DATA_ENTRY>
<QUALITY_ITEM_DATA_ENTRY GROUP_ID="QIG-05.01" RESULT="UNKNOWN" STUDY_ID="STD-Schwaerzel-2003">
<DESCRIPTION/>
</QUALITY_ITEM_DATA_ENTRY>
<QUALITY_ITEM_DATA_ENTRY GROUP_ID="QIG-05.01" RESULT="UNKNOWN" STUDY_ID="STD-Thum-2007">
<DESCRIPTION/>
</QUALITY_ITEM_DATA_ENTRY>
<QUALITY_ITEM_DATA_ENTRY GROUP_ID="QIG-05.01" RESULT="UNKNOWN" STUDY_ID="STD-Zars-2000">
<DESCRIPTION/>
</QUALITY_ITEM_DATA_ENTRY>
</QUALITY_ITEM_DATA>
</QUALITY_ITEM>
<QUALITY_ITEM CORE_ITEM="YES" ID="QIT-06" LEVEL="STUDY" MODIFIED="2013-07-11 11:46:20 +0800" MODIFIED_BY="[Empty name]" NO="6">
<NAME>Selective reporting (reporting bias)</NAME>
<DESCRIPTION>
<P>Reporting bias due to selective outcome reporting</P>
</DESCRIPTION>
<QUALITY_ITEM_DATA>
<QUALITY_ITEM_DATA_ENTRY RESULT="UNKNOWN" STUDY_ID="STD-Akalal-2006">
<DESCRIPTION/>
</QUALITY_ITEM_DATA_ENTRY>
<QUALITY_ITEM_DATA_ENTRY RESULT="UNKNOWN" STUDY_ID="STD-Akalal-2006-2A-CS_x003b_H24_x002d_Gal">
<DESCRIPTION/>
</QUALITY_ITEM_DATA_ENTRY>
<QUALITY_ITEM_DATA_ENTRY RESULT="UNKNOWN" STUDY_ID="STD-Akalal-2006-2D-CS_x003b_NP1131_x002d_">
<DESCRIPTION/>
</QUALITY_ITEM_DATA_ENTRY>
<QUALITY_ITEM_DATA_ENTRY RESULT="UNKNOWN" STUDY_ID="STD-Akalal-2006-3A-CS_x003b_c739_x002d_Ga">
<DESCRIPTION/>
</QUALITY_ITEM_DATA_ENTRY>
<QUALITY_ITEM_DATA_ENTRY RESULT="UNKNOWN" STUDY_ID="STD-Akalal-2006-3D-CS_x003b_17d_x002d_Gal">
<DESCRIPTION/>
</QUALITY_ITEM_DATA_ENTRY>
<QUALITY_ITEM_DATA_ENTRY RESULT="UNKNOWN" STUDY_ID="STD-Akalal-2006-4A-w_x003b_UAS_x002d_shit">
<DESCRIPTION/>
</QUALITY_ITEM_DATA_ENTRY>
<QUALITY_ITEM_DATA_ENTRY RESULT="UNKNOWN" STUDY_ID="STD-Akalal-2006-4A-w_x003b_c739_x002d_Gal">
<DESCRIPTION/>
</QUALITY_ITEM_DATA_ENTRY>
<QUALITY_ITEM_DATA_ENTRY RESULT="UNKNOWN" STUDY_ID="STD-Akalal-2006-4D-w_x003b_17d_x002d_Gal4">
<DESCRIPTION/>
</QUALITY_ITEM_DATA_ENTRY>
<QUALITY_ITEM_DATA_ENTRY RESULT="UNKNOWN" STUDY_ID="STD-Akalal-2006-4D-w_x003b_UAS_x002d_shit">
<DESCRIPTION/>
</QUALITY_ITEM_DATA_ENTRY>
<QUALITY_ITEM_DATA_ENTRY RESULT="UNKNOWN" STUDY_ID="STD-Akalal-2006-5A-CS_x003b_c739H24">
<DESCRIPTION/>
</QUALITY_ITEM_DATA_ENTRY>
<QUALITY_ITEM_DATA_ENTRY RESULT="UNKNOWN" STUDY_ID="STD-Blum-2009">
<DESCRIPTION/>
</QUALITY_ITEM_DATA_ENTRY>
<QUALITY_ITEM_DATA_ENTRY RESULT="UNKNOWN" STUDY_ID="STD-Dubnau-2001">
<DESCRIPTION/>
</QUALITY_ITEM_DATA_ENTRY>
<QUALITY_ITEM_DATA_ENTRY RESULT="UNKNOWN" STUDY_ID="STD-McGuire-2001">
<DESCRIPTION/>
</QUALITY_ITEM_DATA_ENTRY>
<QUALITY_ITEM_DATA_ENTRY RESULT="UNKNOWN" STUDY_ID="STD-McGuire-2003">
<DESCRIPTION/>
</QUALITY_ITEM_DATA_ENTRY>
<QUALITY_ITEM_DATA_ENTRY RESULT="UNKNOWN" STUDY_ID="STD-McGuire-2003-SuppF4">
<DESCRIPTION/>
</QUALITY_ITEM_DATA_ENTRY>
<QUALITY_ITEM_DATA_ENTRY RESULT="UNKNOWN" STUDY_ID="STD-Review-2013">
<DESCRIPTION/>
</QUALITY_ITEM_DATA_ENTRY>
<QUALITY_ITEM_DATA_ENTRY RESULT="UNKNOWN" STUDY_ID="STD-Scheunemann-2012">
<DESCRIPTION/>
</QUALITY_ITEM_DATA_ENTRY>
<QUALITY_ITEM_DATA_ENTRY RESULT="UNKNOWN" STUDY_ID="STD-Schwaerzel-2002">
<DESCRIPTION/>
</QUALITY_ITEM_DATA_ENTRY>
<QUALITY_ITEM_DATA_ENTRY RESULT="UNKNOWN" STUDY_ID="STD-Schwaerzel-2003">
<DESCRIPTION/>
</QUALITY_ITEM_DATA_ENTRY>
<QUALITY_ITEM_DATA_ENTRY RESULT="UNKNOWN" STUDY_ID="STD-Thum-2007">
<DESCRIPTION/>
</QUALITY_ITEM_DATA_ENTRY>
<QUALITY_ITEM_DATA_ENTRY RESULT="UNKNOWN" STUDY_ID="STD-Zars-2000">
<DESCRIPTION/>
</QUALITY_ITEM_DATA_ENTRY>
</QUALITY_ITEM_DATA>
</QUALITY_ITEM>
<QUALITY_ITEM CORE_ITEM="YES" ID="QIT-07" LEVEL="STUDY" MODIFIED="2013-07-11 11:46:20 +0800" MODIFIED_BY="[Empty name]" NO="7">
<NAME>Other bias</NAME>
<DESCRIPTION>
<P>Bias due to problems not covered elsewhere in the table</P>
</DESCRIPTION>
<QUALITY_ITEM_DATA>
<QUALITY_ITEM_DATA_ENTRY RESULT="UNKNOWN" STUDY_ID="STD-Akalal-2006">
<DESCRIPTION/>
</QUALITY_ITEM_DATA_ENTRY>
<QUALITY_ITEM_DATA_ENTRY RESULT="UNKNOWN" STUDY_ID="STD-Akalal-2006-2A-CS_x003b_H24_x002d_Gal">
<DESCRIPTION/>
</QUALITY_ITEM_DATA_ENTRY>
<QUALITY_ITEM_DATA_ENTRY RESULT="UNKNOWN" STUDY_ID="STD-Akalal-2006-2D-CS_x003b_NP1131_x002d_">
<DESCRIPTION/>
</QUALITY_ITEM_DATA_ENTRY>
<QUALITY_ITEM_DATA_ENTRY RESULT="UNKNOWN" STUDY_ID="STD-Akalal-2006-3A-CS_x003b_c739_x002d_Ga">
<DESCRIPTION/>
</QUALITY_ITEM_DATA_ENTRY>
<QUALITY_ITEM_DATA_ENTRY RESULT="UNKNOWN" STUDY_ID="STD-Akalal-2006-3D-CS_x003b_17d_x002d_Gal">
<DESCRIPTION/>
</QUALITY_ITEM_DATA_ENTRY>
<QUALITY_ITEM_DATA_ENTRY RESULT="UNKNOWN" STUDY_ID="STD-Akalal-2006-4A-w_x003b_UAS_x002d_shit">
<DESCRIPTION/>
</QUALITY_ITEM_DATA_ENTRY>
<QUALITY_ITEM_DATA_ENTRY RESULT="UNKNOWN" STUDY_ID="STD-Akalal-2006-4A-w_x003b_c739_x002d_Gal">
<DESCRIPTION/>
</QUALITY_ITEM_DATA_ENTRY>
<QUALITY_ITEM_DATA_ENTRY RESULT="UNKNOWN" STUDY_ID="STD-Akalal-2006-4D-w_x003b_17d_x002d_Gal4">
<DESCRIPTION/>
</QUALITY_ITEM_DATA_ENTRY>
<QUALITY_ITEM_DATA_ENTRY RESULT="UNKNOWN" STUDY_ID="STD-Akalal-2006-4D-w_x003b_UAS_x002d_shit">
<DESCRIPTION/>
</QUALITY_ITEM_DATA_ENTRY>
<QUALITY_ITEM_DATA_ENTRY RESULT="UNKNOWN" STUDY_ID="STD-Akalal-2006-5A-CS_x003b_c739H24">
<DESCRIPTION/>
</QUALITY_ITEM_DATA_ENTRY>
<QUALITY_ITEM_DATA_ENTRY RESULT="UNKNOWN" STUDY_ID="STD-Blum-2009">
<DESCRIPTION/>
</QUALITY_ITEM_DATA_ENTRY>
<QUALITY_ITEM_DATA_ENTRY RESULT="UNKNOWN" STUDY_ID="STD-Dubnau-2001">
<DESCRIPTION/>
</QUALITY_ITEM_DATA_ENTRY>
<QUALITY_ITEM_DATA_ENTRY RESULT="UNKNOWN" STUDY_ID="STD-McGuire-2001">
<DESCRIPTION/>
</QUALITY_ITEM_DATA_ENTRY>
<QUALITY_ITEM_DATA_ENTRY RESULT="UNKNOWN" STUDY_ID="STD-McGuire-2003">
<DESCRIPTION/>
</QUALITY_ITEM_DATA_ENTRY>
<QUALITY_ITEM_DATA_ENTRY RESULT="UNKNOWN" STUDY_ID="STD-McGuire-2003-SuppF4">
<DESCRIPTION/>
</QUALITY_ITEM_DATA_ENTRY>
<QUALITY_ITEM_DATA_ENTRY RESULT="UNKNOWN" STUDY_ID="STD-Review-2013">
<DESCRIPTION/>
</QUALITY_ITEM_DATA_ENTRY>
<QUALITY_ITEM_DATA_ENTRY RESULT="UNKNOWN" STUDY_ID="STD-Scheunemann-2012">
<DESCRIPTION/>
</QUALITY_ITEM_DATA_ENTRY>
<QUALITY_ITEM_DATA_ENTRY RESULT="UNKNOWN" STUDY_ID="STD-Schwaerzel-2002">
<DESCRIPTION/>
</QUALITY_ITEM_DATA_ENTRY>
<QUALITY_ITEM_DATA_ENTRY RESULT="UNKNOWN" STUDY_ID="STD-Schwaerzel-2003">
<DESCRIPTION/>
</QUALITY_ITEM_DATA_ENTRY>
<QUALITY_ITEM_DATA_ENTRY RESULT="UNKNOWN" STUDY_ID="STD-Thum-2007">
<DESCRIPTION/>
</QUALITY_ITEM_DATA_ENTRY>
<QUALITY_ITEM_DATA_ENTRY RESULT="UNKNOWN" STUDY_ID="STD-Zars-2000">
<DESCRIPTION/>
</QUALITY_ITEM_DATA_ENTRY>
</QUALITY_ITEM_DATA>
</QUALITY_ITEM>
</QUALITY_ITEMS>
<SOF_TABLES MODIFIED="2013-05-30 13:42:18 +0800" MODIFIED_BY="[Empty name]"/>
<ADDITIONAL_TABLES MODIFIED="2013-05-16 14:01:50 +0800" MODIFIED_BY="[Empty name]"/>
<ANALYSES_AND_DATA CALCULATED_DATA="YES" MODIFIED="2013-07-16 16:46:07 +0800" MODIFIED_BY="[Empty name]">
<COMPARISON ID="CMP-001" MODIFIED="2013-07-16 15:04:50 +0800" MODIFIED_BY="[Empty name]" NO="1">
<NAME>RUTABAGA RESCUE raw difference</NAME>
<CONT_OUTCOME CHI2="51.717370236767046" CI_END="-19.031426449841966" CI_START="-30.479501687725076" CI_STUDY="95" CI_TOTAL="95" DF="11" EFFECT_MEASURE="MD" EFFECT_SIZE="-24.75546406878352" ESTIMABLE="YES" I2="78.73055039411139" I2_Q="92.15863204220585" ID="CMP-001.01" MODIFIED="2013-07-11 18:36:28 +0800" MODIFIED_BY="[Empty name]" NO="1" P_CHI2="3.067372299492277E-7" P_Q="2.8940061977955622E-6" P_Z="2.320651699002489E-17" Q="25.505753725178046" RANDOM="YES" SCALE="50.0" SORT_BY="STUDY" STUDIES="5" SUBGROUPS="YES" SUBGROUP_TEST="YES" TAU2="77.57469090594999" TOTALS="YES" TOTAL_1="141" TOTAL_2="141" UNITS="D(PI)" WEIGHT="100.00000000000001" Z="8.476502291814603">
<NAME>GAMMA LOBES</NAME>
<GROUP_LABEL_1>Experimental</GROUP_LABEL_1>
<GROUP_LABEL_2>Control</GROUP_LABEL_2>
<GRAPH_LABEL_1>Decreased PI</GRAPH_LABEL_1>
<GRAPH_LABEL_2>Increased PI</GRAPH_LABEL_2>
<CONT_SUBGROUP CHI2="8.623640590625683" CI_END="-15.4885699126895" CI_START="-27.276259613318572" DF="4" EFFECT_SIZE="-21.382414763004036" ESTIMABLE="YES" I2="53.61587767991868" ID="CMP-001.01.01" MODIFIED="2013-07-11 10:44:07 +0800" MODIFIED_BY="[Empty name]" NO="1" P_CHI2="0.07122686355603514" P_Z="1.1554102204050213E-12" STUDIES="3" TAU2="23.981517157443637" TOTAL_1="61" TOTAL_2="61" WEIGHT="42.967593005127554" Z="7.110598243139862">
<NAME>H24</NAME>
<CONT_DATA CI_END="-17.63029847095691" CI_START="-39.18788152904309" EFFECT_SIZE="-28.40909" ESTIMABLE="YES" MEAN_1="41.47727" MEAN_2="69.88636" MODIFIED="2013-07-06 14:09:05 +0800" MODIFIED_BY="[Empty name]" ORDER="16" SD_1="16.63896" SD_2="16.35674" SE="5.49948448750325" STUDY_ID="STD-Akalal-2006" TOTAL_1="18" TOTAL_2="18" WEIGHT="7.910672302995094"/>
<CONT_DATA CI_END="-8.860413549615677" CI_START="-24.094146450384322" EFFECT_SIZE="-16.47728" ESTIMABLE="YES" MEAN_1="63.63636" MEAN_2="80.11364" MODIFIED="2013-07-06 14:09:05 +0800" MODIFIED_BY="[Empty name]" ORDER="14" SD_1="10.99816" SD_2="7.763612" SE="3.8862277625840034" STUDY_ID="STD-Akalal-2006" TOTAL_1="12" TOTAL_2="12" WEIGHT="9.203111154554867"/>
<CONT_DATA CI_END="-13.393317387675012" CI_START="-34.33394261232499" EFFECT_SIZE="-23.86363" ESTIMABLE="YES" MEAN_1="51.70455" MEAN_2="75.56818" MODIFIED="2013-07-06 14:09:05 +0800" MODIFIED_BY="[Empty name]" ORDER="15" SD_1="19.5073" SD_2="11.53901" SE="5.342094393016136" STUDY_ID="STD-Akalal-2006" TOTAL_1="18" TOTAL_2="18" WEIGHT="8.037880796394509"/>
<CONT_DATA CI_END="-18.960144061883014" CI_START="-34.63985593811698" EFFECT_SIZE="-26.799999999999997" ESTIMABLE="YES" MEAN_1="34.0" MEAN_2="60.8" MODIFIED="2013-07-11 10:44:07 +0800" MODIFIED_BY="[Empty name]" ORDER="284" SD_1="6.349803147" SD_2="8.466404195" SE="3.9999999999779416" STUDY_ID="STD-McGuire-2003" TOTAL_1="7" TOTAL_2="7" WEIGHT="9.114867826121111"/>
<CONT_DATA CI_END="-4.218061236687859" CI_START="-21.944738763312145" EFFECT_SIZE="-13.081400000000002" ESTIMABLE="YES" MEAN_1="76.16279" MEAN_2="89.24419" MODIFIED="2013-07-06 14:09:05 +0800" MODIFIED_BY="[Empty name]" ORDER="20" SD_1="7.832671" SD_2="7.832671" SE="4.522194710323776" STUDY_ID="STD-Zars-2000" TOTAL_1="6" TOTAL_2="6" WEIGHT="8.701060925061974"/>
</CONT_SUBGROUP>
<CONT_SUBGROUP CHI2="2.269393354284366" CI_END="-31.208356601615336" CI_START="-43.075221202827066" DF="3" EFFECT_SIZE="-37.1417889022212" ESTIMABLE="YES" I2="0.0" ID="CMP-001.01.02" MODIFIED="2013-07-06 15:17:13 +0800" MODIFIED_BY="[Empty name]" NO="2" P_CHI2="0.5184097847268179" P_Z="1.330815281224063E-34" STUDIES="2" TAU2="0.0" TOTAL_1="60" TOTAL_2="60" WEIGHT="29.710551930712786" Z="12.268879946992863">
<NAME>NP1131</NAME>
<CONT_DATA CI_END="-23.430444156171745" CI_START="-46.27959584382825" EFFECT_SIZE="-34.855019999999996" ESTIMABLE="YES" MEAN_1="36.00444" MEAN_2="70.85946" MODIFIED="2013-07-06 14:09:40 +0800" MODIFIED_BY="[Empty name]" ORDER="18" SD_1="17.89786" SD_2="16.03977" SE="5.8289723351775065" STUDY_ID="STD-Akalal-2006" TOTAL_1="17" TOTAL_2="17" WEIGHT="7.645976101453549"/>
<CONT_DATA CI_END="-23.220271703625635" CI_START="-45.353388296374355" EFFECT_SIZE="-34.286829999999995" ESTIMABLE="YES" MEAN_1="32.57576" MEAN_2="66.86259" MODIFIED="2013-07-06 14:09:40 +0800" MODIFIED_BY="[Empty name]" ORDER="17" SD_1="15.50089" SD_2="17.36939" SE="5.646306964651371" STUDY_ID="STD-Akalal-2006" TOTAL_1="17" TOTAL_2="17" WEIGHT="7.792401002798319"/>
<CONT_DATA CI_END="-20.671086873009138" CI_START="-47.90257312699085" EFFECT_SIZE="-34.286829999999995" ESTIMABLE="YES" MEAN_1="40.57602" MEAN_2="74.86285" MODIFIED="2013-07-06 14:09:40 +0800" MODIFIED_BY="[Empty name]" ORDER="19" SD_1="23.55579" SD_2="17.71449" SE="6.9469353694201015" STUDY_ID="STD-Akalal-2006" TOTAL_1="18" TOTAL_2="18" WEIGHT="6.77811131735779"/>
<CONT_DATA CI_END="-33.17107364445708" CI_START="-56.768319695542914" EFFECT_SIZE="-44.96969667" ESTIMABLE="YES" MEAN_1="22.69697" MEAN_2="67.66666667" MODIFIED="2013-07-06 15:17:13 +0800" MODIFIED_BY="[Empty name]" ORDER="22" SD_1="14.38061" SD_2="9.116115215" SE="6.019816240813071" STUDY_ID="STD-Scheunemann-2012" TOTAL_1="8" TOTAL_2="8" WEIGHT="7.4940635091031265"/>
</CONT_SUBGROUP>
<CONT_SUBGROUP CHI2="4.155174890179544" CI_END="-9.68505262897811" CI_START="-22.232487636962922" DF="2" EFFECT_SIZE="-15.958770132970516" ESTIMABLE="YES" I2="51.86724860301655" ID="CMP-001.01.03" MODIFIED="2013-07-11 18:36:28 +0800" MODIFIED_BY="[Empty name]" NO="3" P_CHI2="0.12523202353530916" P_Z="6.175104545468144E-7" STUDIES="2" TAU2="15.97812941550127" TOTAL_1="20" TOTAL_2="20" WEIGHT="27.321855064159674" Z="4.985658770620597">
<NAME>201Y</NAME>
<CONT_DATA CI_END="-5.4920809501250325" CI_START="-25.80043604987497" EFFECT_SIZE="-15.646258500000002" ESTIMABLE="YES" MEAN_1="72.10884354" MEAN_2="87.75510204" MODIFIED="2013-07-11 18:30:27 +0800" MODIFIED_BY="[Empty name]" ORDER="24" SD_1="13.46870059" SD_2="5.772300255" SE="5.18079802994842" STUDY_ID="STD-Blum-2009" TOTAL_1="8" TOTAL_2="8" WEIGHT="8.1685390593667"/>
<CONT_DATA CI_END="-6.719859777701145" CI_START="-17.179511282298847" EFFECT_SIZE="-11.949685529999996" ESTIMABLE="YES" MEAN_1="76.72955975" MEAN_2="88.67924528" MODIFIED="2013-07-11 18:36:28 +0800" MODIFIED_BY="[Empty name]" ORDER="23" SD_1="4.62167876" SD_2="4.62167876" SE="2.668327476193976" STUDY_ID="STD-Blum-2009" TOTAL_1="6" TOTAL_2="6" WEIGHT="10.070539453650394"/>
<CONT_DATA CI_END="-13.881888264220123" CI_START="-29.722771735779872" EFFECT_SIZE="-21.802329999999998" ESTIMABLE="YES" MEAN_1="67.44186" MEAN_2="89.24419" MODIFIED="2013-07-06 14:10:07 +0800" MODIFIED_BY="[Empty name]" ORDER="21" SD_1="6.052518" SD_2="7.832671" SE="4.041115958382556" STUDY_ID="STD-Zars-2000" TOTAL_1="6" TOTAL_2="6" WEIGHT="9.082776551142578"/>
</CONT_SUBGROUP>
</CONT_OUTCOME>
<CONT_OUTCOME CHI2="78.9416647931235" CI_END="-29.838593696583054" CI_START="-43.88619151068095" CI_STUDY="95" CI_TOTAL="95" DF="11" EFFECT_MEASURE="MD" EFFECT_SIZE="-36.862392603632" ESTIMABLE="YES" I2="86.06565996698083" I2_Q="0.0" ID="CMP-001.02" MODIFIED="2013-07-11 18:35:51 +0800" MODIFIED_BY="[Empty name]" NO="2" P_CHI2="2.3633317525195707E-12" P_Q="0.6729094359211792" P_Z="8.1231189480027655E-25" Q="0.7922896912412325" RANDOM="YES" SCALE="94.99" SORT_BY="STUDY" STUDIES="5" SUBGROUPS="YES" SUBGROUP_TEST="YES" TAU2="124.26899833075932" TOTALS="YES" TOTAL_1="127" TOTAL_2="127" UNITS="D(PI)" WEIGHT="100.0" Z="10.286308426994792">
<NAME>ALPHA/BETA LOBES</NAME>
<GROUP_LABEL_1>Experimental</GROUP_LABEL_1>
<GROUP_LABEL_2>Control</GROUP_LABEL_2>
<GRAPH_LABEL_1>Decreased PI</GRAPH_LABEL_1>
<GRAPH_LABEL_2>Increased PI</GRAPH_LABEL_2>
<CONT_SUBGROUP CHI2="5.101612209108676" CI_END="-32.200945393311486" CI_START="-42.48687314975885" DF="4" EFFECT_SIZE="-37.34390927153517" ESTIMABLE="YES" I2="21.593413296718285" ID="CMP-001.02.01" MODIFIED="2013-07-10 16:04:24 +0800" MODIFIED_BY="[Empty name]" NO="1" P_CHI2="0.27702954076486874" P_Z="5.831347963850591E-46" STUDIES="3" TAU2="7.455152228409088" TOTAL_1="62" TOTAL_2="62" WEIGHT="41.29297987416995" Z="14.231621871592898">
<NAME>17d</NAME>
<CONT_DATA CI_END="-27.927049710010298" CI_START="-44.03263674998969" EFFECT_SIZE="-35.97984322999999" ESTIMABLE="YES" MEAN_1="35.44792833" MEAN_2="71.42777156" MODIFIED="2013-07-08 11:42:49 +0800" MODIFIED_BY="[Empty name]" ORDER="27" SD_1="14.02862725" SD_2="14.43400412" SE="4.108643619734394" STUDY_ID="STD-Akalal-2006" TOTAL_1="24" TOTAL_2="24" WEIGHT="9.098446073088107"/>
<CONT_DATA CI_END="-31.74607317976767" CI_START="-56.784129800232314" EFFECT_SIZE="-44.26510148999999" ESTIMABLE="YES" MEAN_1="26.027146" MEAN_2="70.29224749" MODIFIED="2013-07-06 14:13:01 +0800" MODIFIED_BY="[Empty name]" ORDER="26" SD_1="20.09203302" SD_2="9.267857583" SE="6.387376711501241" STUDY_ID="STD-Akalal-2006" TOTAL_1="12" TOTAL_2="12" WEIGHT="7.780117804561348"/>
<CONT_DATA CI_END="-25.754492202411083" CI_START="-44.005840397588926" EFFECT_SIZE="-34.880166300000006" ESTIMABLE="YES" MEAN_1="39.83859134" MEAN_2="74.71875764" MODIFIED="2013-07-06 14:13:01 +0800" MODIFIED_BY="[Empty name]" ORDER="25" SD_1="13.19556837" SD_2="9.274786805" SE="4.656041728098616" STUDY_ID="STD-Akalal-2006" TOTAL_1="12" TOTAL_2="12" WEIGHT="8.79935081774436"/>
<CONT_DATA CI_END="-33.20778538984119" CI_START="-51.0750428901588" EFFECT_SIZE="-42.141414139999995" ESTIMABLE="YES" MEAN_1="25.52525253" MEAN_2="67.66666667" MODIFIED="2013-07-06 15:17:32 +0800" MODIFIED_BY="[Empty name]" ORDER="38" SD_1="9.116115215" SD_2="9.116115215" SE="4.5580576075" STUDY_ID="STD-Scheunemann-2012" TOTAL_1="8" TOTAL_2="8" WEIGHT="8.854122590355786"/>
<CONT_DATA CI_END="-8.824931625910672" CI_START="-40.59367303408934" EFFECT_SIZE="-24.709302330000007" ESTIMABLE="YES" MEAN_1="57.26744186" MEAN_2="81.97674419" MODIFIED="2013-07-06 14:13:01 +0800" MODIFIED_BY="[Empty name]" ORDER="39" SD_1="16.73343284" SD_2="10.68091458" SE="8.104419688006118" STUDY_ID="STD-Zars-2000" TOTAL_1="6" TOTAL_2="6" WEIGHT="6.760942588420346"/>
</CONT_SUBGROUP>
<CONT_SUBGROUP CHI2="66.9820957646542" CI_END="-25.972618906698642" CI_START="-49.386030331822795" DF="5" EFFECT_SIZE="-37.67932461926072" ESTIMABLE="YES" I2="92.53531866550158" ID="CMP-001.02.02" MODIFIED="2013-07-11 18:35:51 +0800" MODIFIED_BY="[Empty name]" NO="2" P_CHI2="4.3454129183828627E-13" P_Z="2.8200685375327373E-10" STUDIES="3" TAU2="192.49246681943507" TOTAL_1="59" TOTAL_2="59" WEIGHT="53.01687247507962" Z="6.308360441340751">
<NAME>c739</NAME>
<CONT_DATA CI_END="-27.560762185429354" CI_START="-47.97115271457065" EFFECT_SIZE="-37.76595745" ESTIMABLE="YES" MEAN_1="36.70212766" MEAN_2="74.46808511" MODIFIED="2013-07-06 14:13:01 +0800" MODIFIED_BY="[Empty name]" ORDER="30" SD_1="14.16289015" SD_2="11.16894045" SE="5.206827954527699" STUDY_ID="STD-Akalal-2006" TOTAL_1="12" TOTAL_2="12" WEIGHT="8.483582656442938"/>
<CONT_DATA CI_END="-14.788063188991355" CI_START="-44.47285505100865" EFFECT_SIZE="-29.630459120000005" ESTIMABLE="YES" MEAN_1="37.03807391" MEAN_2="66.66853303" MODIFIED="2013-07-06 14:13:01 +0800" MODIFIED_BY="[Empty name]" ORDER="28" SD_1="17.60527465" SD_2="19.44788189" SE="7.57279013700434" STUDY_ID="STD-Akalal-2006" TOTAL_1="12" TOTAL_2="12" WEIGHT="7.071206076360522"/>
<CONT_DATA CI_END="-53.107167522080594" CI_START="-62.2455760379194" EFFECT_SIZE="-57.67637178" ESTIMABLE="YES" MEAN_1="24.8656215" MEAN_2="82.54199328" MODIFIED="2013-07-06 14:13:01 +0800" MODIFIED_BY="[Empty name]" ORDER="29" SD_1="4.943072539" SD_2="5.469388328" SE="2.331269499827906" STUDY_ID="STD-Akalal-2006" TOTAL_1="10" TOTAL_2="10" WEIGHT="9.901368027241904"/>
<CONT_DATA CI_END="-24.258832886794206" CI_START="-38.63424887320579" EFFECT_SIZE="-31.44654088" ESTIMABLE="YES" MEAN_1="57.2327044" MEAN_2="88.67924528" MODIFIED="2013-07-11 18:35:51 +0800" MODIFIED_BY="[Empty name]" ORDER="33" SD_1="7.702797933" SD_2="4.62167876" SE="3.6672653425784953" STUDY_ID="STD-Blum-2009" TOTAL_1="6" TOTAL_2="6" WEIGHT="9.325191828553015"/>
<CONT_DATA CI_END="-21.477241016038906" CI_START="-37.02616034396109" EFFECT_SIZE="-29.25170068" ESTIMABLE="YES" MEAN_1="58.50340136" MEAN_2="87.75510204" MODIFIED="2013-07-11 18:31:18 +0800" MODIFIED_BY="[Empty name]" ORDER="34" SD_1="11.78265855" SD_2="7.069595133" SE="3.9666339408708717" STUDY_ID="STD-Blum-2009" TOTAL_1="12" TOTAL_2="12" WEIGHT="9.172971542348733"/>
<CONT_DATA CI_END="-29.814950105071098" CI_START="-46.1850498949289" EFFECT_SIZE="-38.0" ESTIMABLE="YES" MEAN_1="30.8" MEAN_2="68.8" MODIFIED="2013-07-11 10:46:38 +0800" MODIFIED_BY="[Empty name]" ORDER="285" SD_1="10.58300524" SD_2="3.174901573" SE="4.17612260199245" STUDY_ID="STD-McGuire-2003" TOTAL_1="7" TOTAL_2="7" WEIGHT="9.062552344132515"/>
<CONT_DATA CI_END="0.0" CI_START="0.0" EFFECT_SIZE="0.0" ESTIMABLE="NO" EXCLUDED="YES" MEAN_1="0.0" MEAN_2="0.0" MODIFIED="2013-07-06 14:17:03 +0800" MODIFIED_BY="[Empty name]" ORDER="35" SD_1="0.0" SD_2="0.0" SE="0.0" STUDY_ID="STD-Scheunemann-2012" TOTAL_1="0" TOTAL_2="0" WEIGHT="0.0"/>
<CONT_DATA CI_END="0.0" CI_START="0.0" EFFECT_SIZE="0.0" ESTIMABLE="NO" EXCLUDED="YES" MEAN_1="0.0" MEAN_2="0.0" MODIFIED="2013-05-15 21:44:28 +0800" MODIFIED_BY="[Empty name]" ORDER="31" SD_1="0.0" SD_2="0.0" SE="0.0" STUDY_ID="STD-Zars-2000" TOTAL_1="0" TOTAL_2="0" WEIGHT="0.0"/>
<CONT_DATA CI_END="0.0" CI_START="0.0" EFFECT_SIZE="0.0" ESTIMABLE="NO" EXCLUDED="YES" MEAN_1="0.0" MEAN_2="0.0" MODIFIED="2013-05-15 21:44:27 +0800" MODIFIED_BY="[Empty name]" ORDER="32" SD_1="0.0" SD_2="0.0" SE="0.0" STUDY_ID="STD-Zars-2000" TOTAL_1="0" TOTAL_2="0" WEIGHT="0.0"/>
</CONT_SUBGROUP>
<CONT_SUBGROUP CHI2="0.0" CI_END="-8.458658116723498" CI_START="-47.9366907232765" DF="0" EFFECT_SIZE="-28.19767442" ESTIMABLE="YES" I2="0.0" ID="CMP-001.02.03" MODIFIED="2013-07-06 14:13:01 +0800" MODIFIED_BY="[Empty name]" NO="3" P_CHI2="1.0" P_Z="0.005112522252428614" STUDIES="1" TAU2="0.0" TOTAL_1="6" TOTAL_2="6" WEIGHT="5.6901476507504345" Z="2.799857169265959">
<NAME>189y</NAME>
<CONT_DATA CI_END="-8.458658116723498" CI_START="-47.9366907232765" EFFECT_SIZE="-28.19767442" ESTIMABLE="YES" MEAN_1="59.01162791" MEAN_2="87.20930233" MODIFIED="2013-07-06 14:13:01 +0800" MODIFIED_BY="[Empty name]" ORDER="40" SD_1="23.14198158" SD_2="8.544731661" SE="10.071111744386807" STUDY_ID="STD-Zars-2000" TOTAL_1="6" TOTAL_2="6" WEIGHT="5.6901476507504345"/>
</CONT_SUBGROUP>
</CONT_OUTCOME>
<CONT_OUTCOME CHI2="9.240316033742728" CI_END="-28.065439696440496" CI_START="-51.329752433109874" CI_STUDY="95" CI_TOTAL="95" DF="2" EFFECT_MEASURE="MD" EFFECT_SIZE="-39.69759606477518" ESTIMABLE="YES" I2="78.35571864970171" I2_Q="0.0" ID="CMP-001.03" MODIFIED="2013-07-11 18:29:34 +0800" MODIFIED_BY="[Empty name]" NO="3" P_CHI2="0.009851261358590269" P_Q="0.6070793633282012" P_Z="2.2491667913085662E-11" Q="0.2644499678874874" RANDOM="YES" SCALE="100.0" SORT_BY="STUDY" STUDIES="2" SUBGROUPS="YES" SUBGROUP_TEST="YES" TAU2="82.30075064160694" TOTALS="YES" TOTAL_1="24" TOTAL_2="24" UNITS="D(PI)" WEIGHT="100.0" Z="6.688859408009952">
<NAME>ALPHA'/BETA' LOBES</NAME>
<GROUP_LABEL_1>Experimental</GROUP_LABEL_1>
<GROUP_LABEL_2>Control</GROUP_LABEL_2>
<GRAPH_LABEL_1>Decreased PI</GRAPH_LABEL_1>
<GRAPH_LABEL_2>Increased PI</GRAPH_LABEL_2>
<CONT_SUBGROUP CHI2="9.021467064897115" CI_END="-21.200681597502957" CI_START="-62.83982885689917" DF="1" EFFECT_SIZE="-42.02025522720106" ESTIMABLE="YES" I2="88.91532837390673" ID="CMP-001.03.01" MODIFIED="2013-07-11 18:29:34 +0800" MODIFIED_BY="[Empty name]" NO="1" P_CHI2="0.0026683037942276666" P_Z="7.627715676389614E-5" STUDIES="2" TAU2="200.9567294660216" TOTAL_1="16" TOTAL_2="16" WEIGHT="66.05733595016714" Z="3.9558056438300495">
<NAME>c305</NAME>
<CONT_DATA CI_END="-41.6694288261875" CI_START="-64.45302015381249" EFFECT_SIZE="-53.061224489999994" ESTIMABLE="YES" MEAN_1="34.69387755" MEAN_2="87.75510204" MODIFIED="2013-07-11 18:29:34 +0800" MODIFIED_BY="[Empty name]" ORDER="42" SD_1="15.39280068" SD_2="5.772300255" SE="5.812247446213056" STUDY_ID="STD-Blum-2009" TOTAL_1="8" TOTAL_2="8" WEIGHT="30.342807819712007"/>
<CONT_DATA CI_END="-23.882029380805943" CI_START="-39.71898071919406" EFFECT_SIZE="-31.800505049999998" ESTIMABLE="YES" MEAN_1="35.86616162" MEAN_2="67.66666667" MODIFIED="2013-07-06 15:17:45 +0800" MODIFIED_BY="[Empty name]" ORDER="41" SD_1="6.890322037" SD_2="9.116115215" SE="4.040112844753262" STUDY_ID="STD-Scheunemann-2012" TOTAL_1="8" TOTAL_2="8" WEIGHT="35.714528130455136"/>
</CONT_SUBGROUP>
<CONT_SUBGROUP CHI2="0.0" CI_END="-26.978797911504067" CI_START="-45.14241420849593" DF="0" EFFECT_SIZE="-36.06060606" ESTIMABLE="YES" I2="0.0" ID="CMP-001.03.02" MODIFIED="2013-07-06 15:17:48 +0800" MODIFIED_BY="[Empty name]" NO="2" P_CHI2="1.0" P_Z="7.120945590552888E-15" STUDIES="1" TAU2="0.0" TOTAL_1="8" TOTAL_2="8" WEIGHT="33.94266404983286" Z="7.78231470899239">
<NAME>c320</NAME>
<CONT_DATA CI_END="-26.978797911504067" CI_START="-45.14241420849593" EFFECT_SIZE="-36.06060606" ESTIMABLE="YES" MEAN_1="31.60606061" MEAN_2="67.66666667" MODIFIED="2013-07-06 15:17:48 +0800" MODIFIED_BY="[Empty name]" ORDER="43" SD_1="9.41609991" SD_2="9.116115215" SE="4.6336607305705995" STUDY_ID="STD-Scheunemann-2012" TOTAL_1="8" TOTAL_2="8" WEIGHT="33.94266404983286"/>
</CONT_SUBGROUP>
</CONT_OUTCOME>
<CONT_OUTCOME CHI2="3.1104222071310894" CI_END="-2.3724839974681586" CI_START="-10.82816711971211" CI_STUDY="95" CI_TOTAL="95" DF="3" EFFECT_MEASURE="MD" EFFECT_SIZE="-6.600325558590134" ESTIMABLE="YES" I2="3.550071333657876" I2_Q="6.249227252223279" ID="CMP-001.04" MODIFIED="2013-07-11 18:20:33 +0800" MODIFIED_BY="[Empty name]" NO="4" P_CHI2="0.3749118751656213" P_Q="0.34415701275640653" P_Z="0.0022147596179070963" Q="2.1333157491733097" RANDOM="YES" SCALE="21.75" SORT_BY="STUDY" STUDIES="3" SUBGROUPS="YES" SUBGROUP_TEST="YES" TAU2="0.6615452264775589" TOTALS="YES" TOTAL_1="26" TOTAL_2="26" UNITS="D(PI)" WEIGHT="99.99999999999999" Z="3.0598120090486183">
<NAME>ALL LOBES</NAME>
<GROUP_LABEL_1>Experimental</GROUP_LABEL_1>
<GROUP_LABEL_2>Control</GROUP_LABEL_2>
<GRAPH_LABEL_1>Decreased PI</GRAPH_LABEL_1>
<GRAPH_LABEL_2>Increased PI</GRAPH_LABEL_2>
<CONT_SUBGROUP CHI2="0.9771064579577797" CI_END="2.53339703227472" CI_START="-9.379947573750856" DF="1" EFFECT_SIZE="-3.4232752707380683" ESTIMABLE="YES" I2="0.0" ID="CMP-001.04.01" MODIFIED="2013-07-11 18:20:33 +0800" MODIFIED_BY="[Empty name]" NO="1" P_CHI2="0.32291443594217506" P_Z="0.2600033284453257" STUDIES="2" TAU2="0.0" TOTAL_1="14" TOTAL_2="14" WEIGHT="48.62437859459653" Z="1.1263833057292179">
<NAME>OK107</NAME>
<CONT_DATA CI_END="7.448301077403958" CI_START="-8.755490617403982" EFFECT_SIZE="-0.6535947700000122" ESTIMABLE="YES" MEAN_1="84.96732026" MEAN_2="85.62091503" MODIFIED="2013-07-11 18:20:33 +0800" MODIFIED_BY="[Empty name]" ORDER="44" SD_1="9.605842129" SD_2="3.201947376" SE="4.133696287947478" STUDY_ID="STD-Blum-2009" TOTAL_1="6" TOTAL_2="6" WEIGHT="26.21606922030135"/>
<CONT_DATA CI_END="2.106050155048324" CI_START="-15.469686535048327" EFFECT_SIZE="-6.681818190000001" ESTIMABLE="YES" MEAN_1="60.98484848" MEAN_2="67.66666667" MODIFIED="2013-07-06 15:17:58 +0800" MODIFIED_BY="[Empty name]" ORDER="45" SD_1="8.81613052" SD_2="9.116115215" SE="4.483688687325843" STUDY_ID="STD-Scheunemann-2012" TOTAL_1="8" TOTAL_2="8" WEIGHT="22.40830937429518"/>
</CONT_SUBGROUP>
<CONT_SUBGROUP CHI2="0.0" CI_END="-1.7859528731912775" CI_START="-17.981488986808714" DF="0" EFFECT_SIZE="-9.883720929999996" ESTIMABLE="YES" I2="0.0" ID="CMP-001.04.02" MODIFIED="2013-07-06 14:46:22 +0800" MODIFIED_BY="[Empty name]" NO="2" P_CHI2="1.0" P_Z="0.016746269035636998" STUDIES="1" TAU2="0.0" TOTAL_1="6" TOTAL_2="6" WEIGHT="26.24180560520993" Z="2.3922316519990576">
<NAME>238y</NAME>
<CONT_DATA CI_END="-1.7859528731912775" CI_START="-17.981488986808714" EFFECT_SIZE="-9.883720929999996" ESTIMABLE="YES" MEAN_1="79.36046512" MEAN_2="89.24418605" MODIFIED="2013-07-06 14:46:22 +0800" MODIFIED_BY="[Empty name]" ORDER="46" SD_1="6.408548746" SD_2="7.832670689" SE="4.131590233638414" STUDY_ID="STD-Zars-2000" TOTAL_1="6" TOTAL_2="6" WEIGHT="26.24180560520993"/>
</CONT_SUBGROUP>
<CONT_SUBGROUP CHI2="0.0" CI_END="-1.0212259958950582" CI_START="-17.583425164104945" DF="0" EFFECT_SIZE="-9.302325580000002" ESTIMABLE="YES" I2="0.0" ID="CMP-001.04.03" MODIFIED="2013-07-06 14:46:22 +0800" MODIFIED_BY="[Empty name]" NO="3" P_CHI2="1.0" P_Z="0.027688844255454904" STUDIES="1" TAU2="0.0" TOTAL_1="6" TOTAL_2="6" WEIGHT="25.133815800193528" Z="2.201666931316862">
<NAME>30y</NAME>
<CONT_DATA CI_END="-1.0212259958950582" CI_START="-17.583425164104945" EFFECT_SIZE="-9.302325580000002" ESTIMABLE="YES" MEAN_1="79.94186047" MEAN_2="89.24418605" MODIFIED="2013-07-06 14:46:22 +0800" MODIFIED_BY="[Empty name]" ORDER="47" SD_1="6.764579232" SD_2="7.832670689" SE="4.225128445943497" STUDY_ID="STD-Zars-2000" TOTAL_1="6" TOTAL_2="6" WEIGHT="25.133815800193528"/>
</CONT_SUBGROUP>
</CONT_OUTCOME>
<CONT_OUTCOME CHI2="16.30599076187874" CI_END="-3.9376503217032264" CI_START="-9.098096064478934" CI_STUDY="95" CI_TOTAL="95" DF="13" EFFECT_MEASURE="MD" EFFECT_SIZE="-6.51787319309108" ESTIMABLE="YES" I2="20.274700324298667" I2_Q="0.0" ID="CMP-001.05" MODIFIED="2013-07-11 18:36:57 +0800" MODIFIED_BY="[Empty name]" NO="5" P_CHI2="0.23300065949562299" P_Q="0.6705522504120169" P_Z="7.381644728873108E-7" Q="2.3562246492979613" RANDOM="YES" SCALE="28.74" SORT_BY="STUDY" STUDIES="7" SUBGROUPS="YES" SUBGROUP_TEST="YES" TAU2="4.7313202185528" TOTALS="YES" TOTAL_1="87" TOTAL_2="87" UNITS="D(PI)" WEIGHT="99.99999999999999" Z="4.951043902415405">
<NAME>ALPHA/BETA-GAMMA LOBES</NAME>
<GROUP_LABEL_1>Experimental</GROUP_LABEL_1>
<GROUP_LABEL_2>Control</GROUP_LABEL_2>
<GRAPH_LABEL_1>Decreased PI</GRAPH_LABEL_1>
<GRAPH_LABEL_2>Increased PI</GRAPH_LABEL_2>
<CONT_SUBGROUP CHI2="8.449008820100463" CI_END="-1.5401199258108074" CI_START="-11.415600642147094" DF="5" EFFECT_SIZE="-6.47786028397895" ESTIMABLE="YES" I2="40.82146075993151" ID="CMP-001.05.01" MODIFIED="2013-07-11 18:22:31 +0800" MODIFIED_BY="[Empty name]" NO="1" P_CHI2="0.13316466183653863" P_Z="0.010131982420468765" STUDIES="6" TAU2="14.679887605970432" TOTAL_1="39" TOTAL_2="39" WEIGHT="40.29297683875176" Z="2.5712921159328417">
<NAME>MB247</NAME>
<CONT_DATA CI_END="-7.342989926370285" CI_START="-18.800800913629722" EFFECT_SIZE="-13.071895420000004" ESTIMABLE="YES" MEAN_1="72.54901961" MEAN_2="85.62091503" MODIFIED="2013-07-11 18:22:31 +0800" MODIFIED_BY="[Empty name]" ORDER="51" SD_1="6.403894752" SD_2="3.201947376" SE="2.92296467629946" STUDY_ID="STD-Blum-2009" TOTAL_1="6" TOTAL_2="6" WEIGHT="13.055163998886183"/>
<CONT_DATA CI_END="2.6331716196382686" CI_START="-26.116084779638264" EFFECT_SIZE="-11.741456579999998" ESTIMABLE="YES" MEAN_1="61.9" MEAN_2="73.64145658" MODIFIED="2013-07-06 14:47:15 +0800" MODIFIED_BY="[Empty name]" ORDER="54" SD_1="11.96296368" SD_2="11.21760769" SE="7.334128745744054" STUDY_ID="STD-McGuire-2003" TOTAL_1="5" TOTAL_2="5" WEIGHT="2.961476336185467"/>
<CONT_DATA CI_END="5.171177045372591" CI_START="-11.6408740253726" EFFECT_SIZE="-3.2348484900000045" ESTIMABLE="YES" MEAN_1="64.43181818" MEAN_2="67.66666667" MODIFIED="2013-07-06 15:18:10 +0800" MODIFIED_BY="[Empty name]" ORDER="52" SD_1="8.003218626" SD_2="9.116115215" SE="4.288867347399367" STUDY_ID="STD-Scheunemann-2012" TOTAL_1="8" TOTAL_2="8" WEIGHT="7.494166002409933"/>
<CONT_DATA CI_END="5.615317634802128" CI_START="-18.229525714802126" EFFECT_SIZE="-6.307104039999999" ESTIMABLE="YES" MEAN_1="55.79289596" MEAN_2="62.1" MODIFIED="2013-07-06 14:47:15 +0800" MODIFIED_BY="[Empty name]" ORDER="381" SD_1="9.750414527" SD_2="11.267" SE="6.082979977614215" STUDY_ID="STD-Schwaerzel-2003" TOTAL_1="6" TOTAL_2="6" WEIGHT="4.152681327220853"/>
<CONT_DATA CI_END="14.378503927766314" CI_START="-14.86880014776629" EFFECT_SIZE="-0.24514810999998815" ESTIMABLE="YES" MEAN_1="65.51826028" MEAN_2="65.76340839" MODIFIED="2013-07-11 12:13:42 +0800" MODIFIED_BY="[Empty name]" ORDER="382" SD_1="12.23805243" SD_2="17.19256273" SE="7.461184059052004" STUDY_ID="STD-Thum-2007" TOTAL_1="8" TOTAL_2="8" WEIGHT="2.8693075040119917"/>
<CONT_DATA CI_END="5.329438316682488" CI_START="-8.81781041668248" EFFECT_SIZE="-1.7441860499999962" ESTIMABLE="YES" MEAN_1="87.5" MEAN_2="89.24418605" MODIFIED="2013-07-06 14:47:15 +0800" MODIFIED_BY="[Empty name]" ORDER="48" SD_1="7.832670689" SD_2="4.09891236" SE="3.609058341111536" STUDY_ID="STD-Zars-2000" TOTAL_1="6" TOTAL_2="6" WEIGHT="9.760181670037337"/>
</CONT_SUBGROUP>
<CONT_SUBGROUP CHI2="2.165720374326711E-5" CI_END="-0.3890597317230986" CI_START="-12.38620357303822" DF="1" EFFECT_SIZE="-6.387631652380659" ESTIMABLE="YES" I2="0.0" ID="CMP-001.05.02" MODIFIED="2013-07-06 14:47:15 +0800" MODIFIED_BY="[Empty name]" NO="2" P_CHI2="0.9962868740144467" P_Z="0.03688047420440049" STUDIES="2" TAU2="0.0" TOTAL_1="11" TOTAL_2="11" WEIGHT="14.05358035769963" Z="2.087084751298903">
<NAME>c772</NAME>
<CONT_DATA CI_END="6.230381332350149" CI_START="-18.95307041235013" EFFECT_SIZE="-6.36134453999999" ESTIMABLE="YES" MEAN_1="67.28011204" MEAN_2="73.64145658" MODIFIED="2013-07-06 14:47:15 +0800" MODIFIED_BY="[Empty name]" ORDER="53" SD_1="8.97408615" SD_2="11.21760769" SE="6.424467985979367" STUDY_ID="STD-McGuire-2003" TOTAL_1="5" TOTAL_2="5" WEIGHT="3.7671437602954385"/>
<CONT_DATA CI_END="0.42714808926943526" CI_START="-13.21784576926943" EFFECT_SIZE="-6.395348839999997" ESTIMABLE="YES" MEAN_1="82.84883721" MEAN_2="89.24418605" MODIFIED="2013-07-06 14:47:15 +0800" MODIFIED_BY="[Empty name]" ORDER="49" SD_1="7.476640203" SD_2="4.09891236" SE="3.480929743140393" STUDY_ID="STD-Zars-2000" TOTAL_1="6" TOTAL_2="6" WEIGHT="10.286436597404192"/>
</CONT_SUBGROUP>
<CONT_SUBGROUP CHI2="0.0" CI_END="-3.662810032596038" CI_START="-19.866601727403978" DF="0" EFFECT_SIZE="-11.764705880000008" ESTIMABLE="YES" I2="0.0" ID="CMP-001.05.03" MODIFIED="2013-07-11 18:21:58 +0800" MODIFIED_BY="[Empty name]" NO="3" P_CHI2="1.0" P_Z="0.0044265258671249905" STUDIES="1" TAU2="0.0" TOTAL_1="6" TOTAL_2="6" WEIGHT="7.943064514634277" Z="2.846049893482036">
<NAME>c309</NAME>
<CONT_DATA CI_END="-3.662810032596038" CI_START="-19.866601727403978" EFFECT_SIZE="-11.764705880000008" ESTIMABLE="YES" MEAN_1="73.85620915" MEAN_2="85.62091503" MODIFIED="2013-07-11 18:21:58 +0800" MODIFIED_BY="[Empty name]" ORDER="50" SD_1="9.605842129" SD_2="3.201947376" SE="4.133696287947478" STUDY_ID="STD-Blum-2009" TOTAL_1="6" TOTAL_2="6" WEIGHT="7.943064514634277"/>
</CONT_SUBGROUP>
<CONT_SUBGROUP CHI2="0.0" CI_END="-0.7548302333290398" CI_START="-13.081647746670972" DF="0" EFFECT_SIZE="-6.918238990000006" ESTIMABLE="YES" I2="0.0" ID="CMP-001.05.04" MODIFIED="2013-07-11 18:36:57 +0800" MODIFIED_BY="[Empty name]" NO="4" P_CHI2="1.0" P_Z="0.027806895117392823" STUDIES="1" TAU2="0.0" TOTAL_1="6" TOTAL_2="6" WEIGHT="11.85402529990035" Z="2.199999998728731">
<NAME>c739+201Y</NAME>
<CONT_DATA CI_END="-0.7548302333290398" CI_START="-13.081647746670972" EFFECT_SIZE="-6.918238990000006" ESTIMABLE="YES" MEAN_1="81.76100629" MEAN_2="88.67924528" MODIFIED="2013-07-11 18:36:57 +0800" MODIFIED_BY="[Empty name]" ORDER="55" SD_1="6.162238347" SD_2="4.62167876" SE="3.1446540881807765" STUDY_ID="STD-Blum-2009" TOTAL_1="6" TOTAL_2="6" WEIGHT="11.85402529990035"/>
</CONT_SUBGROUP>
<CONT_SUBGROUP CHI2="5.629591703818144" CI_END="3.065091199379986" CI_START="-10.260802242328612" DF="3" EFFECT_SIZE="-3.5978555214743126" ESTIMABLE="YES" I2="46.710167311684124" ID="CMP-001.05.05" MODIFIED="2013-07-11 10:48:44 +0800" MODIFIED_BY="[Empty name]" NO="5" P_CHI2="0.13108994397232998" P_Z="0.2899001905616744" STUDIES="2" TAU2="21.17569558789329" TOTAL_1="25" TOTAL_2="25" WEIGHT="25.85635298901397" Z="1.058340632020556">
<NAME>c739+H24</NAME>
<CONT_DATA CI_END="17.087432816958867" CI_START="-12.876906496958869" EFFECT_SIZE="2.10526316" ESTIMABLE="YES" MEAN_1="60.0" MEAN_2="57.89473684" MODIFIED="2013-07-09 18:43:39 +0800" MODIFIED_BY="[Empty name]" ORDER="236" SD_1="12.52579982" SD_2="13.91755536" SE="7.64410457290864" STUDY_ID="STD-Akalal-2006" TOTAL_1="6" TOTAL_2="6" WEIGHT="2.743790870442872"/>
<CONT_DATA CI_END="-2.424047475372956" CI_START="-14.418057784627056" EFFECT_SIZE="-8.421052630000005" ESTIMABLE="YES" MEAN_1="77.89473684" MEAN_2="86.31578947" MODIFIED="2013-07-09 18:43:39 +0800" MODIFIED_BY="[Empty name]" ORDER="234" SD_1="6.958777678" SD_2="2.783511071" SE="3.0597527311372357" STUDY_ID="STD-Akalal-2006" TOTAL_1="6" TOTAL_2="6" WEIGHT="12.29708755584402"/>
<CONT_DATA CI_END="14.171009729062055" CI_START="-5.749957109062043" EFFECT_SIZE="4.210526310000006" ESTIMABLE="YES" MEAN_1="78.94736842" MEAN_2="74.73684211" MODIFIED="2013-07-09 18:43:39 +0800" MODIFIED_BY="[Empty name]" ORDER="235" SD_1="5.567022143" SD_2="11.13404429" SE="5.081972677880344" STUDY_ID="STD-Akalal-2006" TOTAL_1="6" TOTAL_2="6" WEIGHT="5.671483211003573"/>
<CONT_DATA CI_END="2.9474474352608038" CI_START="-18.14744743526081" EFFECT_SIZE="-7.600000000000001" ESTIMABLE="YES" MEAN_1="50.8" MEAN_2="58.4" MODIFIED="2013-07-11 10:48:44 +0800" MODIFIED_BY="[Empty name]" ORDER="286" SD_1="10.58300524" SD_2="9.52470472" SE="5.38144961767549" STUDY_ID="STD-McGuire-2003" TOTAL_1="7" TOTAL_2="7" WEIGHT="5.143991351723508"/>
</CONT_SUBGROUP>
</CONT_OUTCOME>
<CONT_OUTCOME CHI2="117.61544757184214" CI_END="-40.14280702057564" CI_START="-46.663475199889724" CI_STUDY="95" CI_TOTAL="95" DF="35" EFFECT_MEASURE="MD" EFFECT_SIZE="-43.40314111023268" ESTIMABLE="YES" I2="70.24200415628124" I2_Q="84.29520633244147" ID="CMP-001.06" MODIFIED="2013-07-16 15:04:50 +0800" MODIFIED_BY="[Empty name]" NO="6" P_CHI2="7.284650660466241E-11" P_Q="4.046739019625267E-5" P_Z="0.0" Q="25.46993029435859" RANDOM="YES" SCALE="92.65038645762702" SORT_BY="STUDY" STUDIES="7" SUBGROUPS="YES" SUBGROUP_TEST="YES" TAU2="65.61670134403533" TOTALS="YES" TOTAL_1="340" TOTAL_2="340" UNITS="D(PI)" WEIGHT="100.00000000000003" Z="26.09198660402138">
<NAME>RUTABAGA MUTANT</NAME>
<GROUP_LABEL_1>Experimental</GROUP_LABEL_1>
<GROUP_LABEL_2>Control</GROUP_LABEL_2>
<GRAPH_LABEL_1>Decreased PI</GRAPH_LABEL_1>
<GRAPH_LABEL_2>Increased PI</GRAPH_LABEL_2>
<CONT_SUBGROUP CHI2="5.6124406202366295" CI_END="-36.51858710350257" CI_START="-52.54770419119845" DF="3" EFFECT_SIZE="-44.53314564735051" ESTIMABLE="YES" I2="46.547318662348445" ID="CMP-001.06.01" MODIFIED="2013-07-11 16:25:29 +0800" MODIFIED_BY="[Empty name]" NO="1" P_CHI2="0.13206610059468527" P_Z="1.2779372133284439E-27" STUDIES="4" TAU2="30.831353991979032" TOTAL_1="23" TOTAL_2="23" WEIGHT="10.792450042557995" Z="10.890601286340761">
<NAME>rut2080</NAME>
<CONT_DATA CI_END="-44.52792847310836" CI_START="-63.42661698689166" EFFECT_SIZE="-53.97727273000001" ESTIMABLE="YES" MEAN_1="27.84090909" MEAN_2="81.81818182" MODIFIED="2013-07-11 14:43:17 +0800" MODIFIED_BY="[Empty name]" ORDER="70" SD_1="8.350533214" SD_2="8.350533214" SE="4.821182598979811" STUDY_ID="STD-Blum-2009" TOTAL_1="6" TOTAL_2="6" WEIGHT="3.114004677508466"/>
<CONT_DATA CI_END="-30.403024873352656" CI_START="-57.30988828664734" EFFECT_SIZE="-43.85645658" ESTIMABLE="YES" MEAN_1="29.785" MEAN_2="73.64145658" MODIFIED="2013-07-06 14:37:55 +0800" MODIFIED_BY="[Empty name]" ORDER="71" SD_1="10.47597847" SD_2="11.21760769" SE="6.864121898548286" STUDY_ID="STD-McGuire-2003" TOTAL_1="5" TOTAL_2="5" WEIGHT="2.4545815258470567"/>
<CONT_DATA CI_END="-28.41908348234262" CI_START="-49.05149105765738" EFFECT_SIZE="-38.73528727" ESTIMABLE="YES" MEAN_1="23.36471273" MEAN_2="62.1" MODIFIED="2013-07-06 14:37:55 +0800" MODIFIED_BY="[Empty name]" ORDER="73" SD_1="6.267308577" SD_2="11.267" SE="5.263465996839879" STUDY_ID="STD-Schwaerzel-2003" TOTAL_1="6" TOTAL_2="6" WEIGHT="2.9651706178850246"/>
<CONT_DATA CI_END="-23.879271503351973" CI_START="-53.44630989664802" EFFECT_SIZE="-38.662790699999995" ESTIMABLE="YES" MEAN_1="50.58139535" MEAN_2="89.24418605" MODIFIED="2013-07-06 14:37:55 +0800" MODIFIED_BY="[Empty name]" ORDER="72" SD_1="16.73343284" SD_2="7.832670689" SE="7.54275043483377" STUDY_ID="STD-Zars-2000" TOTAL_1="6" TOTAL_2="6" WEIGHT="2.258693221317448"/>
</CONT_SUBGROUP>
<CONT_SUBGROUP CHI2="55.04953151728806" CI_END="-43.43820233058511" CI_START="-50.91397671011035" DF="20" EFFECT_SIZE="-47.17608952034773" ESTIMABLE="YES" I2="63.6690822814376" ID="CMP-001.06.02" MODIFIED="2013-07-11 16:25:36 +0800" MODIFIED_BY="[Empty name]" NO="2" P_CHI2="4.036747293767462E-5" P_Z="0.0" STUDIES="3" TAU2="44.7460287530005" TOTAL_1="238" TOTAL_2="238" WEIGHT="59.25934103960348" Z="24.736818340735187">
<NAME>rut2080+DL</NAME>
<CONT_DATA CI_END="-38.93424777336539" CI_START="-57.38515222663461" EFFECT_SIZE="-48.1597" ESTIMABLE="YES" MEAN_1="26.55906" MEAN_2="74.71876" MODIFIED="2013-07-06 14:37:55 +0800" MODIFIED_BY="[Empty name]" ORDER="64" SD_1="13.41055" SD_2="9.274787" SE="4.70694987224449" STUDY_ID="STD-Akalal-2006" TOTAL_1="12" TOTAL_2="12" WEIGHT="3.1526201371043294"/>
<CONT_DATA CI_END="-36.03804753637107" CI_START="-52.59831246362893" EFFECT_SIZE="-44.31818" ESTIMABLE="YES" MEAN_1="31.25" MEAN_2="75.56818" MODIFIED="2013-07-06 14:37:55 +0800" MODIFIED_BY="[Empty name]" ORDER="63" SD_1="13.71521" SD_2="11.53901" SE="4.22463500806217" STUDY_ID="STD-Akalal-2006" TOTAL_1="18" TOTAL_2="18" WEIGHT="3.3153361771179024"/>
<CONT_DATA CI_END="-17.354374158283274" CI_START="-48.25592584171673" EFFECT_SIZE="-32.805150000000005" ESTIMABLE="YES" MEAN_1="33.86338" MEAN_2="66.66853" MODIFIED="2013-07-06 14:37:55 +0800" MODIFIED_BY="[Empty name]" ORDER="61" SD_1="19.17073" SD_2="19.44788" SE="7.883193754370222" STUDY_ID="STD-Akalal-2006" TOTAL_1="12" TOTAL_2="12" WEIGHT="2.165849186606457"/>
<CONT_DATA CI_END="-36.58148702997702" CI_START="-60.227032970023" EFFECT_SIZE="-48.40426000000001" ESTIMABLE="YES" MEAN_1="26.06383" MEAN_2="74.46809" MODIFIED="2013-07-06 14:37:55 +0800" MODIFIED_BY="[Empty name]" ORDER="56" SD_1="17.66055" SD_2="11.16894" SE="6.0321378674707855" STUDY_ID="STD-Akalal-2006" TOTAL_1="12" TOTAL_2="12" WEIGHT="2.7127728380965497"/>
<CONT_DATA CI_END="-38.003683573313324" CI_START="-56.863076426686675" EFFECT_SIZE="-47.43338" ESTIMABLE="YES" MEAN_1="19.42921" MEAN_2="66.86259" MODIFIED="2013-07-09 12:47:17 +0800" MODIFIED_BY="[Empty name]" ORDER="62" SD_1="10.72169" SD_2="17.36939" SE="4.811158011609864" STUDY_ID="STD-Akalal-2006" TOTAL_1="18" TOTAL_2="18" WEIGHT="3.117392190836176"/>
<CONT_DATA CI_END="-29.040035427288252" CI_START="-49.36906457271176" EFFECT_SIZE="-39.204550000000005" ESTIMABLE="YES" MEAN_1="40.90909" MEAN_2="80.11364" MODIFIED="2013-07-06 14:37:55 +0800" MODIFIED_BY="[Empty name]" ORDER="59" SD_1="16.20094" SD_2="7.763612" SE="5.186072118104285" STUDY_ID="STD-Akalal-2006" TOTAL_1="12" TOTAL_2="12" WEIGHT="2.9910918184346245"/>
<CONT_DATA CI_END="-51.619513954690234" CI_START="-83.11732814530976" EFFECT_SIZE="-67.36842105" ESTIMABLE="YES" MEAN_1="18.94736842" MEAN_2="86.31578947" MODIFIED="2013-07-09 19:41:42 +0800" MODIFIED_BY="[Empty name]" ORDER="244" SD_1="19.4845775" SD_2="2.783511071" SE="8.035304331883202" STUDY_ID="STD-Akalal-2006" TOTAL_1="6" TOTAL_2="6" WEIGHT="2.1255648652255994"/>
<CONT_DATA CI_END="-40.47560018075119" CI_START="-68.99808403924881" EFFECT_SIZE="-54.73684211" ESTIMABLE="YES" MEAN_1="20.0" MEAN_2="74.73684211" MODIFIED="2013-07-09 19:41:26 +0800" MODIFIED_BY="[Empty name]" ORDER="242" SD_1="13.91755536" SD_2="11.13404429" SE="7.2762775447608545" STUDY_ID="STD-Akalal-2006" TOTAL_1="6" TOTAL_2="6" WEIGHT="2.3339227691903384"/>
<CONT_DATA CI_END="-54.165395701322325" CI_START="-63.303804298677676" EFFECT_SIZE="-58.7346" ESTIMABLE="YES" MEAN_1="23.80739" MEAN_2="82.54199" MODIFIED="2013-07-06 14:37:55 +0800" MODIFIED_BY="[Empty name]" ORDER="57" SD_1="4.943073" SD_2="5.469388" SE="2.331269520623324" STUDY_ID="STD-Akalal-2006" TOTAL_1="10" TOTAL_2="10" WEIGHT="3.8945264812997253"/>
<CONT_DATA CI_END="-44.53876900491148" CI_START="-64.02967099508851" EFFECT_SIZE="-54.28422" ESTIMABLE="YES" MEAN_1="16.57524" MEAN_2="70.85946" MODIFIED="2013-07-06 14:37:55 +0800" MODIFIED_BY="[Empty name]" ORDER="58" SD_1="12.76805" SD_2="16.03977" SE="4.97226024149392" STUDY_ID="STD-Akalal-2006" TOTAL_1="17" TOTAL_2="17" WEIGHT="3.0630041797965566"/>
<CONT_DATA CI_END="-42.57611664328758" CI_START="-58.169783356712415" EFFECT_SIZE="-50.372949999999996" ESTIMABLE="YES" MEAN_1="19.9193" MEAN_2="70.29225" MODIFIED="2013-07-06 14:37:55 +0800" MODIFIED_BY="[Empty name]" ORDER="67" SD_1="10.1983" SD_2="9.267858" SE="3.978049299993696" STUDY_ID="STD-Akalal-2006" TOTAL_1="12" TOTAL_2="12" WEIGHT="3.397675121350062"/>
<CONT_DATA CI_END="-45.54536467801491" CI_START="-62.394155321985075" EFFECT_SIZE="-53.969759999999994" ESTIMABLE="YES" MEAN_1="17.45801" MEAN_2="71.42777" MODIFIED="2013-07-08 12:06:18 +0800" MODIFIED_BY="[Empty name]" ORDER="66" SD_1="15.33155" SD_2="14.434" SE="4.2982398597298905" STUDY_ID="STD-Akalal-2006" TOTAL_1="24" TOTAL_2="24" WEIGHT="3.290603696345225"/>
<CONT_DATA CI_END="-41.69610155970023" CI_START="-68.02175844029975" EFFECT_SIZE="-54.858929999999994" ESTIMABLE="YES" MEAN_1="20.00392" MEAN_2="74.86285" MODIFIED="2013-07-06 14:37:55 +0800" MODIFIED_BY="[Empty name]" ORDER="60" SD_1="22.31692" SD_2="17.71449" SE="6.715852201431492" STUDY_ID="STD-Akalal-2006" TOTAL_1="18" TOTAL_2="18" WEIGHT="2.499219573237316"/>
<CONT_DATA CI_END="-29.058621267477037" CI_START="-53.046641892522956" EFFECT_SIZE="-41.052631579999996" ESTIMABLE="YES" MEAN_1="16.84210526" MEAN_2="57.89473684" MODIFIED="2013-07-09 19:41:34 +0800" MODIFIED_BY="[Empty name]" ORDER="243" SD_1="5.567022143" SD_2="13.91755536" SE="6.1195054639422874" STUDY_ID="STD-Akalal-2006" TOTAL_1="6" TOTAL_2="6" WEIGHT="2.684828912349679"/>
<CONT_DATA CI_END="-33.22529085327312" CI_START="-55.411069146726874" EFFECT_SIZE="-44.31818" ESTIMABLE="YES" MEAN_1="25.56818" MEAN_2="69.88636" MODIFIED="2013-07-06 14:37:55 +0800" MODIFIED_BY="[Empty name]" ORDER="65" SD_1="17.57968" SD_2="16.35674" SE="5.659741318833495" STUDY_ID="STD-Akalal-2006" TOTAL_1="18" TOTAL_2="18" WEIGHT="2.8337306536568283"/>
<CONT_DATA CI_END="-29.313790623201584" CI_START="-66.42312937679841" EFFECT_SIZE="-47.86846" ESTIMABLE="YES" MEAN_1="25.773" MEAN_2="73.64146" MODIFIED="2013-07-06 14:37:55 +0800" MODIFIED_BY="[Empty name]" ORDER="74" SD_1="17.9519" SD_2="11.21761" SE="9.466842004830333" STUDY_ID="STD-McGuire-2003" TOTAL_1="5" TOTAL_2="5" WEIGHT="1.7825041578722434"/>
<CONT_DATA CI_END="-30.197747083554493" CI_START="-58.8518329164455" EFFECT_SIZE="-44.524789999999996" ESTIMABLE="YES" MEAN_1="29.11667" MEAN_2="73.64146" MODIFIED="2013-07-06 14:37:55 +0800" MODIFIED_BY="[Empty name]" ORDER="75" SD_1="11.88843" SD_2="11.21761" SE="7.309850093907535" STUDY_ID="STD-McGuire-2003" TOTAL_1="5" TOTAL_2="5" WEIGHT="2.324322593418405"/>
<CONT_DATA CI_END="-35.8149501050711" CI_START="-52.1850498949289" EFFECT_SIZE="-44.0" ESTIMABLE="YES" MEAN_1="24.8" MEAN_2="68.8" MODIFIED="2013-07-11 11:16:49 +0800" MODIFIED_BY="[Empty name]" ORDER="287" SD_1="10.58300524" SD_2="3.174901573" SE="4.17612260199245" STUDY_ID="STD-McGuire-2003" TOTAL_1="7" TOTAL_2="7" WEIGHT="3.331603802505399"/>
<CONT_DATA CI_END="-23.893198971169078" CI_START="-46.506801028830914" EFFECT_SIZE="-35.199999999999996" ESTIMABLE="YES" MEAN_1="25.6" MEAN_2="60.8" MODIFIED="2013-07-11 11:16:49 +0800" MODIFIED_BY="[Empty name]" ORDER="288" SD_1="12.69960629" SD_2="8.466404195" SE="5.768882039679057" STUDY_ID="STD-McGuire-2003" TOTAL_1="7" TOTAL_2="7" WEIGHT="2.7979904107147724"/>
<CONT_DATA CI_END="-30.0040993523373" CI_START="-54.7959006476627" EFFECT_SIZE="-42.4" ESTIMABLE="YES" MEAN_1="16.0" MEAN_2="58.4" MODIFIED="2013-07-11 11:16:49 +0800" MODIFIED_BY="[Empty name]" ORDER="289" SD_1="13.75790682" SD_2="9.52470472" SE="6.324555321138541" STUDY_ID="STD-McGuire-2003" TOTAL_1="7" TOTAL_2="7" WEIGHT="2.6199646308747617"/>
<CONT_DATA CI_END="-21.515804907530224" CI_START="-43.80803509246978" EFFECT_SIZE="-32.66192" ESTIMABLE="YES" MEAN_1="29.43808" MEAN_2="62.1" MODIFIED="2013-07-06 14:37:55 +0800" MODIFIED_BY="[Empty name]" ORDER="76" SD_1="8.191432" SD_2="11.267" SE="5.686897912609064" STUDY_ID="STD-Schwaerzel-2003" TOTAL_1="6" TOTAL_2="6" WEIGHT="2.8248168435705154"/>
</CONT_SUBGROUP>
<CONT_SUBGROUP CHI2="1.7828175708467868" CI_END="-29.980220594010994" CI_START="-49.724936276356466" DF="1" EFFECT_SIZE="-39.85257843518373" ESTIMABLE="YES" I2="43.909011423696654" ID="CMP-001.06.03" MODIFIED="2013-07-16 15:03:11 +0800" MODIFIED_BY="[Empty name]" NO="3" P_CHI2="0.18180385783112663" P_Z="2.5338470177129026E-15" STUDIES="2" TAU2="22.533461178392884" TOTAL_1="14" TOTAL_2="14" WEIGHT="5.881928983556152" Z="7.911951701979545">
<NAME>rut1</NAME>
<CONT_DATA CI_END="-33.989168032193504" CI_START="-56.91992288780651" EFFECT_SIZE="-45.454545460000006" ESTIMABLE="YES" MEAN_1="32.95454545" MEAN_2="78.40909091" MODIFIED="2013-07-16 15:03:11 +0800" MODIFIED_BY="[Empty name]" ORDER="68" SD_1="12.52579982" SD_2="6.958777678" SE="5.849789852387051" STUDY_ID="STD-Blum-2009" TOTAL_1="6" TOTAL_2="6" WEIGHT="2.77164513386465"/>
<CONT_DATA CI_END="-25.852622478913858" CI_START="-44.79447752108614" EFFECT_SIZE="-35.32355" ESTIMABLE="YES" MEAN_1="20.04545" MEAN_2="55.369" MODIFIED="2013-07-06 14:37:55 +0800" MODIFIED_BY="[Empty name]" ORDER="69" SD_1="8.516146" SD_2="10.69" SE="4.832194670816201" STUDY_ID="STD-Scheunemann-2012" TOTAL_1="8" TOTAL_2="8" WEIGHT="3.1102838496915024"/>
</CONT_SUBGROUP>
<CONT_SUBGROUP CHI2="5.986244100321803" CI_END="-31.693497258129668" CI_START="-40.00421477909825" DF="7" EFFECT_SIZE="-35.84885601861396" ESTIMABLE="YES" I2="0.0" ID="CMP-001.06.04" MODIFIED="2013-07-16 15:03:08 +0800" MODIFIED_BY="[Empty name]" NO="4" P_CHI2="0.5413565290235074" P_Z="3.869867202631129E-64" STUDIES="5" TAU2="0.0" TOTAL_1="57" TOTAL_2="57" WEIGHT="20.823444953544048" Z="16.908880973554385">
<NAME>rut2080; UAS-rut</NAME>
<CONT_DATA CI_END="-34.74378163012503" CI_START="-55.05213672987496" EFFECT_SIZE="-44.897959179999994" ESTIMABLE="YES" MEAN_1="42.85714286" MEAN_2="87.75510204" MODIFIED="2013-07-11 16:17:05 +0800" MODIFIED_BY="[Empty name]" ORDER="208" SD_1="13.46870059" SD_2="5.772300255" SE="5.18079802994842" STUDY_ID="STD-Blum-2009" TOTAL_1="8" TOTAL_2="8" WEIGHT="2.9928606368652577"/>
<CONT_DATA CI_END="-24.660945622641727" CI_START="-43.31291057735829" EFFECT_SIZE="-33.98692810000001" ESTIMABLE="YES" MEAN_1="51.63398693" MEAN_2="85.62091503" MODIFIED="2013-07-11 16:17:05 +0800" MODIFIED_BY="[Empty name]" ORDER="209" SD_1="11.20681582" SD_2="3.201947376" SE="4.758241758991717" STUDY_ID="STD-Blum-2009" TOTAL_1="6" TOTAL_2="6" WEIGHT="3.135278192886339"/>
<CONT_DATA CI_END="-14.312317229961137" CI_START="-44.80717961003887" EFFECT_SIZE="-29.559748420000005" ESTIMABLE="YES" MEAN_1="59.11949686" MEAN_2="88.67924528" MODIFIED="2013-07-11 16:17:06 +0800" MODIFIED_BY="[Empty name]" ORDER="314" SD_1="18.48671504" SD_2="4.62167876" SE="7.779444576690521" STUDY_ID="STD-Blum-2009" TOTAL_1="6" TOTAL_2="6" WEIGHT="2.1937513038512613"/>
<CONT_DATA CI_END="-21.13833945601744" CI_START="-41.446694563982554" EFFECT_SIZE="-31.292517009999997" ESTIMABLE="YES" MEAN_1="56.46258503" MEAN_2="87.75510204" MODIFIED="2013-07-11 16:17:06 +0800" MODIFIED_BY="[Empty name]" ORDER="313" SD_1="16.49572198" SD_2="7.069595133" SE="5.180798032044166" STUDY_ID="STD-Blum-2009" TOTAL_1="12" TOTAL_2="12" WEIGHT="2.9928606361623307"/>
<CONT_DATA CI_END="-28.485174596551317" CI_START="-59.21790540344868" EFFECT_SIZE="-43.85154" ESTIMABLE="YES" MEAN_1="29.78992" MEAN_2="73.64146" MODIFIED="2013-07-06 14:37:55 +0800" MODIFIED_BY="[Empty name]" ORDER="202" SD_1="13.47231" SD_2="11.21761" SE="7.840126412860956" STUDY_ID="STD-McGuire-2003" TOTAL_1="5" TOTAL_2="5" WEIGHT="2.1773897946069014"/>
<CONT_DATA CI_END="0.0" CI_START="0.0" EFFECT_SIZE="0.0" ESTIMABLE="NO" EXCLUDED="YES" MEAN_1="0.0" MEAN_2="0.0" MODIFIED="2013-07-16 15:03:08 +0800" MODIFIED_BY="[Empty name]" ORDER="206" SD_1="0.0" SD_2="0.0" SE="0.0" STUDY_ID="STD-Scheunemann-2012" TOTAL_1="0" TOTAL_2="0" WEIGHT="0.0"/>
<CONT_DATA CI_END="-25.07823675088438" CI_START="-46.18854324911563" EFFECT_SIZE="-35.633390000000006" ESTIMABLE="YES" MEAN_1="26.46661" MEAN_2="62.1" MODIFIED="2013-07-06 14:37:55 +0800" MODIFIED_BY="[Empty name]" ORDER="204" SD_1="6.860663" SD_2="11.267" SE="5.385381227600775" STUDY_ID="STD-Schwaerzel-2003" TOTAL_1="6" TOTAL_2="6" WEIGHT="2.9244858589250122"/>
<CONT_DATA CI_END="-13.294128953239191" CI_START="-50.71133104676079" EFFECT_SIZE="-32.00272999999999" ESTIMABLE="YES" MEAN_1="33.76068" MEAN_2="65.76341" MODIFIED="2013-07-11 12:33:39 +0800" MODIFIED_BY="[Empty name]" ORDER="207" SD_1="20.8165805" SD_2="17.19256273" SE="9.545380014292027" STUDY_ID="STD-Thum-2007" TOTAL_1="8" TOTAL_2="8" WEIGHT="1.765522172326389"/>
<CONT_DATA CI_END="-21.167220574520805" CI_START="-45.693259425479205" EFFECT_SIZE="-33.430240000000005" ESTIMABLE="YES" MEAN_1="55.81395" MEAN_2="89.24419" MODIFIED="2013-07-06 14:37:55 +0800" MODIFIED_BY="[Empty name]" ORDER="203" SD_1="13.17313" SD_2="7.832671" SE="6.256757533407926" STUDY_ID="STD-Zars-2000" TOTAL_1="6" TOTAL_2="6" WEIGHT="2.6412963579205555"/>
</CONT_SUBGROUP>
<CONT_SUBGROUP CHI2="0.0" CI_END="-19.51524427404452" CI_START="-36.91971572595548" DF="0" EFFECT_SIZE="-28.21748" ESTIMABLE="YES" I2="0.0" ID="CMP-001.06.05" MODIFIED="2013-07-11 16:26:17 +0800" MODIFIED_BY="[Empty name]" NO="5" P_CHI2="1.0" P_Z="2.0803177556854323E-10" STUDIES="1" TAU2="0.0" TOTAL_1="8" TOTAL_2="8" WEIGHT="3.2428349807383503" Z="6.355291476364478">
<NAME>rut1;UAS-rut</NAME>
<CONT_DATA CI_END="-19.51524427404452" CI_START="-36.91971572595548" EFFECT_SIZE="-28.21748" ESTIMABLE="YES" MEAN_1="27.15152" MEAN_2="55.369" MODIFIED="2013-07-11 13:30:46 +0800" MODIFIED_BY="[Empty name]" ORDER="305" SD_1="6.590337" SD_2="10.69" SE="4.439997772712969" STUDY_ID="STD-Scheunemann-2012" TOTAL_1="8" TOTAL_2="8" WEIGHT="3.2428349807383503"/>
</CONT_SUBGROUP>
</CONT_OUTCOME>
</COMPARISON>
<COMPARISON ID="CMP-002" MODIFIED="2013-07-16 16:46:07 +0800" MODIFIED_BY="[Empty name]" NO="2">
<NAME>RUTABAGA RESCUE percentage reduction</NAME>
<IV_OUTCOME CHI2="104.23133194240859" CI_END="-0.24937287050239196" CI_START="-0.4282237304495494" CI_STUDY="95" CI_TOTAL="95" DF="11" EFFECT_SIZE="-0.3387983004759707" ESTIMABLE="YES" I2="89.44655143994717" I2_Q="95.22293864030722" ID="CMP-002.01" LOG_CI_END="NaN" LOG_CI_START="NaN" LOG_DATA="NO" LOG_EFFECT_SIZE="NaN" MODIFIED="2013-07-11 16:01:24 +0800" MODIFIED_BY="[Empty name]" NO="1" P_CHI2="1.1102230246251565E-16" P_Q="8.105091042764911E-10" P_Z="1.1231730344521584E-13" Q="41.86674294944829" RANDOM="YES" SCALE="0.948446308681537" SHOW_PARTICIPANTS="YES" SORT_BY="STUDY" STUDIES="5" SUBGROUPS="YES" SUBGROUP_TEST="YES" TAU2="0.021420114524742052" TOTALS="YES" TOTAL_1="141" TOTAL_2="141" WEIGHT="100.0" Z="7.425544022013361">
<NAME>GAMMA LOBES</NAME>
<GROUP_LABEL_1>Experimental</GROUP_LABEL_1>
<GROUP_LABEL_2>Control</GROUP_LABEL_2>
<GRAPH_LABEL_1>% change</GRAPH_LABEL_1>
<GRAPH_LABEL_2>% change</GRAPH_LABEL_2>
<EFFECT_MEASURE>Mean Difference</EFFECT_MEASURE>
<IV_SUBGROUP CHI2="25.411440691972235" CI_END="-0.182230542301339" CI_START="-0.4177986575006672" DF="4" EFFECT_SIZE="-0.3000145999010031" ESTIMABLE="YES" I2="84.25905855363939" ID="CMP-002.01.01" LOG_CI_END="NaN" LOG_CI_START="NaN" LOG_EFFECT_SIZE="NaN" MODIFIED="2013-07-11 10:33:49 +0800" MODIFIED_BY="[Empty name]" NO="1" P_CHI2="4.157958159867192E-5" P_Z="5.96527846587056E-7" STUDIES="3" TAU2="0.015063824281255554" TOTAL_1="61" TOTAL_2="61" WEIGHT="42.61101692331273" Z="4.992337864949197">
<NAME>H24</NAME>
<IV_DATA CI_END="-0.27916514112551316" CI_START="-0.5338429788744868" EFFECT_SIZE="-0.40650406" ESTIMABLE="YES" ESTIMATE="-0.40650406" LOG_CI_END="0.0" LOG_CI_START="0.0" LOG_EFFECT_SIZE="0.0" MODIFIED="2013-07-06 16:17:00 +0800" MODIFIED_BY="[Empty name]" ORDER="203" SE="0.06497003" STUDY_ID="STD-Akalal-2006" TOTAL_1="18" TOTAL_2="18" WEIGHT="8.118713548081226"/>
<IV_DATA CI_END="-0.11662353134891684" CI_START="-0.2947239886510832" EFFECT_SIZE="-0.20567376" ESTIMABLE="YES" ESTIMATE="-0.20567376" LOG_CI_END="0.0" LOG_CI_START="0.0" LOG_EFFECT_SIZE="0.0" MODIFIED="2013-07-06 16:17:01 +0800" MODIFIED_BY="[Empty name]" ORDER="205" SE="0.045434625" STUDY_ID="STD-Akalal-2006" TOTAL_1="12" TOTAL_2="12" WEIGHT="8.864332932196227"/>
<IV_DATA CI_END="-0.18713948613708267" CI_START="-0.4444394538629174" EFFECT_SIZE="-0.31578947" ESTIMABLE="YES" ESTIMATE="-0.31578947" LOG_CI_END="0.0" LOG_CI_START="0.0" LOG_EFFECT_SIZE="0.0" MODIFIED="2013-07-06 16:16:58 +0800" MODIFIED_BY="[Empty name]" ORDER="204" SE="0.065638953" STUDY_ID="STD-Akalal-2006" TOTAL_1="18" TOTAL_2="18" WEIGHT="8.091144582896572"/>
<IV_DATA CI_END="-0.34428393622441533" CI_START="-0.5372950037755847" EFFECT_SIZE="-0.44078947" ESTIMABLE="YES" ESTIMATE="-0.44078947" LOG_CI_END="0.0" LOG_CI_START="0.0" LOG_EFFECT_SIZE="0.0" MODIFIED="2013-07-11 10:33:49 +0800" MODIFIED_BY="[Empty name]" ORDER="228" SE="0.049238422" STUDY_ID="STD-McGuire-2003" TOTAL_1="7" TOTAL_2="7" WEIGHT="8.730457509007586"/>
<IV_DATA CI_END="-0.05425566710878099" CI_START="-0.23890393289121903" EFFECT_SIZE="-0.1465798" ESTIMABLE="YES" ESTIMATE="-0.1465798" LOG_CI_END="0.0" LOG_CI_START="0.0" LOG_EFFECT_SIZE="0.0" MODIFIED="2013-07-06 16:17:03 +0800" MODIFIED_BY="[Empty name]" ORDER="202" SE="0.047105015" STUDY_ID="STD-Zars-2000" TOTAL_1="6" TOTAL_2="6" WEIGHT="8.806368351131114"/>
</IV_SUBGROUP>
<IV_SUBGROUP CHI2="3.049605032915603" CI_END="-0.4442284802727545" CI_START="-0.5907646367033625" DF="3" EFFECT_SIZE="-0.5174965584880585" ESTIMABLE="YES" I2="1.6266051629701523" ID="CMP-002.01.02" LOG_CI_END="NaN" LOG_CI_START="NaN" LOG_EFFECT_SIZE="NaN" MODIFIED="2013-07-06 16:17:09 +0800" MODIFIED_BY="[Empty name]" NO="2" P_CHI2="0.3840403418674564" P_Z="1.3957579748892045E-43" STUDIES="2" TAU2="9.342078548222346E-5" TOTAL_1="60" TOTAL_2="60" WEIGHT="30.452109263166566" Z="13.84333589014707">
<NAME>NP1131</NAME>
<IV_DATA CI_END="-0.35995926353176405" CI_START="-0.623819536468236" EFFECT_SIZE="-0.4918894" ESTIMABLE="YES" ESTIMATE="-0.4918894" LOG_CI_END="0.0" LOG_CI_START="0.0" LOG_EFFECT_SIZE="0.0" MODIFIED="2013-07-06 16:17:06 +0800" MODIFIED_BY="[Empty name]" ORDER="207" SE="0.067312531" STUDY_ID="STD-Akalal-2006" TOTAL_1="17" TOTAL_2="17" WEIGHT="8.021771102565205"/>
<IV_DATA CI_END="-0.30102480458250713" CI_START="-0.6149657754174929" EFFECT_SIZE="-0.45799529" ESTIMABLE="YES" ESTIMATE="-0.45799529" LOG_CI_END="0.0" LOG_CI_START="0.0" LOG_EFFECT_SIZE="0.0" MODIFIED="2013-07-06 16:17:04 +0800" MODIFIED_BY="[Empty name]" ORDER="206" SE="0.080088454" STUDY_ID="STD-Akalal-2006" TOTAL_1="18" TOTAL_2="18" WEIGHT="7.479042108690604"/>
<IV_DATA CI_END="-0.387238299504867" CI_START="-0.6383526404951331" EFFECT_SIZE="-0.51279547" ESTIMABLE="YES" ESTIMATE="-0.51279547" LOG_CI_END="0.0" LOG_CI_START="0.0" LOG_EFFECT_SIZE="0.0" MODIFIED="2013-07-06 16:17:07 +0800" MODIFIED_BY="[Empty name]" ORDER="208" SE="0.064060958" STUDY_ID="STD-Akalal-2006" TOTAL_1="17" TOTAL_2="17" WEIGHT="8.156024139498909"/>
<IV_DATA CI_END="-0.47643079425053564" CI_START="-0.8527228057494642" EFFECT_SIZE="-0.6645768" ESTIMABLE="YES" ESTIMATE="-0.6645768" LOG_CI_END="0.0" LOG_CI_START="0.0" LOG_EFFECT_SIZE="0.0" MODIFIED="2013-07-06 16:17:09 +0800" MODIFIED_BY="[Empty name]" ORDER="209" SE="0.095994624" STUDY_ID="STD-Scheunemann-2012" TOTAL_1="8" TOTAL_2="8" WEIGHT="6.795271912411844"/>
</IV_SUBGROUP>
<IV_SUBGROUP CHI2="5.299294259886444" CI_END="-0.11116158309745497" CI_START="-0.2534131247095823" DF="2" EFFECT_SIZE="-0.18228735390351863" ESTIMABLE="YES" I2="62.259125424696514" ID="CMP-002.01.03" LOG_CI_END="NaN" LOG_CI_START="NaN" LOG_EFFECT_SIZE="NaN" MODIFIED="2013-07-11 16:01:24 +0800" MODIFIED_BY="[Empty name]" NO="3" P_CHI2="0.07067629212351345" P_Z="5.082622453920231E-7" STUDIES="2" TAU2="0.0024145421282788823" TOTAL_1="20" TOTAL_2="20" WEIGHT="26.936873813520705" Z="5.023167333569966">
<NAME>201Y</NAME>
<IV_DATA CI_END="-0.08997875901129054" CI_START="-0.18709152098870946" EFFECT_SIZE="-0.13853514" ESTIMABLE="YES" ESTIMATE="-0.13853514" LOG_CI_END="0.0" LOG_CI_START="0.0" LOG_EFFECT_SIZE="0.0" MODIFIED="2013-07-11 16:01:24 +0800" MODIFIED_BY="[Empty name]" ORDER="211" SE="0.024774119" STUDY_ID="STD-Blum-2009" TOTAL_1="6" TOTAL_2="6" WEIGHT="9.44789547016933"/>
<IV_DATA CI_END="-0.0609186377599991" CI_START="-0.28759348224000086" EFFECT_SIZE="-0.17425606" ESTIMABLE="YES" ESTIMATE="-0.17425606" LOG_CI_END="0.0" LOG_CI_START="0.0" LOG_EFFECT_SIZE="0.0" MODIFIED="2013-07-11 16:01:22 +0800" MODIFIED_BY="[Empty name]" ORDER="212" SE="0.057826278" STUDY_ID="STD-Blum-2009" TOTAL_1="8" TOTAL_2="8" WEIGHT="8.406306491419558"/>
<IV_DATA CI_END="-0.16839662104196557" CI_START="-0.3202027189580344" EFFECT_SIZE="-0.24429967" ESTIMABLE="YES" ESTIMATE="-0.24429967" LOG_CI_END="0.0" LOG_CI_START="0.0" LOG_EFFECT_SIZE="0.0" MODIFIED="2013-07-06 16:17:14 +0800" MODIFIED_BY="[Empty name]" ORDER="210" SE="0.038726757" STUDY_ID="STD-Zars-2000" TOTAL_1="6" TOTAL_2="6" WEIGHT="9.08267185193182"/>
</IV_SUBGROUP>
</IV_OUTCOME>
<IV_OUTCOME CHI2="135.05865050224187" CI_END="-0.3844549821085248" CI_START="-0.5814587747031994" CI_STUDY="95" CI_TOTAL="95" DF="11" EFFECT_SIZE="-0.4829568784058621" ESTIMABLE="YES" I2="91.8553902626049" I2_Q="15.022039719605216" ID="CMP-002.02" LOG_CI_END="NaN" LOG_CI_START="NaN" LOG_DATA="NO" LOG_EFFECT_SIZE="NaN" MODIFIED="2013-07-11 16:01:07 +0800" MODIFIED_BY="[Empty name]" NO="2" P_CHI2="-4.440892098500626E-16" P_Q="0.3082711429369164" P_Z="7.272900371195871E-22" Q="2.3535514307483547" RANDOM="YES" SCALE="1.02" SHOW_PARTICIPANTS="YES" SORT_BY="STUDY" STUDIES="5" SUBGROUPS="YES" SUBGROUP_TEST="YES" TAU2="0.026066727138731004" TOTALS="YES" TOTAL_1="127" TOTAL_2="127" WEIGHT="100.0" Z="9.609744820587458">
<NAME>ALPHA/BETA LOBES</NAME>
<GROUP_LABEL_1>Experimental</GROUP_LABEL_1>
<GROUP_LABEL_2>Control</GROUP_LABEL_2>
<GRAPH_LABEL_1>% change</GRAPH_LABEL_1>
<GRAPH_LABEL_2>% change</GRAPH_LABEL_2>
<EFFECT_MEASURE>Mean Difference</EFFECT_MEASURE>
<IV_SUBGROUP CHI2="10.824960977195882" CI_END="-0.4160371142812292" CI_START="-0.603171319132386" DF="4" EFFECT_SIZE="-0.5096042167068076" ESTIMABLE="YES" I2="63.048365639132605" ID="CMP-002.02.01" LOG_CI_END="NaN" LOG_CI_START="NaN" LOG_EFFECT_SIZE="NaN" MODIFIED="2013-07-10 15:15:15 +0800" MODIFIED_BY="[Empty name]" NO="1" P_CHI2="0.02860333796915393" P_Z="1.3360925142358984E-26" STUDIES="3" TAU2="0.0069217647970374815" TOTAL_1="62" TOTAL_2="62" WEIGHT="40.96787518173908" Z="10.674755178076829">
<NAME>17d</NAME>
<IV_DATA CI_END="-0.4656638508802009" CI_START="-0.7937951491197992" EFFECT_SIZE="-0.6297295" ESTIMABLE="YES" ESTIMATE="-0.6297295" LOG_CI_END="0.0" LOG_CI_START="0.0" LOG_EFFECT_SIZE="0.0" MODIFIED="2013-07-06 16:17:22 +0800" MODIFIED_BY="[Empty name]" ORDER="274" SE="0.083708502" STUDY_ID="STD-Akalal-2006" TOTAL_1="12" TOTAL_2="12" WEIGHT="7.6367464851924876"/>
<IV_DATA CI_END="-0.36011245380139084" CI_START="-0.5735263661986092" EFFECT_SIZE="-0.46681941" ESTIMABLE="YES" ESTIMATE="-0.46681941" LOG_CI_END="0.0" LOG_CI_START="0.0" LOG_EFFECT_SIZE="0.0" MODIFIED="2013-07-06 16:17:20 +0800" MODIFIED_BY="[Empty name]" ORDER="276" SE="0.054443325" STUDY_ID="STD-Akalal-2006" TOTAL_1="12" TOTAL_2="12" WEIGHT="8.700294536362541"/>
<IV_DATA CI_END="-0.4154964375818474" CI_START="-0.5919504624181525" EFFECT_SIZE="-0.50372345" ESTIMABLE="YES" ESTIMATE="-0.50372345" LOG_CI_END="0.0" LOG_CI_START="0.0" LOG_EFFECT_SIZE="0.0" MODIFIED="2013-07-08 12:00:04 +0800" MODIFIED_BY="[Empty name]" ORDER="275" SE="0.045014609" STUDY_ID="STD-Akalal-2006" TOTAL_1="24" TOTAL_2="24" WEIGHT="8.99071497200323"/>
<IV_DATA CI_END="-0.4930860415118936" CI_START="-0.7524729984881064" EFFECT_SIZE="-0.62277952" ESTIMABLE="YES" ESTIMATE="-0.62277952" LOG_CI_END="0.0" LOG_CI_START="0.0" LOG_EFFECT_SIZE="0.0" MODIFIED="2013-07-06 16:17:23 +0800" MODIFIED_BY="[Empty name]" ORDER="273" SE="0.066171358" STUDY_ID="STD-Scheunemann-2012" TOTAL_1="8" TOTAL_2="8" WEIGHT="8.296055755119978"/>
<IV_DATA CI_END="-0.1225863007029091" CI_START="-0.4802505792970909" EFFECT_SIZE="-0.30141844" ESTIMABLE="YES" ESTIMATE="-0.30141844" LOG_CI_END="0.0" LOG_CI_START="0.0" LOG_EFFECT_SIZE="0.0" MODIFIED="2013-07-06 16:17:25 +0800" MODIFIED_BY="[Empty name]" ORDER="272" SE="0.091242564" STUDY_ID="STD-Zars-2000" TOTAL_1="6" TOTAL_2="6" WEIGHT="7.3440634330608425"/>
</IV_SUBGROUP>
<IV_SUBGROUP CHI2="117.5097516863845" CI_END="-0.32420458647026096" CI_START="-0.6428633374058549" DF="5" EFFECT_SIZE="-0.4835339619380579" ESTIMABLE="YES" I2="95.74503398378013" ID="CMP-002.02.02" LOG_CI_END="NaN" LOG_CI_START="NaN" LOG_EFFECT_SIZE="NaN" MODIFIED="2013-07-11 16:01:07 +0800" MODIFIED_BY="[Empty name]" NO="2" P_CHI2="0.0" P_Z="2.712510974225371E-9" STUDIES="3" TAU2="0.03678842757478836" TOTAL_1="59" TOTAL_2="59" WEIGHT="52.477729253416896" Z="5.948113133049356">
<NAME>c739</NAME>
<IV_DATA CI_END="-0.39169417435567244" CI_START="-0.6225915456443275" EFFECT_SIZE="-0.50714286" ESTIMABLE="YES" ESTIMATE="-0.50714286" LOG_CI_END="0.0" LOG_CI_START="0.0" LOG_EFFECT_SIZE="0.0" MODIFIED="2013-07-06 16:17:26 +0800" MODIFIED_BY="[Empty name]" ORDER="285" SE="0.058903473" STUDY_ID="STD-Akalal-2006" TOTAL_1="12" TOTAL_2="12" WEIGHT="8.551380474276474"/>
<IV_DATA CI_END="-0.6596274666131202" CI_START="-0.7378762533868798" EFFECT_SIZE="-0.69875186" ESTIMABLE="YES" ESTIMATE="-0.69875186" LOG_CI_END="0.0" LOG_CI_START="0.0" LOG_EFFECT_SIZE="0.0" MODIFIED="2013-07-06 16:17:27 +0800" MODIFIED_BY="[Empty name]" ORDER="284" SE="0.019961792" STUDY_ID="STD-Akalal-2006" TOTAL_1="10" TOTAL_2="10" WEIGHT="9.543722780016134"/>
<IV_DATA CI_END="-0.26914203904194695" CI_START="-0.6197468409580531" EFFECT_SIZE="-0.44444444" ESTIMABLE="YES" ESTIMATE="-0.44444444" LOG_CI_END="0.0" LOG_CI_START="0.0" LOG_EFFECT_SIZE="0.0" MODIFIED="2013-07-06 16:17:28 +0800" MODIFIED_BY="[Empty name]" ORDER="280" SE="0.089441644" STUDY_ID="STD-Akalal-2006" TOTAL_1="12" TOTAL_2="12" WEIGHT="7.414212690249047"/>
<IV_DATA CI_END="-0.28557185488967557" CI_START="-0.4264077051103244" EFFECT_SIZE="-0.35598978" ESTIMABLE="YES" ESTIMATE="-0.35598978" LOG_CI_END="0.0" LOG_CI_START="0.0" LOG_EFFECT_SIZE="0.0" MODIFIED="2013-07-11 16:01:07 +0800" MODIFIED_BY="[Empty name]" ORDER="281" SE="0.035928173" STUDY_ID="STD-Blum-2009" TOTAL_1="6" TOTAL_2="6" WEIGHT="9.232421598144853"/>
<IV_DATA CI_END="-0.2610013877806481" CI_START="-0.4106762522193519" EFFECT_SIZE="-0.33583882" ESTIMABLE="YES" ESTIMATE="-0.33583882" LOG_CI_END="0.0" LOG_CI_START="0.0" LOG_EFFECT_SIZE="0.0" MODIFIED="2013-07-11 16:00:09 +0800" MODIFIED_BY="[Empty name]" ORDER="282" SE="0.038183065" STUDY_ID="STD-Blum-2009" TOTAL_1="12" TOTAL_2="12" WEIGHT="9.176368029816075"/>
<IV_DATA CI_END="-0.43735110176184" CI_START="-0.66730005823816" EFFECT_SIZE="-0.55232558" ESTIMABLE="YES" ESTIMATE="-0.55232558" LOG_CI_END="0.0" LOG_CI_START="0.0" LOG_EFFECT_SIZE="0.0" MODIFIED="2013-07-11 10:33:49 +0800" MODIFIED_BY="[Empty name]" ORDER="229" SE="0.058661526" STUDY_ID="STD-McGuire-2003" TOTAL_1="7" TOTAL_2="7" WEIGHT="8.559623680914314"/>
<IV_DATA CI_END="0.0" CI_START="0.0" EFFECT_SIZE="0.0" ESTIMABLE="NO" ESTIMATE="0.0" EXCLUDED="YES" LOG_CI_END="0.0" LOG_CI_START="0.0" LOG_EFFECT_SIZE="0.0" MODIFIED="2013-07-10 15:13:41 +0800" MODIFIED_BY="[Empty name]" ORDER="283" SE="0.0" STUDY_ID="STD-Scheunemann-2012" TOTAL_1="0" TOTAL_2="0" WEIGHT="0.0"/>
<IV_DATA CI_END="0.0" CI_START="0.0" EFFECT_SIZE="0.0" ESTIMABLE="NO" ESTIMATE="0.0" EXCLUDED="YES" LOG_CI_END="0.0" LOG_CI_START="0.0" LOG_EFFECT_SIZE="0.0" MODIFIED="2013-07-10 15:13:42 +0800" MODIFIED_BY="[Empty name]" ORDER="278" SE="0.0" STUDY_ID="STD-Zars-2000" TOTAL_1="0" TOTAL_2="0" WEIGHT="0.0"/>
<IV_DATA CI_END="0.0" CI_START="0.0" EFFECT_SIZE="0.0" ESTIMABLE="NO" ESTIMATE="0.0" EXCLUDED="YES" LOG_CI_END="0.0" LOG_CI_START="0.0" LOG_EFFECT_SIZE="0.0" MODIFIED="2013-07-10 15:13:43 +0800" MODIFIED_BY="[Empty name]" ORDER="279" SE="0.0" STUDY_ID="STD-Zars-2000" TOTAL_1="0" TOTAL_2="0" WEIGHT="0.0"/>
</IV_SUBGROUP>
<IV_SUBGROUP CHI2="0.0" CI_END="-0.10447708172881814" CI_START="-0.5421895782711819" DF="0" EFFECT_SIZE="-0.32333333" ESTIMABLE="YES" I2="0.0" ID="CMP-002.02.03" LOG_CI_END="NaN" LOG_CI_START="NaN" LOG_EFFECT_SIZE="NaN" MODIFIED="2013-07-06 16:17:33 +0800" MODIFIED_BY="[Empty name]" NO="3" P_CHI2="1.0" P_Z="0.0037842600843853006" STUDIES="1" TAU2="0.0" TOTAL_1="6" TOTAL_2="6" WEIGHT="6.554395564844018" Z="2.895606987725423">
<NAME>189y</NAME>
<IV_DATA CI_END="-0.10447708172881814" CI_START="-0.5421895782711819" EFFECT_SIZE="-0.32333333" ESTIMABLE="YES" ESTIMATE="-0.32333333" LOG_CI_END="0.0" LOG_CI_START="0.0" LOG_EFFECT_SIZE="0.0" MODIFIED="2013-07-06 16:17:33 +0800" MODIFIED_BY="[Empty name]" ORDER="277" SE="0.111663403" STUDY_ID="STD-Zars-2000" TOTAL_1="6" TOTAL_2="6" WEIGHT="6.554395564844018"/>
</IV_SUBGROUP>
</IV_OUTCOME>
<IV_OUTCOME CHI2="2.199971918340623" CI_END="-0.4609589910462941" CI_START="-0.6112770706451718" CI_STUDY="95" CI_TOTAL="95" DF="2" EFFECT_SIZE="-0.536118030845733" ESTIMABLE="YES" I2="9.089748676949295" I2_Q="0.0" ID="CMP-002.03" LOG_CI_END="NaN" LOG_CI_START="NaN" LOG_DATA="NO" LOG_EFFECT_SIZE="NaN" MODIFIED="2013-07-11 16:02:18 +0800" MODIFIED_BY="[Empty name]" NO="3" P_CHI2="0.33287602158526775" P_Q="0.9812368654925169" P_Z="2.0461826951361287E-44" Q="5.531090269066586E-4" RANDOM="YES" SCALE="1.07" SHOW_PARTICIPANTS="YES" SORT_BY="STUDY" STUDIES="2" SUBGROUPS="YES" SUBGROUP_TEST="YES" TAU2="4.054054537115821E-4" TOTALS="YES" TOTAL_1="24" TOTAL_2="24" WEIGHT="100.0" Z="13.98064736755745">
<NAME>ALPHA'/BETA' LOBES</NAME>
<GROUP_LABEL_1>Experimental</GROUP_LABEL_1>
<GROUP_LABEL_2>Control</GROUP_LABEL_2>
<GRAPH_LABEL_1>% change</GRAPH_LABEL_1>
<GRAPH_LABEL_2>% change</GRAPH_LABEL_2>
<EFFECT_MEASURE>Mean Difference</EFFECT_MEASURE>
<IV_SUBGROUP CHI2="2.196591294901874" CI_END="-0.41169494800106876" CI_START="-0.6586231286379969" DF="1" EFFECT_SIZE="-0.5351590383195328" ESTIMABLE="YES" I2="54.47491746321102" ID="CMP-002.03.01" LOG_CI_END="NaN" LOG_CI_START="NaN" LOG_EFFECT_SIZE="NaN" MODIFIED="2013-07-11 16:02:18 +0800" MODIFIED_BY="[Empty name]" NO="1" P_CHI2="0.13831638480508246" P_Z="1.97037827939752E-17" STUDIES="2" TAU2="0.004328395916438618" TOTAL_1="16" TOTAL_2="16" WEIGHT="73.45051290849318" Z="8.495526419073393">
<NAME>c305</NAME>
<IV_DATA CI_END="-0.4826852005741629" CI_START="-0.7093528794258372" EFFECT_SIZE="-0.59601904" ESTIMABLE="YES" ESTIMATE="-0.59601904" LOG_CI_END="0.0" LOG_CI_START="0.0" LOG_EFFECT_SIZE="0.0" MODIFIED="2013-07-11 16:02:18 +0800" MODIFIED_BY="[Empty name]" ORDER="287" SE="0.05782445" STUDY_ID="STD-Blum-2009" TOTAL_1="8" TOTAL_2="8" WEIGHT="39.223146361989684"/>
<IV_DATA CI_END="-0.34770174017241934" CI_START="-0.5922146598275806" EFFECT_SIZE="-0.4699582" ESTIMABLE="YES" ESTIMATE="-0.4699582" LOG_CI_END="0.0" LOG_CI_START="0.0" LOG_EFFECT_SIZE="0.0" MODIFIED="2013-07-06 16:17:37 +0800" MODIFIED_BY="[Empty name]" ORDER="288" SE="0.062376891" STUDY_ID="STD-Scheunemann-2012" TOTAL_1="8" TOTAL_2="8" WEIGHT="34.227366546503504"/>
</IV_SUBGROUP>
<IV_SUBGROUP CHI2="0.0" CI_END="-0.39248939508747405" CI_START="-0.6733413249125259" DF="0" EFFECT_SIZE="-0.53291536" ESTIMABLE="YES" I2="0.0" ID="CMP-002.03.02" LOG_CI_END="NaN" LOG_CI_START="NaN" LOG_EFFECT_SIZE="NaN" MODIFIED="2013-07-06 16:17:39 +0800" MODIFIED_BY="[Empty name]" NO="2" P_CHI2="1.0" P_Z="1.0218478785731877E-13" STUDIES="1" TAU2="0.0" TOTAL_1="8" TOTAL_2="8" WEIGHT="26.549487091506816" Z="7.4380468958061545">
<NAME>c320</NAME>
<IV_DATA CI_END="-0.39248939508747405" CI_START="-0.6733413249125259" EFFECT_SIZE="-0.53291536" ESTIMABLE="YES" ESTIMATE="-0.53291536" LOG_CI_END="0.0" LOG_CI_START="0.0" LOG_EFFECT_SIZE="0.0" MODIFIED="2013-07-06 16:17:39 +0800" MODIFIED_BY="[Empty name]" ORDER="286" SE="0.071647217" STUDY_ID="STD-Scheunemann-2012" TOTAL_1="8" TOTAL_2="8" WEIGHT="26.549487091506816"/>
</IV_SUBGROUP>
</IV_OUTCOME>
<IV_OUTCOME CHI2="4.324401985936349" CI_END="-0.014400584599434628" CI_START="-0.1313489146003135" CI_STUDY="95" CI_TOTAL="95" DF="3" EFFECT_SIZE="-0.07287474959987407" ESTIMABLE="YES" I2="30.626245900439358" I2_Q="41.616826041323144" ID="CMP-002.04" LOG_CI_END="NaN" LOG_CI_START="NaN" LOG_DATA="NO" LOG_EFFECT_SIZE="NaN" MODIFIED="2013-07-16 16:46:07 +0800" MODIFIED_BY="[Empty name]" NO="4" P_CHI2="0.22849847005250534" P_Q="0.1803563379214348" P_Z="0.014579893185813033" Q="3.425644521169034" RANDOM="YES" SCALE="0.3679931720048767" SHOW_PARTICIPANTS="YES" SORT_BY="STUDY" STUDIES="3" SUBGROUPS="YES" SUBGROUP_TEST="YES" TAU2="0.0010838819219554827" TOTALS="YES" TOTAL_1="27" TOTAL_2="26" WEIGHT="100.0" Z="2.4426494093084443">
<NAME>ALL LOBES</NAME>
<GROUP_LABEL_1>Experimental</GROUP_LABEL_1>
<GROUP_LABEL_2>Control</GROUP_LABEL_2>
<GRAPH_LABEL_1>% change</GRAPH_LABEL_1>
<GRAPH_LABEL_2>% change</GRAPH_LABEL_2>
<EFFECT_MEASURE>Mean Difference</EFFECT_MEASURE>
<IV_SUBGROUP CHI2="0.898757464767316" CI_END="0.0568090294577724" CI_START="-0.09125221869487364" DF="1" EFFECT_SIZE="-0.01722159461855062" ESTIMABLE="YES" I2="0.0" ID="CMP-002.04.01" LOG_CI_END="-1.2455826302744823" LOG_CI_START="NaN" LOG_EFFECT_SIZE="NaN" MODIFIED="2013-07-11 16:03:08 +0800" MODIFIED_BY="[Empty name]" NO="1" P_CHI2="0.3431152181445941" P_Z="0.6484313535916479" STUDIES="2" TAU2="0.0" TOTAL_1="15" TOTAL_2="14" WEIGHT="40.936519270015104" Z="0.45594246475497924">
<NAME>OK107</NAME>
<IV_DATA CI_END="0.07936381428388123" CI_START="-0.08235045428388124" EFFECT_SIZE="-0.00149332" ESTIMABLE="YES" ESTIMATE="-0.00149332" LOG_CI_END="0.0" LOG_CI_START="0.0" LOG_EFFECT_SIZE="0.0" MODIFIED="2013-07-11 16:03:08 +0800" MODIFIED_BY="[Empty name]" ORDER="271" SE="0.041254398" STUDY_ID="STD-Blum-2009" TOTAL_1="7" TOTAL_2="6" WEIGHT="31.950731626647798"/>
<IV_DATA CI_END="0.08534037582601754" CI_START="-0.28283253582601753" EFFECT_SIZE="-0.09874608" ESTIMABLE="YES" ESTIMATE="-0.09874608" LOG_CI_END="0.0" LOG_CI_START="0.0" LOG_EFFECT_SIZE="0.0" MODIFIED="2013-07-06 16:16:22 +0800" MODIFIED_BY="[Empty name]" ORDER="270" SE="0.093923387" STUDY_ID="STD-Scheunemann-2012" TOTAL_1="8" TOTAL_2="8" WEIGHT="8.985787643367306"/>
</IV_SUBGROUP>
<IV_SUBGROUP CHI2="0.0" CI_END="-0.02588844120482675" CI_START="-0.19560993879517324" DF="0" EFFECT_SIZE="-0.11074919" ESTIMABLE="YES" I2="0.0" ID="CMP-002.04.02" LOG_CI_END="NaN" LOG_CI_START="NaN" LOG_EFFECT_SIZE="NaN" MODIFIED="2013-07-06 16:16:25 +0800" MODIFIED_BY="[Empty name]" NO="2" P_CHI2="1.0" P_Z="0.010530953019828183" STUDIES="1" TAU2="0.0" TOTAL_1="6" TOTAL_2="6" WEIGHT="30.085504674949764" Z="2.557889563771205">
<NAME>238y</NAME>
<IV_DATA CI_END="-0.02588844120482675" CI_START="-0.19560993879517324" EFFECT_SIZE="-0.11074919" ESTIMABLE="YES" ESTIMATE="-0.11074919" LOG_CI_END="0.0" LOG_CI_START="0.0" LOG_EFFECT_SIZE="0.0" MODIFIED="2013-07-06 16:16:25 +0800" MODIFIED_BY="[Empty name]" ORDER="269" SE="0.043297096" STUDY_ID="STD-Zars-2000" TOTAL_1="6" TOTAL_2="6" WEIGHT="30.085504674949764"/>
</IV_SUBGROUP>
<IV_SUBGROUP CHI2="0.0" CI_END="-0.01685195434483862" CI_START="-0.19161710565516138" DF="0" EFFECT_SIZE="-0.10423453" ESTIMABLE="YES" I2="0.0" ID="CMP-002.04.03" LOG_CI_END="NaN" LOG_CI_START="NaN" LOG_EFFECT_SIZE="NaN" MODIFIED="2013-07-06 16:16:43 +0800" MODIFIED_BY="[Empty name]" NO="3" P_CHI2="1.0" P_Z="0.01938994180882645" STUDIES="1" TAU2="0.0" TOTAL_1="6" TOTAL_2="6" WEIGHT="28.97797605503514" Z="2.3379480773337993">
<NAME>30y</NAME>
<IV_DATA CI_END="-0.01685195434483862" CI_START="-0.19161710565516138" EFFECT_SIZE="-0.10423453" ESTIMABLE="YES" ESTIMATE="-0.10423453" LOG_CI_END="0.0" LOG_CI_START="0.0" LOG_EFFECT_SIZE="0.0" MODIFIED="2013-07-06 16:16:43 +0800" MODIFIED_BY="[Empty name]" ORDER="268" SE="0.044583766" STUDY_ID="STD-Zars-2000" TOTAL_1="6" TOTAL_2="6" WEIGHT="28.97797605503514"/>
</IV_SUBGROUP>
</IV_OUTCOME>
<IV_OUTCOME CHI2="12.134003996108625" CI_END="-0.05441653530712091" CI_START="-0.10602805894501766" CI_STUDY="95" CI_TOTAL="95" DF="13" EFFECT_SIZE="-0.08022229712606928" ESTIMABLE="YES" I2="0.0" I2_Q="0.0" ID="CMP-002.05" LOG_CI_END="NaN" LOG_CI_START="NaN" LOG_DATA="NO" LOG_EFFECT_SIZE="NaN" MODIFIED="2013-07-11 15:58:14 +0800" MODIFIED_BY="[Empty name]" NO="5" P_CHI2="0.5166874100102707" P_Q="0.7706669549357748" P_Z="1.1085952091067368E-9" Q="1.809920138167703" RANDOM="YES" SCALE="0.35796420094236164" SHOW_PARTICIPANTS="YES" SORT_BY="STUDY" STUDIES="7" SUBGROUPS="YES" SUBGROUP_TEST="YES" TAU2="0.0" TOTALS="YES" TOTAL_1="89" TOTAL_2="87" WEIGHT="100.0" Z="6.092934369746671">
<NAME>ALPHA/BETA-GAMMA LOBES</NAME>
<GROUP_LABEL_1>Experimental</GROUP_LABEL_1>
<GROUP_LABEL_2>Control</GROUP_LABEL_2>
<GRAPH_LABEL_1>% change</GRAPH_LABEL_1>
<GRAPH_LABEL_2>% change</GRAPH_LABEL_2>
<EFFECT_MEASURE>Mean Difference</EFFECT_MEASURE>
<IV_SUBGROUP CHI2="5.468126456909364" CI_END="-0.03875116582665685" CI_START="-0.14798568204857707" DF="5" EFFECT_SIZE="-0.09336842393761696" ESTIMABLE="YES" I2="8.561002760238901" ID="CMP-002.05.01" LOG_CI_END="NaN" LOG_CI_START="NaN" LOG_EFFECT_SIZE="NaN" MODIFIED="2013-07-11 15:56:43 +0800" MODIFIED_BY="[Empty name]" NO="1" P_CHI2="0.3614536789383894" P_Z="8.064648096490547E-4" STUDIES="6" TAU2="4.3720684947318183E-4" TOTAL_1="40" TOTAL_2="39" WEIGHT="26.62354777513921" Z="3.3505663693189707">
<NAME>MB247</NAME>
<IV_DATA CI_END="-0.07213224136314837" CI_START="-0.2187837986368516" EFFECT_SIZE="-0.14545802" ESTIMABLE="YES" ESTIMATE="-0.14545802" LOG_CI_END="0.0" LOG_CI_START="0.0" LOG_EFFECT_SIZE="0.0" MODIFIED="2013-07-11 15:56:43 +0800" MODIFIED_BY="[Empty name]" ORDER="261" SE="0.037411799" STUDY_ID="STD-Blum-2009" TOTAL_1="7" TOTAL_2="6" WEIGHT="12.385684192160017"/>
<IV_DATA CI_END="0.021861390747563075" CI_START="-0.34074309074756304" EFFECT_SIZE="-0.15944085" ESTIMABLE="YES" ESTIMATE="-0.15944085" LOG_CI_END="0.0" LOG_CI_START="0.0" LOG_EFFECT_SIZE="0.0" MODIFIED="2013-07-06 16:17:43 +0800" MODIFIED_BY="[Empty name]" ORDER="260" SE="0.092502843" STUDY_ID="STD-McGuire-2003" TOTAL_1="5" TOTAL_2="5" WEIGHT="2.025942083040941"/>
<IV_DATA CI_END="0.1373166881512707" CI_START="-0.23292796815127073" EFFECT_SIZE="-0.04780564" ESTIMABLE="YES" ESTIMATE="-0.04780564" LOG_CI_END="0.0" LOG_CI_START="0.0" LOG_EFFECT_SIZE="0.0" MODIFIED="2013-07-06 16:17:44 +0800" MODIFIED_BY="[Empty name]" ORDER="263" SE="0.094451903" STUDY_ID="STD-Scheunemann-2012" TOTAL_1="8" TOTAL_2="8" WEIGHT="1.9431922161038662"/>
<IV_DATA CI_END="0.07953180434701404" CI_START="-0.282659144347014" EFFECT_SIZE="-0.10156367" ESTIMABLE="YES" ESTIMATE="-0.10156367" LOG_CI_END="0.0" LOG_CI_START="0.0" LOG_EFFECT_SIZE="0.0" MODIFIED="2013-07-06 16:17:45 +0800" MODIFIED_BY="[Empty name]" ORDER="262" SE="0.092397348" STUDY_ID="STD-Schwaerzel-2003" TOTAL_1="6" TOTAL_2="6" WEIGHT="2.030570977188288"/>
<IV_DATA CI_END="0.21809006305110154" CI_START="-0.22554552305110157" EFFECT_SIZE="-0.00372773" ESTIMABLE="YES" ESTIMATE="-0.00372773" LOG_CI_END="0.0" LOG_CI_START="0.0" LOG_EFFECT_SIZE="0.0" MODIFIED="2013-07-11 12:21:31 +0800" MODIFIED_BY="[Empty name]" ORDER="259" SE="0.113174423" STUDY_ID="STD-Thum-2007" TOTAL_1="8" TOTAL_2="8" WEIGHT="1.353444990597746"/>
<IV_DATA CI_END="0.07880589184500084" CI_START="-0.11789383184500085" EFFECT_SIZE="-0.01954397" ESTIMABLE="YES" ESTIMATE="-0.01954397" LOG_CI_END="0.0" LOG_CI_START="0.0" LOG_EFFECT_SIZE="0.0" MODIFIED="2013-07-06 16:17:48 +0800" MODIFIED_BY="[Empty name]" ORDER="258" SE="0.050179423" STUDY_ID="STD-Zars-2000" TOTAL_1="6" TOTAL_2="6" WEIGHT="6.884713316048348"/>
</IV_SUBGROUP>
<IV_SUBGROUP CHI2="0.02376355067565592" CI_END="0.005667888789276862" CI_START="-0.15633891804775535" DF="1" EFFECT_SIZE="-0.07533551462923924" ESTIMABLE="YES" I2="0.0" ID="CMP-002.05.02" LOG_CI_END="-2.2465786797155474" LOG_CI_START="NaN" LOG_EFFECT_SIZE="NaN" MODIFIED="2013-07-06 16:17:50 +0800" MODIFIED_BY="[Empty name]" NO="2" P_CHI2="0.8774880839682289" P_Z="0.06833014955214844" STUDIES="2" TAU2="0.0" TOTAL_1="11" TOTAL_2="11" WEIGHT="10.14908374518891" Z="1.8228233530783684">
<NAME>c772</NAME>
<IV_DATA CI_END="0.07575813985000607" CI_START="-0.24852345985000607" EFFECT_SIZE="-0.08638266" ESTIMABLE="YES" ESTIMATE="-0.08638266" LOG_CI_END="0.0" LOG_CI_START="0.0" LOG_EFFECT_SIZE="0.0" MODIFIED="2013-07-06 16:17:48 +0800" MODIFIED_BY="[Empty name]" ORDER="266" SE="0.082726418" STUDY_ID="STD-McGuire-2003" TOTAL_1="5" TOTAL_2="5" WEIGHT="2.533079072193572"/>
<IV_DATA CI_END="0.021847689159909506" CI_START="-0.1651701691599095" EFFECT_SIZE="-0.07166124" ESTIMABLE="YES" ESTIMATE="-0.07166124" LOG_CI_END="0.0" LOG_CI_START="0.0" LOG_EFFECT_SIZE="0.0" MODIFIED="2013-07-06 16:17:50 +0800" MODIFIED_BY="[Empty name]" ORDER="267" SE="0.047709514" STUDY_ID="STD-Zars-2000" TOTAL_1="6" TOTAL_2="6" WEIGHT="7.61600467299534"/>
</IV_SUBGROUP>
<IV_SUBGROUP CHI2="0.0" CI_END="-0.02868930900227544" CI_START="-0.22240325099772457" DF="0" EFFECT_SIZE="-0.12554628" ESTIMABLE="YES" I2="0.0" ID="CMP-002.05.03" LOG_CI_END="NaN" LOG_CI_START="NaN" LOG_EFFECT_SIZE="NaN" MODIFIED="2013-07-11 15:57:42 +0800" MODIFIED_BY="[Empty name]" NO="3" P_CHI2="1.0" P_Z="0.011069065432999032" STUDIES="1" TAU2="0.0" TOTAL_1="7" TOTAL_2="6" WEIGHT="7.098581984164162" Z="2.540510865229949">
<NAME>c309</NAME>
<IV_DATA CI_END="-0.02868930900227544" CI_START="-0.22240325099772457" EFFECT_SIZE="-0.12554628" ESTIMABLE="YES" ESTIMATE="-0.12554628" LOG_CI_END="0.0" LOG_CI_START="0.0" LOG_EFFECT_SIZE="0.0" MODIFIED="2013-07-11 15:57:42 +0800" MODIFIED_BY="[Empty name]" ORDER="265" SE="0.04941773" STUDY_ID="STD-Blum-2009" TOTAL_1="7" TOTAL_2="6" WEIGHT="7.098581984164162"/>
</IV_SUBGROUP>
<IV_SUBGROUP CHI2="0.0" CI_END="-0.023195593723003505" CI_START="-0.1100721262769965" DF="0" EFFECT_SIZE="-0.06663386" ESTIMABLE="YES" I2="0.0" ID="CMP-002.05.04" LOG_CI_END="NaN" LOG_CI_START="NaN" LOG_EFFECT_SIZE="NaN" MODIFIED="2013-07-11 15:58:14 +0800" MODIFIED_BY="[Empty name]" NO="4" P_CHI2="1.0" P_Z="0.00264217664969511" STUDIES="1" TAU2="0.0" TOTAL_1="6" TOTAL_2="6" WEIGHT="35.29298589898257" Z="3.0065648780288834">
<NAME>c739+201Y</NAME>
<IV_DATA CI_END="-0.023195593723003505" CI_START="-0.1100721262769965" EFFECT_SIZE="-0.06663386" ESTIMABLE="YES" ESTIMATE="-0.06663386" LOG_CI_END="0.0" LOG_CI_START="0.0" LOG_EFFECT_SIZE="0.0" MODIFIED="2013-07-11 15:58:14 +0800" MODIFIED_BY="[Empty name]" ORDER="264" SE="0.022162788" STUDY_ID="STD-Blum-2009" TOTAL_1="6" TOTAL_2="6" WEIGHT="35.29298589898257"/>
</IV_SUBGROUP>
<IV_SUBGROUP CHI2="4.880858834017301" CI_END="0.03575019038240458" CI_START="-0.14117747513317425" DF="3" EFFECT_SIZE="-0.05271364237538484" ESTIMABLE="YES" I2="38.535407353078845" ID="CMP-002.05.05" LOG_CI_END="-1.4467216410850654" LOG_CI_START="NaN" LOG_EFFECT_SIZE="NaN" MODIFIED="2013-07-11 10:41:01 +0800" MODIFIED_BY="[Empty name]" NO="5" P_CHI2="0.18073216268356818" P_Z="0.24284744245317258" STUDIES="2" TAU2="0.003148985172491117" TOTAL_1="25" TOTAL_2="25" WEIGHT="20.835800596525154" Z="1.1678992117892548">
<NAME>c739+H24</NAME>
<IV_DATA CI_END="0.30038709169796873" CI_START="-0.2276598116979687" EFFECT_SIZE="0.03636364" ESTIMABLE="YES" ESTIMATE="0.03636364" LOG_CI_END="0.0" LOG_CI_START="0.0" LOG_EFFECT_SIZE="0.0" MODIFIED="2013-07-10 15:07:42 +0800" MODIFIED_BY="[Empty name]" ORDER="238" SE="0.134708318" STUDY_ID="STD-Akalal-2006" TOTAL_1="6" TOTAL_2="6" WEIGHT="0.9553188783793456"/>
<IV_DATA CI_END="0.1956511998807715" CI_START="-0.0829751398807715" EFFECT_SIZE="0.05633803" ESTIMABLE="YES" ESTIMATE="0.05633803" LOG_CI_END="0.0" LOG_CI_START="0.0" LOG_EFFECT_SIZE="0.0" MODIFIED="2013-07-10 15:07:46 +0800" MODIFIED_BY="[Empty name]" ORDER="237" SE="0.071079454" STUDY_ID="STD-Akalal-2006" TOTAL_1="6" TOTAL_2="6" WEIGHT="3.4312236038778905"/>
<IV_DATA CI_END="-0.02897857684090925" CI_START="-0.16614338315909077" EFFECT_SIZE="-0.09756098" ESTIMABLE="YES" ESTIMATE="-0.09756098" LOG_CI_END="0.0" LOG_CI_START="0.0" LOG_EFFECT_SIZE="0.0" MODIFIED="2013-07-10 15:07:50 +0800" MODIFIED_BY="[Empty name]" ORDER="233" SE="0.034991665" STUDY_ID="STD-Akalal-2006" TOTAL_1="6" TOTAL_2="6" WEIGHT="14.1581976617033"/>
<IV_DATA CI_END="0.0403528134722862" CI_START="-0.3006267934722862" EFFECT_SIZE="-0.13013699" ESTIMABLE="YES" ESTIMATE="-0.13013699" LOG_CI_END="0.0" LOG_CI_START="0.0" LOG_EFFECT_SIZE="0.0" MODIFIED="2013-07-11 10:41:01 +0800" MODIFIED_BY="[Empty name]" ORDER="227" SE="0.086986192" STUDY_ID="STD-McGuire-2003" TOTAL_1="7" TOTAL_2="7" WEIGHT="2.291060452564618"/>
</IV_SUBGROUP>
</IV_OUTCOME>
<IV_OUTCOME CHI2="148.5022898852527" CI_END="-0.561582998398309" CI_START="-0.6400063439678928" CI_STUDY="95" CI_TOTAL="95" DF="35" EFFECT_SIZE="-0.6007946711831009" ESTIMABLE="YES" I2="76.43133986213654" I2_Q="87.6373932924281" ID="CMP-002.06" LOG_CI_END="NaN" LOG_CI_START="NaN" LOG_DATA="NO" LOG_EFFECT_SIZE="NaN" MODIFIED="2013-07-11 18:44:47 +0800" MODIFIED_BY="[Empty name]" NO="6" P_CHI2="3.3306690738754696E-16" P_Q="1.6182079869420107E-6" P_Z="0.0" Q="32.355635786343214" RANDOM="YES" SCALE="1.0506400115966825" SHOW_PARTICIPANTS="YES" SORT_BY="STUDY" STUDIES="7" SUBGROUPS="YES" SUBGROUP_TEST="YES" TAU2="0.010127658768310106" TOTALS="YES" TOTAL_1="340" TOTAL_2="340" WEIGHT="100.00000000000003" Z="30.030239313818978">
<NAME>Rut mutant</NAME>
<GROUP_LABEL_1>Experimental</GROUP_LABEL_1>
<GROUP_LABEL_2>Control</GROUP_LABEL_2>
<GRAPH_LABEL_1>% change</GRAPH_LABEL_1>
<GRAPH_LABEL_2>% change</GRAPH_LABEL_2>
<EFFECT_MEASURE>Mean Difference</EFFECT_MEASURE>
<IV_SUBGROUP CHI2="6.378719709307569" CI_END="-0.5115161511701728" CI_START="-0.678196538251134" DF="3" EFFECT_SIZE="-0.5948563447106534" ESTIMABLE="YES" I2="52.96861852038237" ID="CMP-002.06.01" LOG_CI_END="NaN" LOG_CI_START="NaN" LOG_EFFECT_SIZE="NaN" MODIFIED="2013-07-11 14:45:55 +0800" MODIFIED_BY="[Empty name]" NO="1" P_CHI2="0.0945703091647293" P_Z="1.803921755592412E-44" STUDIES="4" TAU2="0.003750878512932116" TOTAL_1="23" TOTAL_2="23" WEIGHT="11.614410976995007" Z="13.989612479622041">
<NAME>rut2080</NAME>
<IV_DATA CI_END="-0.5734585603441168" CI_START="-0.7459858796558833" EFFECT_SIZE="-0.65972222" ESTIMABLE="YES" ESTIMATE="-0.65972222" LOG_CI_END="0.0" LOG_CI_START="0.0" LOG_EFFECT_SIZE="0.0" MODIFIED="2013-07-11 14:45:53 +0800" MODIFIED_BY="[Empty name]" ORDER="257" SE="0.04401288" STUDY_ID="STD-Blum-2009" TOTAL_1="6" TOTAL_2="6" WEIGHT="3.3175288268594043"/>
<IV_DATA CI_END="-0.4596574222460149" CI_START="-0.7314232177539851" EFFECT_SIZE="-0.59554032" ESTIMABLE="YES" ESTIMATE="-0.59554032" LOG_CI_END="0.0" LOG_CI_START="0.0" LOG_EFFECT_SIZE="0.0" MODIFIED="2013-07-06 16:17:57 +0800" MODIFIED_BY="[Empty name]" ORDER="256" SE="0.069329283" STUDY_ID="STD-McGuire-2003" TOTAL_1="5" TOTAL_2="5" WEIGHT="2.6801083674829407"/>
<IV_DATA CI_END="-0.5262652227805878" CI_START="-0.7212480572194121" EFFECT_SIZE="-0.62375664" ESTIMABLE="YES" ESTIMATE="-0.62375664" LOG_CI_END="0.0" LOG_CI_START="0.0" LOG_EFFECT_SIZE="0.0" MODIFIED="2013-07-06 16:17:58 +0800" MODIFIED_BY="[Empty name]" ORDER="255" SE="0.049741433" STUDY_ID="STD-Schwaerzel-2003" TOTAL_1="6" TOTAL_2="6" WEIGHT="3.1761397241203504"/>
<IV_DATA CI_END="-0.27800489677382245" CI_START="-0.5884446232261775" EFFECT_SIZE="-0.43322476" ESTIMABLE="YES" ESTIMATE="-0.43322476" LOG_CI_END="0.0" LOG_CI_START="0.0" LOG_EFFECT_SIZE="0.0" MODIFIED="2013-07-06 16:18:00 +0800" MODIFIED_BY="[Empty name]" ORDER="254" SE="0.079195263" STUDY_ID="STD-Zars-2000" TOTAL_1="6" TOTAL_2="6" WEIGHT="2.4406340585323107"/>
</IV_SUBGROUP>
<IV_SUBGROUP CHI2="39.794476540789276" CI_END="-0.6300530865842054" CI_START="-0.69966823835305" DF="20" EFFECT_SIZE="-0.6648606624686277" ESTIMABLE="YES" I2="49.741768862068" ID="CMP-002.06.02" LOG_CI_END="NaN" LOG_CI_START="NaN" LOG_EFFECT_SIZE="NaN" MODIFIED="2013-07-11 11:29:06 +0800" MODIFIED_BY="[Empty name]" NO="2" P_CHI2="0.0053028575254474575" P_Z="0.0" STUDIES="3" TAU2="0.0028530202127428463" TOTAL_1="238" TOTAL_2="238" WEIGHT="58.53443062897668" Z="37.437337133239964">
<NAME>rut2080+DL</NAME>
<IV_DATA CI_END="-0.676806792380491" CI_START="-0.8553591076195091" EFFECT_SIZE="-0.76608295" ESTIMABLE="YES" ESTIMATE="-0.76608295" LOG_CI_END="0.0" LOG_CI_START="0.0" LOG_EFFECT_SIZE="0.0" MODIFIED="2013-07-06 16:18:04 +0800" MODIFIED_BY="[Empty name]" ORDER="245" SE="0.045549897" STUDY_ID="STD-Akalal-2006" TOTAL_1="17" TOTAL_2="17" WEIGHT="3.280102791524264"/>
<IV_DATA CI_END="-0.5920143405185159" CI_START="-0.8735705794814841" EFFECT_SIZE="-0.73279246" ESTIMABLE="YES" ESTIMATE="-0.73279246" LOG_CI_END="0.0" LOG_CI_START="0.0" LOG_EFFECT_SIZE="0.0" MODIFIED="2013-07-06 16:18:27 +0800" MODIFIED_BY="[Empty name]" ORDER="251" SE="0.071826891" STUDY_ID="STD-Akalal-2006" TOTAL_1="18" TOTAL_2="18" WEIGHT="2.618298041638063"/>
<IV_DATA CI_END="-0.4976918550786603" CI_START="-0.6752404649213396" EFFECT_SIZE="-0.58646616" ESTIMABLE="YES" ESTIMATE="-0.58646616" LOG_CI_END="0.0" LOG_CI_START="0.0" LOG_EFFECT_SIZE="0.0" MODIFIED="2013-07-06 16:18:03 +0800" MODIFIED_BY="[Empty name]" ORDER="241" SE="0.045293845" STUDY_ID="STD-Akalal-2006" TOTAL_1="18" TOTAL_2="18" WEIGHT="3.2863673749086537"/>
<IV_DATA CI_END="-0.6139538975570527" CI_START="-0.8042279224429474" EFFECT_SIZE="-0.70909091" ESTIMABLE="YES" ESTIMATE="-0.70909091" LOG_CI_END="0.0" LOG_CI_START="0.0" LOG_EFFECT_SIZE="0.0" MODIFIED="2013-07-09 19:30:50 +0800" MODIFIED_BY="[Empty name]" ORDER="240" SE="0.048540184" STUDY_ID="STD-Akalal-2006" TOTAL_1="6" TOTAL_2="6" WEIGHT="3.206176813250015"/>
<IV_DATA CI_END="-0.5800130677336403" CI_START="-0.8847756722663597" EFFECT_SIZE="-0.73239437" ESTIMABLE="YES" ESTIMATE="-0.73239437" LOG_CI_END="0.0" LOG_CI_START="0.0" LOG_EFFECT_SIZE="0.0" MODIFIED="2013-07-09 19:30:50 +0800" MODIFIED_BY="[Empty name]" ORDER="239" SE="0.077746991" STUDY_ID="STD-Akalal-2006" TOTAL_1="6" TOTAL_2="6" WEIGHT="2.474936272410973"/>
<IV_DATA CI_END="-0.30903927389471963" CI_START="-0.6750877061052803" EFFECT_SIZE="-0.49206349" ESTIMABLE="YES" ESTIMATE="-0.49206349" LOG_CI_END="0.0" LOG_CI_START="0.0" LOG_EFFECT_SIZE="0.0" MODIFIED="2013-07-06 16:18:30 +0800" MODIFIED_BY="[Empty name]" ORDER="250" SE="0.093381418" STUDY_ID="STD-Akalal-2006" TOTAL_1="12" TOTAL_2="12" WEIGHT="2.123611611317684"/>
<IV_DATA CI_END="-0.6251659132217251" CI_START="-0.7936658867782749" EFFECT_SIZE="-0.7094159" ESTIMABLE="YES" ESTIMATE="-0.7094159" LOG_CI_END="0.0" LOG_CI_START="0.0" LOG_EFFECT_SIZE="0.0" MODIFIED="2013-07-09 12:35:26 +0800" MODIFIED_BY="[Empty name]" ORDER="247" SE="0.042985477" STUDY_ID="STD-Akalal-2006" TOTAL_1="18" TOTAL_2="18" WEIGHT="3.3422902837893522"/>
<IV_DATA CI_END="-0.6726112829724562" CI_START="-0.7505334770275438" EFFECT_SIZE="-0.71157238" ESTIMABLE="YES" ESTIMATE="-0.71157238" LOG_CI_END="0.0" LOG_CI_START="0.0" LOG_EFFECT_SIZE="0.0" MODIFIED="2013-07-06 16:18:02 +0800" MODIFIED_BY="[Empty name]" ORDER="248" SE="0.019878476" STUDY_ID="STD-Akalal-2006" TOTAL_1="10" TOTAL_2="10" WEIGHT="3.8036690476927615"/>
<IV_DATA CI_END="-0.6318558121022547" CI_START="-0.8013876478977452" EFFECT_SIZE="-0.71662173" ESTIMABLE="YES" ESTIMATE="-0.71662173" LOG_CI_END="0.0" LOG_CI_START="0.0" LOG_EFFECT_SIZE="0.0" MODIFIED="2013-07-06 16:18:01 +0800" MODIFIED_BY="[Empty name]" ORDER="243" SE="0.043248712" STUDY_ID="STD-Akalal-2006" TOTAL_1="12" TOTAL_2="12" WEIGHT="3.335966828551122"/>
<IV_DATA CI_END="-0.3715687347531519" CI_START="-0.6071546652468481" EFFECT_SIZE="-0.4893617" ESTIMABLE="YES" ESTIMATE="-0.4893617" LOG_CI_END="0.0" LOG_CI_START="0.0" LOG_EFFECT_SIZE="0.0" MODIFIED="2013-07-06 16:18:32 +0800" MODIFIED_BY="[Empty name]" ORDER="244" SE="0.060099556" STUDY_ID="STD-Akalal-2006" TOTAL_1="12" TOTAL_2="12" WEIGHT="2.9131307774706565"/>
<IV_DATA CI_END="-0.5399740614941803" CI_START="-0.7491184785058197" EFFECT_SIZE="-0.64454627" ESTIMABLE="YES" ESTIMATE="-0.64454627" LOG_CI_END="0.0" LOG_CI_START="0.0" LOG_EFFECT_SIZE="0.0" MODIFIED="2013-07-06 16:18:34 +0800" MODIFIED_BY="[Empty name]" ORDER="249" SE="0.053354148" STUDY_ID="STD-Akalal-2006" TOTAL_1="12" TOTAL_2="12" WEIGHT="3.0849620273541345"/>
<IV_DATA CI_END="-0.5125710395358021" CI_START="-0.787428960464198" EFFECT_SIZE="-0.65" ESTIMABLE="YES" ESTIMATE="-0.65" LOG_CI_END="0.0" LOG_CI_START="0.0" LOG_EFFECT_SIZE="0.0" MODIFIED="2013-07-06 16:18:25 +0800" MODIFIED_BY="[Empty name]" ORDER="240" SE="0.070118105" STUDY_ID="STD-Akalal-2006" TOTAL_1="12" TOTAL_2="12" WEIGHT="2.660512141437188"/>
<IV_DATA CI_END="-0.6309673926029812" CI_START="-0.8802029473970189" EFFECT_SIZE="-0.75558517" ESTIMABLE="YES" ESTIMATE="-0.75558517" LOG_CI_END="0.0" LOG_CI_START="0.0" LOG_EFFECT_SIZE="0.0" MODIFIED="2013-07-08 12:19:09 +0800" MODIFIED_BY="[Empty name]" ORDER="242" SE="0.063581667" STUDY_ID="STD-Akalal-2006" TOTAL_1="24" TOTAL_2="24" WEIGHT="2.8245931840915626"/>
<IV_DATA CI_END="-0.599775945483752" CI_START="-0.9611996545162479" EFFECT_SIZE="-0.7804878" ESTIMABLE="YES" ESTIMATE="-0.7804878" LOG_CI_END="0.0" LOG_CI_START="0.0" LOG_EFFECT_SIZE="0.0" MODIFIED="2013-07-09 19:30:50 +0800" MODIFIED_BY="[Empty name]" ORDER="241" SE="0.09220162" STUDY_ID="STD-Akalal-2006" TOTAL_1="6" TOTAL_2="6" WEIGHT="2.148571129928609"/>
<IV_DATA CI_END="-0.511391698486793" CI_START="-0.7569009815132071" EFFECT_SIZE="-0.63414634" ESTIMABLE="YES" ESTIMATE="-0.63414634" LOG_CI_END="0.0" LOG_CI_START="0.0" LOG_EFFECT_SIZE="0.0" MODIFIED="2013-07-06 16:18:33 +0800" MODIFIED_BY="[Empty name]" ORDER="246" SE="0.06263107" STUDY_ID="STD-Akalal-2006" TOTAL_1="18" TOTAL_2="18" WEIGHT="2.8487127581377925"/>
<IV_DATA CI_END="-0.5249191398498223" CI_START="-0.7541506201501778" EFFECT_SIZE="-0.63953488" ESTIMABLE="YES" ESTIMATE="-0.63953488" LOG_CI_END="0.0" LOG_CI_START="0.0" LOG_EFFECT_SIZE="0.0" MODIFIED="2013-07-11 11:29:00 +0800" MODIFIED_BY="[Empty name]" ORDER="292" SE="0.058478493" STUDY_ID="STD-McGuire-2003" TOTAL_1="7" TOTAL_2="7" WEIGHT="2.9544648739355304"/>
<IV_DATA CI_END="-0.43129686093204816" CI_START="-0.8687441390679518" EFFECT_SIZE="-0.6500205" ESTIMABLE="YES" ESTIMATE="-0.6500205" LOG_CI_END="0.0" LOG_CI_START="0.0" LOG_EFFECT_SIZE="0.0" MODIFIED="2013-07-06 16:18:35 +0800" MODIFIED_BY="[Empty name]" ORDER="239" SE="0.111595744" STUDY_ID="STD-McGuire-2003" TOTAL_1="5" TOTAL_2="5" WEIGHT="1.7724998875082285"/>
<IV_DATA CI_END="-0.41823292805985096" CI_START="-0.739661811940149" EFFECT_SIZE="-0.57894737" ESTIMABLE="YES" ESTIMATE="-0.57894737" LOG_CI_END="0.0" LOG_CI_START="0.0" LOG_EFFECT_SIZE="0.0" MODIFIED="2013-07-11 11:29:02 +0800" MODIFIED_BY="[Empty name]" ORDER="290" SE="0.081998671" STUDY_ID="STD-McGuire-2003" TOTAL_1="7" TOTAL_2="7" WEIGHT="2.375185417858337"/>
<IV_DATA CI_END="-0.45358619513579446" CI_START="-0.7556454448642056" EFFECT_SIZE="-0.60461582" ESTIMABLE="YES" ESTIMATE="-0.60461582" LOG_CI_END="0.0" LOG_CI_START="0.0" LOG_EFFECT_SIZE="0.0" MODIFIED="2013-07-06 16:18:36 +0800" MODIFIED_BY="[Empty name]" ORDER="238" SE="0.077057347" STUDY_ID="STD-McGuire-2003" TOTAL_1="5" TOTAL_2="5" WEIGHT="2.491382944693388"/>
<IV_DATA CI_END="-0.5483985805912175" CI_START="-0.9036562194087825" EFFECT_SIZE="-0.7260274" ESTIMABLE="YES" ESTIMATE="-0.7260274" LOG_CI_END="0.0" LOG_CI_START="0.0" LOG_EFFECT_SIZE="0.0" MODIFIED="2013-07-11 11:29:06 +0800" MODIFIED_BY="[Empty name]" ORDER="291" SE="0.090628614" STUDY_ID="STD-McGuire-2003" TOTAL_1="7" TOTAL_2="7" WEIGHT="2.182261073092821"/>
<IV_DATA CI_END="-0.39995708747701375" CI_START="-0.6519565325229864" EFFECT_SIZE="-0.52595681" ESTIMABLE="YES" ESTIMATE="-0.52595681" LOG_CI_END="0.0" LOG_CI_START="0.0" LOG_EFFECT_SIZE="0.0" MODIFIED="2013-07-06 16:18:40 +0800" MODIFIED_BY="[Empty name]" ORDER="237" SE="0.064286754" STUDY_ID="STD-Schwaerzel-2003" TOTAL_1="6" TOTAL_2="6" WEIGHT="2.8067353483855335"/>
</IV_SUBGROUP>
<IV_SUBGROUP CHI2="0.42142890632673446" CI_END="-0.5247869819770908" CI_START="-0.6995259292136004" DF="1" EFFECT_SIZE="-0.6121564555953456" ESTIMABLE="YES" I2="0.0" ID="CMP-002.06.03" LOG_CI_END="NaN" LOG_CI_START="NaN" LOG_EFFECT_SIZE="NaN" MODIFIED="2013-07-11 14:46:56 +0800" MODIFIED_BY="[Empty name]" NO="3" P_CHI2="0.5162249255103813" P_Z="6.482246421477166E-43" STUDIES="2" TAU2="0.0" TOTAL_1="14" TOTAL_2="14" WEIGHT="5.661573965021876" Z="13.73253787830863">
<NAME>rut1</NAME>
<IV_DATA CI_END="-0.4484481924934095" CI_START="-0.7109720875065905" EFFECT_SIZE="-0.57971014" ESTIMABLE="YES" ESTIMATE="-0.57971014" LOG_CI_END="0.0" LOG_CI_START="0.0" LOG_EFFECT_SIZE="0.0" MODIFIED="2013-07-11 14:46:56 +0800" MODIFIED_BY="[Empty name]" ORDER="252" SE="0.066971612" STUDY_ID="STD-Blum-2009" TOTAL_1="6" TOTAL_2="6" WEIGHT="2.739046880082979"/>
<IV_DATA CI_END="-0.5208956717563047" CI_START="-0.7550365482436954" EFFECT_SIZE="-0.63796611" ESTIMABLE="YES" ESTIMATE="-0.63796611" LOG_CI_END="0.0" LOG_CI_START="0.0" LOG_EFFECT_SIZE="0.0" MODIFIED="2013-07-06 16:18:52 +0800" MODIFIED_BY="[Empty name]" ORDER="253" SE="0.059730913" STUDY_ID="STD-Scheunemann-2012" TOTAL_1="8" TOTAL_2="8" WEIGHT="2.922527084938898"/>
</IV_SUBGROUP>
<IV_SUBGROUP CHI2="16.13762406175155" CI_END="-0.38006246235308005" CI_START="-0.5221346100775127" DF="7" EFFECT_SIZE="-0.4510985362152964" ESTIMABLE="YES" I2="56.62310651670843" ID="CMP-002.06.04" LOG_CI_END="NaN" LOG_CI_START="NaN" LOG_EFFECT_SIZE="NaN" MODIFIED="2013-07-11 16:30:55 +0800" MODIFIED_BY="[Empty name]" NO="4" P_CHI2="0.023888341254551748" P_Z="1.4646434322927216E-35" STUDIES="5" TAU2="0.005678922818567673" TOTAL_1="57" TOTAL_2="57" WEIGHT="21.11520540047473" Z="12.446308423176887">
<NAME>rut2080; UAS-rut</NAME>
<IV_DATA CI_END="-0.2906724246080608" CI_START="-0.5032206953919391" EFFECT_SIZE="-0.39694656" ESTIMABLE="YES" ESTIMATE="-0.39694656" LOG_CI_END="0.0" LOG_CI_START="0.0" LOG_EFFECT_SIZE="0.0" MODIFIED="2013-07-11 16:30:47 +0800" MODIFIED_BY="[Empty name]" ORDER="316" SE="0.054222494" STUDY_ID="STD-Blum-2009" TOTAL_1="6" TOTAL_2="6" WEIGHT="3.062909406623196"/>
<IV_DATA CI_END="-0.24626516062644555" CI_START="-0.4669131393735545" EFFECT_SIZE="-0.35658915" ESTIMABLE="YES" ESTIMATE="-0.35658915" LOG_CI_END="0.0" LOG_CI_START="0.0" LOG_EFFECT_SIZE="0.0" MODIFIED="2013-07-11 16:30:48 +0800" MODIFIED_BY="[Empty name]" ORDER="217" SE="0.056288784" STUDY_ID="STD-Blum-2009" TOTAL_1="12" TOTAL_2="12" WEIGHT="3.0103066853097986"/>
<IV_DATA CI_END="-0.4029686807155261" CI_START="-0.6202871392844739" EFFECT_SIZE="-0.51162791" ESTIMABLE="YES" ESTIMATE="-0.51162791" LOG_CI_END="0.0" LOG_CI_START="0.0" LOG_EFFECT_SIZE="0.0" MODIFIED="2013-07-11 16:30:47 +0800" MODIFIED_BY="[Empty name]" ORDER="216" SE="0.055439401" STUDY_ID="STD-Blum-2009" TOTAL_1="8" TOTAL_2="8" WEIGHT="3.031947026456419"/>
<IV_DATA CI_END="-0.16422701022540906" CI_START="-0.5024396497745909" EFFECT_SIZE="-0.33333333" ESTIMABLE="YES" ESTIMATE="-0.33333333" LOG_CI_END="0.0" LOG_CI_START="0.0" LOG_EFFECT_SIZE="0.0" MODIFIED="2013-07-11 16:30:48 +0800" MODIFIED_BY="[Empty name]" ORDER="315" SE="0.08628032" STUDY_ID="STD-Blum-2009" TOTAL_1="6" TOTAL_2="6" WEIGHT="2.2777944993587127"/>
<IV_DATA CI_END="-0.4262665215961715" CI_START="-0.7646805984038284" EFFECT_SIZE="-0.59547356" ESTIMABLE="YES" ESTIMATE="-0.59547356" LOG_CI_END="0.0" LOG_CI_START="0.0" LOG_EFFECT_SIZE="0.0" MODIFIED="2013-07-06 16:19:00 +0800" MODIFIED_BY="[Empty name]" ORDER="218" SE="0.086331708" STUDY_ID="STD-McGuire-2003" TOTAL_1="5" TOTAL_2="5" WEIGHT="2.276645266276371"/>
<IV_DATA CI_END="0.0" CI_START="0.0" EFFECT_SIZE="0.0" ESTIMABLE="NO" ESTIMATE="0.0" EXCLUDED="YES" LOG_CI_END="0.0" LOG_CI_START="0.0" LOG_EFFECT_SIZE="0.0" MODIFIED="2013-07-11 16:30:55 +0800" MODIFIED_BY="[Empty name]" ORDER="219" SE="0.0" STUDY_ID="STD-Scheunemann-2012" TOTAL_1="0" TOTAL_2="0" WEIGHT="0.0"/>
<IV_DATA CI_END="-0.4659058928157784" CI_START="-0.6817071471842217" EFFECT_SIZE="-0.57380652" ESTIMABLE="YES" ESTIMATE="-0.57380652" LOG_CI_END="0.0" LOG_CI_START="0.0" LOG_EFFECT_SIZE="0.0" MODIFIED="2013-07-06 16:19:02 +0800" MODIFIED_BY="[Empty name]" ORDER="220" SE="0.055052352" STUDY_ID="STD-Schwaerzel-2003" TOTAL_1="6" TOTAL_2="6" WEIGHT="3.041801051706568"/>
<IV_DATA CI_END="-0.24838756351829908" CI_START="-0.724880836481701" EFFECT_SIZE="-0.4866342" ESTIMABLE="YES" ESTIMATE="-0.4866342" LOG_CI_END="0.0" LOG_CI_START="0.0" LOG_EFFECT_SIZE="0.0" MODIFIED="2013-07-11 12:32:04 +0800" MODIFIED_BY="[Empty name]" ORDER="221" SE="0.12155664" STUDY_ID="STD-Thum-2007" TOTAL_1="8" TOTAL_2="8" WEIGHT="1.6072043862474585"/>
<IV_DATA CI_END="-0.24858239823380218" CI_START="-0.5006032617661977" EFFECT_SIZE="-0.37459283" ESTIMABLE="YES" ESTIMATE="-0.37459283" LOG_CI_END="0.0" LOG_CI_START="0.0" LOG_EFFECT_SIZE="0.0" MODIFIED="2013-07-06 16:19:10 +0800" MODIFIED_BY="[Empty name]" ORDER="222" SE="0.064292218" STUDY_ID="STD-Zars-2000" TOTAL_1="6" TOTAL_2="6" WEIGHT="2.806597078496203"/>
</IV_SUBGROUP>
<IV_SUBGROUP CHI2="0.0" CI_END="-0.40423670898945774" CI_START="-0.6150153910105424" DF="0" EFFECT_SIZE="-0.50962605" ESTIMABLE="YES" I2="0.0" ID="CMP-002.06.05" LOG_CI_END="NaN" LOG_CI_START="NaN" LOG_EFFECT_SIZE="NaN" MODIFIED="2013-07-11 18:44:47 +0800" MODIFIED_BY="[Empty name]" NO="5" P_CHI2="1.0" P_Z="2.599459394776772E-21" STUDIES="1" TAU2="0.0" TOTAL_1="8" TOTAL_2="8" WEIGHT="3.07437902853174" Z="9.47770138807009">
<NAME>rut1;UAS-rut</NAME>
<IV_DATA CI_END="-0.40423670898945774" CI_START="-0.6150153910105424" EFFECT_SIZE="-0.50962605" ESTIMABLE="YES" ESTIMATE="-0.50962605" LOG_CI_END="0.0" LOG_CI_START="0.0" LOG_EFFECT_SIZE="0.0" MODIFIED="2013-07-11 18:44:47 +0800" MODIFIED_BY="[Empty name]" ORDER="333" SE="0.05377106" STUDY_ID="STD-Scheunemann-2012" TOTAL_1="8" TOTAL_2="8" WEIGHT="3.07437902853174"/>
</IV_SUBGROUP>
</IV_OUTCOME>
</COMPARISON>
<COMPARISON ID="CMP-003" MODIFIED="2013-07-16 11:46:25 +0800" MODIFIED_BY="[Empty name]" NO="3">
<NAME>Shibire Heat Effect</NAME>
<CONT_OUTCOME CHI2="59.692807692801786" CI_END="-8.042687744071607" CI_START="-15.868380349841434" CI_STUDY="95" CI_TOTAL="95" DF="22" EFFECT_MEASURE="MD" EFFECT_SIZE="-11.95553404695652" ESTIMABLE="YES" I2="63.14463860835796" I2_Q="1.5014900280731391" ID="CMP-003.01" MODIFIED="2013-07-16 11:46:25 +0800" MODIFIED_BY="[Empty name]" NO="1" P_CHI2="2.4811462363993897E-5" P_Q="0.36231422047653283" P_Z="2.116733516592621E-9" Q="2.030487568360193" RANDOM="YES" SCALE="40.21" SORT_BY="STUDY" STUDIES="5" SUBGROUPS="YES" SUBGROUP_TEST="YES" TAU2="54.660500393532196" TOTALS="YES" TOTAL_1="167" TOTAL_2="168" UNITS="Raw PI" WEIGHT="100.00000000000003" Z="5.988585887133013">
<NAME>Shibire parental controls Heat Effect</NAME>
<GROUP_LABEL_1>Restrictive Temperature</GROUP_LABEL_1>
<GROUP_LABEL_2>Permissive Temperature</GROUP_LABEL_2>
<GRAPH_LABEL_1>Decreased PI</GRAPH_LABEL_1>
<GRAPH_LABEL_2>Increased PI</GRAPH_LABEL_2>
<CONT_SUBGROUP CHI2="5.305910662875363" CI_END="2.7628100692281112" CI_START="-32.34684323208101" DF="1" EFFECT_SIZE="-14.792016581426447" ESTIMABLE="YES" I2="81.15309390719966" ID="CMP-003.01.01" MODIFIED="2013-07-03 19:33:04 +0800" MODIFIED_BY="[Empty name]" NO="1" P_CHI2="0.021253246077997945" P_Z="0.09863624711181447" STUDIES="2" TAU2="130.84020026370777" TOTAL_1="12" TOTAL_2="12" WEIGHT="9.538726174900322" Z="1.6515013412128525">
<NAME>Wild type</NAME>
<CONT_DATA CI_END="2.141597974917083" CI_START="-15.018557974917094" EFFECT_SIZE="-6.4384800000000055" ESTIMABLE="YES" MEAN_1="58.75727" MEAN_2="65.19575" MODIFIED="2013-05-31 12:38:02 +0800" MODIFIED_BY="[Empty name]" ORDER="433" SD_1="8.775104" SD_2="6.16292" SE="4.377671244265532" STUDY_ID="STD-McGuire-2001" TOTAL_1="6" TOTAL_2="6" WEIGHT="5.3986956768630625"/>
<CONT_DATA CI_END="-11.75279115060262" CI_START="-37.038108849397375" EFFECT_SIZE="-24.395449999999997" ESTIMABLE="YES" MEAN_1="56.28402" MEAN_2="80.67947" MODIFIED="2013-05-31 12:37:54 +0800" MODIFIED_BY="[Empty name]" ORDER="434" SD_1="13.75076" SD_2="7.782467" SE="6.450454676270103" STUDY_ID="STD-Schwaerzel-2002" TOTAL_1="6" TOTAL_2="6" WEIGHT="4.140030498037259"/>
</CONT_SUBGROUP>
<CONT_SUBGROUP CHI2="7.473281750580645" CI_END="-4.709279503164778" CI_START="-11.939865553083964" DF="9" EFFECT_SIZE="-8.32457252812437" ESTIMABLE="YES" I2="0.0" ID="CMP-003.01.02" MODIFIED="2013-07-03 19:33:28 +0800" MODIFIED_BY="[Empty name]" NO="2" P_CHI2="0.5879684682083147" P_Z="6.391327624859845E-6" STUDIES="3" TAU2="0.0" TOTAL_1="74" TOTAL_2="75" WEIGHT="41.891706195120584" Z="4.513012425043382">
<NAME>Driver line</NAME>
<CONT_DATA CI_END="0.330273636430336" CI_START="-25.604993636430336" EFFECT_SIZE="-12.637360000000001" ESTIMABLE="YES" MEAN_1="51.0989" MEAN_2="63.73626" MODIFIED="2013-05-31 12:31:40 +0800" MODIFIED_BY="[Empty name]" ORDER="426" SD_1="15.63764" SD_2="13.90012" SE="6.616261185775543" STUDY_ID="STD-Akalal-2006" TOTAL_1="10" TOTAL_2="10" WEIGHT="4.048909136750685"/>
<CONT_DATA CI_END="-2.9948911352909278" CI_START="-28.729908864709074" EFFECT_SIZE="-15.862400000000001" ESTIMABLE="YES" MEAN_1="63.90349" MEAN_2="79.76589" MODIFIED="2013-05-31 12:31:40 +0800" MODIFIED_BY="[Empty name]" ORDER="424" SD_1="15.50543" SD_2="10.69384" SE="6.565176179871845" STUDY_ID="STD-Akalal-2006" TOTAL_1="10" TOTAL_2="6" WEIGHT="4.07679756247618"/>
<CONT_DATA CI_END="-1.9103214224440457" CI_START="-30.52305857755594" EFFECT_SIZE="-16.216689999999993" ESTIMABLE="YES" MEAN_1="58.92356" MEAN_2="75.14025" MODIFIED="2013-05-31 12:31:40 +0800" MODIFIED_BY="[Empty name]" ORDER="427" SD_1="13.36622" SD_2="15.33096" SE="7.299301767993064" STUDY_ID="STD-Akalal-2006" TOTAL_1="6" TOTAL_2="10" WEIGHT="3.69237454612933"/>
<CONT_DATA CI_END="3.7333886989132807" CI_START="-29.680088698913274" EFFECT_SIZE="-12.973349999999996" ESTIMABLE="YES" MEAN_1="69.19121" MEAN_2="82.16456" MODIFIED="2013-05-31 12:31:40 +0800" MODIFIED_BY="[Empty name]" ORDER="425" SD_1="17.18702" SD_2="11.85572" SE="8.524002905509438" STUDY_ID="STD-Akalal-2006" TOTAL_1="6" TOTAL_2="6" WEIGHT="3.1303705396704706"/>
<CONT_DATA CI_END="11.6368497902529" CI_START="-10.537949790252899" EFFECT_SIZE="0.5494500000000002" ESTIMABLE="YES" MEAN_1="63.18681" MEAN_2="62.63736" MODIFIED="2013-05-31 12:31:40 +0800" MODIFIED_BY="[Empty name]" ORDER="423" SD_1="15.63764" SD_2="9.905361" SE="5.656940575290614" STUDY_ID="STD-Akalal-2006" TOTAL_1="10" TOTAL_2="13" WEIGHT="4.598998937374995"/>
<CONT_DATA CI_END="3.0072229651983218" CI_START="-11.56360296519834" EFFECT_SIZE="-4.278190000000009" ESTIMABLE="YES" MEAN_1="61.49623" MEAN_2="65.77442" MODIFIED="2013-05-31 12:31:40 +0800" MODIFIED_BY="[Empty name]" ORDER="428" SD_1="7.725173" SD_2="6.56629" SE="3.7171157340975336" STUDY_ID="STD-Akalal-2006" TOTAL_1="9" TOTAL_2="6" WEIGHT="5.82025239332944"/>
<CONT_DATA CI_END="3.065628480231352" CI_START="-16.40706848023136" EFFECT_SIZE="-6.670720000000003" ESTIMABLE="YES" MEAN_1="81.32267" MEAN_2="87.99339" MODIFIED="2013-05-31 12:31:40 +0800" MODIFIED_BY="[Empty name]" ORDER="431" SD_1="8.775104" SD_2="8.429757" SE="4.96761601592194" STUDY_ID="STD-McGuire-2001" TOTAL_1="6" TOTAL_2="6" WEIGHT="5.023538549053256"/>
<CONT_DATA CI_END="6.31326658975329" CI_START="-32.054746589753286" EFFECT_SIZE="-12.870739999999998" ESTIMABLE="YES" MEAN_1="66.54946" MEAN_2="79.4202" MODIFIED="2013-05-31 12:31:40 +0800" MODIFIED_BY="[Empty name]" ORDER="429" SD_1="20.53066" SD_2="12.38202" SE="9.787938319823366" STUDY_ID="STD-McGuire-2001" TOTAL_1="6" TOTAL_2="6" WEIGHT="2.648842336401435"/>
<CONT_DATA CI_END="0.6574388961021409" CI_START="-18.815258896102158" EFFECT_SIZE="-9.078910000000008" ESTIMABLE="YES" MEAN_1="73.5075" MEAN_2="82.58641" MODIFIED="2013-05-31 12:31:40 +0800" MODIFIED_BY="[Empty name]" ORDER="430" SD_1="8.010538" SD_2="8.429757" SE="4.967616228104815" STUDY_ID="STD-McGuire-2001" TOTAL_1="5" TOTAL_2="6" WEIGHT="5.023538415572572"/>
<CONT_DATA CI_END="1.8164813662081905" CI_START="-25.7496213662082" EFFECT_SIZE="-11.966570000000004" ESTIMABLE="YES" MEAN_1="52.80743" MEAN_2="64.774" MODIFIED="2013-05-31 12:31:40 +0800" MODIFIED_BY="[Empty name]" ORDER="432" SD_1="14.4484" SD_2="9.378862" SE="7.032298284523157" STUDY_ID="STD-Schwaerzel-2003" TOTAL_1="6" TOTAL_2="6" WEIGHT="3.828083778362222"/>
</CONT_SUBGROUP>
<CONT_SUBGROUP CHI2="38.656476679121084" CI_END="-6.693887173198355" CI_START="-19.98935254437816" DF="10" EFFECT_SIZE="-13.341619858788258" ESTIMABLE="YES" I2="74.13111369924424" ID="CMP-003.01.03" MODIFIED="2013-07-03 19:33:28 +0800" MODIFIED_BY="[Empty name]" NO="3" P_CHI2="2.915627515620578E-5" P_Z="8.370536983056522E-5" STUDIES="5" TAU2="90.0840068656283" TOTAL_1="81" TOTAL_2="81" WEIGHT="48.56956762997912" Z="3.9335357866196974">
<NAME>UAS Shi parental</NAME>
<CONT_DATA CI_END="-10.94614047011408" CI_START="-32.298359529885936" EFFECT_SIZE="-21.622250000000008" ESTIMABLE="YES" MEAN_1="62.1669" MEAN_2="83.78915" MODIFIED="2013-05-31 12:48:04 +0800" MODIFIED_BY="[Empty name]" ORDER="440" SD_1="12.53008" SD_2="4.584991" SE="5.447094749749341" STUDY_ID="STD-Akalal-2006" TOTAL_1="6" TOTAL_2="6" WEIGHT="4.726072576885856"/>
<CONT_DATA CI_END="0.5235983794722987" CI_START="-17.00711837947231" EFFECT_SIZE="-8.241760000000006" ESTIMABLE="YES" MEAN_1="57.69231" MEAN_2="65.93407" MODIFIED="2013-05-31 12:48:04 +0800" MODIFIED_BY="[Empty name]" ORDER="437" SD_1="10.42509" SD_2="10.8959" SE="4.472203799974047" STUDY_ID="STD-Akalal-2006" TOTAL_1="10" TOTAL_2="13" WEIGHT="5.338201585360415"/>
<CONT_DATA CI_END="-8.959627111629004" CI_START="-30.361912888370995" EFFECT_SIZE="-19.66077" ESTIMABLE="YES" MEAN_1="58.99427" MEAN_2="78.65504" MODIFIED="2013-05-31 12:48:04 +0800" MODIFIED_BY="[Empty name]" ORDER="435" SD_1="13.80569" SD_2="8.031354" SE="5.459867106120441" STUDY_ID="STD-Akalal-2006" TOTAL_1="10" TOTAL_2="6" WEIGHT="4.718278415813486"/>
<CONT_DATA CI_END="12.828039594538563" CI_START="-11.729139594538562" EFFECT_SIZE="0.5494500000000002" ESTIMABLE="YES" MEAN_1="60.43956" MEAN_2="59.89011" MODIFIED="2013-05-31 12:48:04 +0800" MODIFIED_BY="[Empty name]" ORDER="439" SD_1="15.63764" SD_2="12.16261" SE="6.264701643188604" STUDY_ID="STD-Akalal-2006" TOTAL_1="10" TOTAL_2="10" WEIGHT="4.244157472895101"/>
<CONT_DATA CI_END="-11.933977624485975" CI_START="-35.63498237551403" EFFECT_SIZE="-23.784480000000002" ESTIMABLE="YES" MEAN_1="50.27466" MEAN_2="74.05914" MODIFIED="2013-05-31 12:48:04 +0800" MODIFIED_BY="[Empty name]" ORDER="438" SD_1="8.339065" SD_2="15.80113" SE="6.046285783304835" STUDY_ID="STD-Akalal-2006" TOTAL_1="6" TOTAL_2="10" WEIGHT="4.369266215230714"/>
<CONT_DATA CI_END="-1.7515420696353523" CI_START="-33.53785793036465" EFFECT_SIZE="-17.6447" ESTIMABLE="YES" MEAN_1="49.19927" MEAN_2="66.84397" MODIFIED="2013-05-31 12:48:04 +0800" MODIFIED_BY="[Empty name]" ORDER="436" SD_1="14.68989" SD_2="15.83237" SE="8.108903049100824" STUDY_ID="STD-Akalal-2006" TOTAL_1="9" TOTAL_2="6" WEIGHT="3.309859012118537"/>
<CONT_DATA CI_END="25.396387256754128" CI_START="-8.907367256754117" EFFECT_SIZE="8.244510000000005" ESTIMABLE="YES" MEAN_1="75.2706" MEAN_2="67.02609" MODIFIED="2013-05-31 12:48:04 +0800" MODIFIED_BY="[Empty name]" ORDER="441" SD_1="12.70795" SD_2="17.26269" SE="8.75111858791587" STUDY_ID="STD-Dubnau-2001" TOTAL_1="6" TOTAL_2="6" WEIGHT="3.036789205533398"/>
<CONT_DATA CI_END="-3.198023937698105" CI_START="-23.628156062301905" EFFECT_SIZE="-13.413090000000004" ESTIMABLE="YES" MEAN_1="58.75727" MEAN_2="72.17036" MODIFIED="2013-05-31 12:48:04 +0800" MODIFIED_BY="[Empty name]" ORDER="442" SD_1="8.775104" SD_2="9.272471" SE="5.211864168360764" STUDY_ID="STD-McGuire-2001" TOTAL_1="6" TOTAL_2="6" WEIGHT="4.870892428902318"/>
<CONT_DATA CI_END="-18.509994201424647" CI_START="-32.26486579857536" EFFECT_SIZE="-25.387430000000002" ESTIMABLE="YES" MEAN_1="41.96502" MEAN_2="67.35245" MODIFIED="2013-05-31 12:48:04 +0800" MODIFIED_BY="[Empty name]" ORDER="443" SD_1="7.333019" SD_2="4.483709" SE="3.5089602935685003" STUDY_ID="STD-Schwaerzel-2002" TOTAL_1="6" TOTAL_2="6" WEIGHT="5.950968888487079"/>
<CONT_DATA CI_END="-9.811046862517248" CI_START="-34.976413137482766" EFFECT_SIZE="-22.393730000000005" ESTIMABLE="YES" MEAN_1="53.61506" MEAN_2="76.00879" MODIFIED="2013-05-31 12:48:04 +0800" MODIFIED_BY="[Empty name]" ORDER="444" SD_1="11.06484" SD_2="11.17392" SE="6.4198542609626275" STUDY_ID="STD-Schwaerzel-2002" TOTAL_1="6" TOTAL_2="6" WEIGHT="4.157036973783722"/>
<CONT_DATA CI_END="19.250753301425853" CI_START="-8.164413301425844" EFFECT_SIZE="5.5431700000000035" ESTIMABLE="YES" MEAN_1="66.32871" MEAN_2="60.78554" MODIFIED="2013-05-31 12:48:04 +0800" MODIFIED_BY="[Empty name]" ORDER="445" SD_1="15.61807" SD_2="7.039515" SE="6.993793462303142" STUDY_ID="STD-Schwaerzel-2003" TOTAL_1="6" TOTAL_2="6" WEIGHT="3.8480448549684887"/>
</CONT_SUBGROUP>
</CONT_OUTCOME>
</COMPARISON>
<COMPARISON ID="CMP-004" MODIFIED="2013-07-16 12:05:28 +0800" MODIFIED_BY="[Empty name]" NO="4">
<NAME>Shibire Heat Effect percent reduction</NAME>
<IV_OUTCOME CHI2="60.205777262944416" CI_END="-0.11946423269818324" CI_START="-0.221701912746536" CI_STUDY="95" CI_TOTAL="95" DF="22" EFFECT_SIZE="-0.17058307272235962" ESTIMABLE="YES" I2="63.4586562948659" I2_Q="34.01426596974" ID="CMP-004.01" LOG_CI_END="NaN" LOG_CI_START="NaN" LOG_DATA="NO" LOG_EFFECT_SIZE="NaN" MODIFIED="2013-07-16 12:05:28 +0800" MODIFIED_BY="[Empty name]" NO="1" P_CHI2="2.0834668287283975E-5" P_Q="0.21970297880710155" P_Z="6.136239572397339E-11" Q="3.030958175115294" RANDOM="YES" SCALE="0.54" SHOW_PARTICIPANTS="YES" SORT_BY="STUDY" STUDIES="5" SUBGROUPS="YES" SUBGROUP_TEST="YES" TAU2="0.009305870100632248" TOTALS="YES" TOTAL_1="167" TOTAL_2="168" WEIGHT="100.0" Z="6.5403807823080315">
<NAME>Shibire parental controls Heat Effect</NAME>
<GROUP_LABEL_1>Change in learning</GROUP_LABEL_1>
<GROUP_LABEL_2>Control</GROUP_LABEL_2>
<GRAPH_LABEL_1>Change in learning</GRAPH_LABEL_1>
<GRAPH_LABEL_2/>
<EFFECT_MEASURE>Mean Difference</EFFECT_MEASURE>
<IV_SUBGROUP CHI2="4.21980325620284" CI_END="0.0022261959876248294" CI_START="-0.39664266589465713" DF="1" EFFECT_SIZE="-0.19720823495351616" ESTIMABLE="YES" I2="76.30221270316184" ID="CMP-004.01.01" LOG_CI_END="-2.652436604333215" LOG_CI_START="NaN" LOG_EFFECT_SIZE="NaN" MODIFIED="2013-07-05 18:47:17 +0800" MODIFIED_BY="[Empty name]" NO="1" P_CHI2="0.0399549395940767" P_Z="0.052612756008583395" STUDIES="2" TAU2="0.015817714668" TOTAL_1="12" TOTAL_2="12" WEIGHT="9.590625602738687" Z="1.93808579661793">
<NAME>Wild type</NAME>
<IV_DATA CI_END="0.02870241787862428" CI_START="-0.22621441787862429" EFFECT_SIZE="-0.098756" ESTIMABLE="YES" ESTIMATE="-0.098756" LOG_CI_END="0.0" LOG_CI_START="0.0" LOG_EFFECT_SIZE="0.0" MODIFIED="2013-07-05 18:47:10 +0800" MODIFIED_BY="[Empty name]" ORDER="470" SE="0.065031" STUDY_ID="STD-McGuire-2001" TOTAL_1="6" TOTAL_2="6" WEIGHT="5.025863777854223"/>
<IV_DATA CI_END="-0.15575401424452762" CI_START="-0.4489959857554724" EFFECT_SIZE="-0.302375" ESTIMABLE="YES" ESTIMATE="-0.302375" LOG_CI_END="0.0" LOG_CI_START="0.0" LOG_EFFECT_SIZE="0.0" MODIFIED="2013-07-05 18:47:17 +0800" MODIFIED_BY="[Empty name]" ORDER="469" SE="0.074808" STUDY_ID="STD-Schwaerzel-2002" TOTAL_1="6" TOTAL_2="6" WEIGHT="4.564761824884465"/>
</IV_SUBGROUP>
<IV_SUBGROUP CHI2="7.3218912588807346" CI_END="-0.07108472142663072" CI_START="-0.16391739327320592" DF="9" EFFECT_SIZE="-0.11750105734991832" ESTIMABLE="YES" I2="0.0" ID="CMP-004.01.02" LOG_CI_END="NaN" LOG_CI_START="NaN" LOG_EFFECT_SIZE="NaN" MODIFIED="2013-07-05 18:47:49 +0800" MODIFIED_BY="[Empty name]" NO="2" P_CHI2="0.6036446896504488" P_Z="6.992612085835279E-7" STUDIES="3" TAU2="0.0" TOTAL_1="74" TOTAL_2="75" WEIGHT="42.48838078210886" Z="4.9615687229562715">
<NAME>Driver line</NAME>
<IV_DATA CI_END="0.035669083149191205" CI_START="-0.3514590831491912" EFFECT_SIZE="-0.157895" ESTIMABLE="YES" ESTIMATE="-0.157895" LOG_CI_END="0.0" LOG_CI_START="0.0" LOG_EFFECT_SIZE="0.0" MODIFIED="2013-07-05 18:47:35 +0800" MODIFIED_BY="[Empty name]" ORDER="478" SE="0.098759" STUDY_ID="STD-Akalal-2006" TOTAL_1="6" TOTAL_2="6" WEIGHT="3.5691179400526716"/>
<IV_DATA CI_END="-0.05087099941933412" CI_START="-0.3468530005806659" EFFECT_SIZE="-0.198862" ESTIMABLE="YES" ESTIMATE="-0.198862" LOG_CI_END="0.0" LOG_CI_START="0.0" LOG_EFFECT_SIZE="0.0" MODIFIED="2013-07-05 18:47:27 +0800" MODIFIED_BY="[Empty name]" ORDER="477" SE="0.075507" STUDY_ID="STD-Akalal-2006" TOTAL_1="10" TOTAL_2="6" WEIGHT="4.532802425415838"/>
<IV_DATA CI_END="-0.042346507656328886" CI_START="-0.3892914923436711" EFFECT_SIZE="-0.215819" ESTIMABLE="YES" ESTIMATE="-0.215819" LOG_CI_END="0.0" LOG_CI_START="0.0" LOG_EFFECT_SIZE="0.0" MODIFIED="2013-07-05 18:47:32 +0800" MODIFIED_BY="[Empty name]" ORDER="476" SE="0.088508" STUDY_ID="STD-Akalal-2006" TOTAL_1="6" TOTAL_2="10" WEIGHT="3.968868721364126"/>
<IV_DATA CI_END="-0.011546311264899967" CI_START="-0.38500568873510005" EFFECT_SIZE="-0.198276" ESTIMABLE="YES" ESTIMATE="-0.198276" LOG_CI_END="0.0" LOG_CI_START="0.0" LOG_EFFECT_SIZE="0.0" MODIFIED="2013-07-05 18:47:38 +0800" MODIFIED_BY="[Empty name]" ORDER="475" SE="0.095272" STUDY_ID="STD-Akalal-2006" TOTAL_1="10" TOTAL_2="10" WEIGHT="3.7004819697839704"/>
<IV_DATA CI_END="0.1861467406008749" CI_START="-0.1686067406008749" EFFECT_SIZE="0.00877" ESTIMABLE="YES" ESTIMATE="0.00877" LOG_CI_END="0.0" LOG_CI_START="0.0" LOG_EFFECT_SIZE="0.0" MODIFIED="2013-07-05 18:47:22 +0800" MODIFIED_BY="[Empty name]" ORDER="479" SE="0.0905" STUDY_ID="STD-Akalal-2006" TOTAL_1="10" TOTAL_2="13" WEIGHT="3.887980225972501"/>
<IV_DATA CI_END="0.042033752403392244" CI_START="-0.17211975240339225" EFFECT_SIZE="-0.065043" ESTIMABLE="YES" ESTIMATE="-0.065043" LOG_CI_END="0.0" LOG_CI_START="0.0" LOG_EFFECT_SIZE="0.0" MODIFIED="2013-07-05 18:47:29 +0800" MODIFIED_BY="[Empty name]" ORDER="480" SE="0.054632" STUDY_ID="STD-Akalal-2006" TOTAL_1="9" TOTAL_2="6" WEIGHT="5.534716058004655"/>
<IV_DATA CI_END="0.0019290244896545128" CI_START="-0.22179302448965452" EFFECT_SIZE="-0.109932" ESTIMABLE="YES" ESTIMATE="-0.109932" LOG_CI_END="0.0" LOG_CI_START="0.0" LOG_EFFECT_SIZE="0.0" MODIFIED="2013-07-05 18:47:43 +0800" MODIFIED_BY="[Empty name]" ORDER="472" SE="0.057073" STUDY_ID="STD-McGuire-2001" TOTAL_1="5" TOTAL_2="6" WEIGHT="5.414590462619946"/>
<IV_DATA CI_END="0.06969890131592327" CI_START="-0.3938169013159233" EFFECT_SIZE="-0.162059" ESTIMABLE="YES" ESTIMATE="-0.162059" LOG_CI_END="0.0" LOG_CI_START="0.0" LOG_EFFECT_SIZE="0.0" MODIFIED="2013-07-05 18:47:41 +0800" MODIFIED_BY="[Empty name]" ORDER="471" SE="0.118246" STUDY_ID="STD-McGuire-2001" TOTAL_1="6" TOTAL_2="6" WEIGHT="2.9210154618482616"/>
<IV_DATA CI_END="0.030895359246329634" CI_START="-0.18251335924632964" EFFECT_SIZE="-0.075809" ESTIMABLE="YES" ESTIMATE="-0.075809" LOG_CI_END="0.0" LOG_CI_START="0.0" LOG_EFFECT_SIZE="0.0" MODIFIED="2013-07-05 18:47:46 +0800" MODIFIED_BY="[Empty name]" ORDER="474" SE="0.054442" STUDY_ID="STD-McGuire-2001" TOTAL_1="6" TOTAL_2="6" WEIGHT="5.544064358219592"/>
<IV_DATA CI_END="0.017190129363177264" CI_START="-0.38667612936317725" EFFECT_SIZE="-0.184743" ESTIMABLE="YES" ESTIMATE="-0.184743" LOG_CI_END="0.0" LOG_CI_START="0.0" LOG_EFFECT_SIZE="0.0" MODIFIED="2013-07-05 18:47:49 +0800" MODIFIED_BY="[Empty name]" ORDER="473" SE="0.103029" STUDY_ID="STD-Schwaerzel-2003" TOTAL_1="6" TOTAL_2="6" WEIGHT="3.4147431588273025"/>
</IV_SUBGROUP>
<IV_SUBGROUP CHI2="34.73031680578271" CI_END="-0.11416814260961851" CI_START="-0.2794375181547375" DF="10" EFFECT_SIZE="-0.196802830382178" ESTIMABLE="YES" I2="71.20671240656529" ID="CMP-004.01.03" LOG_CI_END="NaN" LOG_CI_START="NaN" LOG_EFFECT_SIZE="NaN" MODIFIED="2013-07-05 18:48:21 +0800" MODIFIED_BY="[Empty name]" NO="3" P_CHI2="1.3880932832111004E-4" P_Z="3.0436560276398055E-6" STUDIES="5" TAU2="0.013051453889161105" TOTAL_1="81" TOTAL_2="81" WEIGHT="47.920993615152454" Z="4.6678516008467605">
<NAME>UAS Shi parental</NAME>
<IV_DATA CI_END="6.258515530793152E-4" CI_START="-0.2506258515530793" EFFECT_SIZE="-0.125" ESTIMABLE="YES" ESTIMATE="-0.125" LOG_CI_END="0.0" LOG_CI_START="0.0" LOG_EFFECT_SIZE="0.0" MODIFIED="2013-07-05 18:47:51 +0800" MODIFIED_BY="[Empty name]" ORDER="484" SE="0.064096" STUDY_ID="STD-Akalal-2006" TOTAL_1="10" TOTAL_2="13" WEIGHT="5.071098889466989"/>
<IV_DATA CI_END="0.21489957960123135" CI_START="-0.19655957960123133" EFFECT_SIZE="0.00917" ESTIMABLE="YES" ESTIMATE="0.00917" LOG_CI_END="0.0" LOG_CI_START="0.0" LOG_EFFECT_SIZE="0.0" MODIFIED="2013-07-05 18:48:01 +0800" MODIFIED_BY="[Empty name]" ORDER="489" SE="0.104966" STUDY_ID="STD-Akalal-2006" TOTAL_1="10" TOTAL_2="10" WEIGHT="3.347051194661891"/>
<IV_DATA CI_END="-0.06378807843900156" CI_START="-0.46414992156099844" EFFECT_SIZE="-0.263969" ESTIMABLE="YES" ESTIMATE="-0.263969" LOG_CI_END="0.0" LOG_CI_START="0.0" LOG_EFFECT_SIZE="0.0" MODIFIED="2013-07-05 18:47:56 +0800" MODIFIED_BY="[Empty name]" ORDER="490" SE="0.102135" STUDY_ID="STD-Akalal-2006" TOTAL_1="9" TOTAL_2="6" WEIGHT="3.4464757951347322"/>
<IV_DATA CI_END="-0.13406671837401163" CI_START="-0.3820452816259884" EFFECT_SIZE="-0.258056" ESTIMABLE="YES" ESTIMATE="-0.258056" LOG_CI_END="0.0" LOG_CI_START="0.0" LOG_EFFECT_SIZE="0.0" MODIFIED="2013-07-05 18:48:05 +0800" MODIFIED_BY="[Empty name]" ORDER="481" SE="0.063261" STUDY_ID="STD-Akalal-2006" TOTAL_1="6" TOTAL_2="6" WEIGHT="5.111622144206137"/>
<IV_DATA CI_END="-0.12510249436487583" CI_START="-0.3748215056351242" EFFECT_SIZE="-0.249962" ESTIMABLE="YES" ESTIMATE="-0.249962" LOG_CI_END="0.0" LOG_CI_START="0.0" LOG_EFFECT_SIZE="0.0" MODIFIED="2013-07-05 18:47:54 +0800" MODIFIED_BY="[Empty name]" ORDER="486" SE="0.063705" STUDY_ID="STD-Akalal-2006" TOTAL_1="10" TOTAL_2="6" WEIGHT="5.090060281438718"/>
<IV_DATA CI_END="-0.19396901711522682" CI_START="-0.4483409828847732" EFFECT_SIZE="-0.321155" ESTIMABLE="YES" ESTIMATE="-0.321155" LOG_CI_END="0.0" LOG_CI_START="0.0" LOG_EFFECT_SIZE="0.0" MODIFIED="2013-07-05 18:47:59 +0800" MODIFIED_BY="[Empty name]" ORDER="491" SE="0.064892" STUDY_ID="STD-Akalal-2006" TOTAL_1="6" TOTAL_2="10" WEIGHT="5.032578627981662"/>
<IV_DATA CI_END="0.39972143508525665" CI_START="-0.15372143508525665" EFFECT_SIZE="0.123" ESTIMABLE="YES" ESTIMATE="0.123" LOG_CI_END="0.0" LOG_CI_START="0.0" LOG_EFFECT_SIZE="0.0" MODIFIED="2013-07-05 18:48:08 +0800" MODIFIED_BY="[Empty name]" ORDER="488" SE="0.141187" STUDY_ID="STD-Dubnau-2001" TOTAL_1="6" TOTAL_2="6" WEIGHT="2.3264503648797517"/>
<IV_DATA CI_END="-0.057516518256301774" CI_START="-0.3141894817436982" EFFECT_SIZE="-0.185853" ESTIMABLE="YES" ESTIMATE="-0.185853" LOG_CI_END="0.0" LOG_CI_START="0.0" LOG_EFFECT_SIZE="0.0" MODIFIED="2013-07-05 18:48:12 +0800" MODIFIED_BY="[Empty name]" ORDER="483" SE="0.065479" STUDY_ID="STD-McGuire-2001" TOTAL_1="6" TOTAL_2="6" WEIGHT="5.0042462815536775"/>
<IV_DATA CI_END="-0.2837102730393368" CI_START="-0.47015772696066316" EFFECT_SIZE="-0.376934" ESTIMABLE="YES" ESTIMATE="-0.376934" LOG_CI_END="0.0" LOG_CI_START="0.0" LOG_EFFECT_SIZE="0.0" MODIFIED="2013-07-05 18:48:16 +0800" MODIFIED_BY="[Empty name]" ORDER="482" SE="0.047564" STUDY_ID="STD-Schwaerzel-2002" TOTAL_1="6" TOTAL_2="6" WEIGHT="5.880305000347556"/>
<IV_DATA CI_END="-0.15160926790405038" CI_START="-0.4376307320959496" EFFECT_SIZE="-0.29462" ESTIMABLE="YES" ESTIMATE="-0.29462" LOG_CI_END="0.0" LOG_CI_START="0.0" LOG_EFFECT_SIZE="0.0" MODIFIED="2013-07-05 18:48:18 +0800" MODIFIED_BY="[Empty name]" ORDER="487" SE="0.072966" STUDY_ID="STD-Schwaerzel-2002" TOTAL_1="6" TOTAL_2="6" WEIGHT="4.6496924272476345"/>
<IV_DATA CI_END="0.3202999899728096" CI_START="-0.13791998997280966" EFFECT_SIZE="0.09119" ESTIMABLE="YES" ESTIMATE="0.09119" LOG_CI_END="0.0" LOG_CI_START="0.0" LOG_EFFECT_SIZE="0.0" MODIFIED="2013-07-05 18:48:21 +0800" MODIFIED_BY="[Empty name]" ORDER="485" SE="0.116895" STUDY_ID="STD-Schwaerzel-2003" TOTAL_1="6" TOTAL_2="6" WEIGHT="2.9614126082337004"/>
</IV_SUBGROUP>
</IV_OUTCOME>
</COMPARISON>
<COMPARISON ID="CMP-005" MODIFIED="2013-07-10 17:38:54 +0800" MODIFIED_BY="[Empty name]" NO="5">
<NAME>Shibire raw difference</NAME>
<CONT_OUTCOME CHI2="8.668508895604582" CI_END="-45.23292778554761" CI_START="-58.36962071258777" CI_STUDY="95" CI_TOTAL="95" DF="5" EFFECT_MEASURE="MD" EFFECT_SIZE="-51.80127424906769" ESTIMABLE="YES" I2="42.31995305980156" I2_Q="0.0" ID="CMP-005.01" MODIFIED="2013-07-06 16:42:58 +0800" MODIFIED_BY="[Empty name]" NO="1" P_CHI2="0.12303950533723418" P_Q="0.629348759277542" P_Z="6.740647641247157E-54" Q="1.7342392113930618" RANDOM="YES" SCALE="100.0" SORT_BY="STUDY" STUDIES="4" SUBGROUPS="YES" SUBGROUP_TEST="YES" TAU2="26.41938953662884" TOTALS="YES" TOTAL_1="36" TOTAL_2="36" UNITS="D(PI)" WEIGHT="99.99999999999999" Z="15.457258907600938">
<NAME>ALPHA/BETA-GAMMA LOBES</NAME>
<GROUP_LABEL_1>Experimental</GROUP_LABEL_1>
<GROUP_LABEL_2>Control</GROUP_LABEL_2>
<GRAPH_LABEL_1>Decreased PI</GRAPH_LABEL_1>
<GRAPH_LABEL_2>Increased PI</GRAPH_LABEL_2>
<CONT_SUBGROUP CHI2="7.638194353602784" CI_END="-31.10321726150908" CI_START="-59.98907817921046" DF="2" EFFECT_SIZE="-45.54614772035977" ESTIMABLE="YES" I2="73.81580112508344" ID="CMP-005.01.01" MODIFIED="2013-07-06 16:40:24 +0800" MODIFIED_BY="[Empty name]" NO="1" P_CHI2="0.021947632139810325" P_Z="6.377912378515672E-10" STUDIES="3" TAU2="117.70823704928117" TOTAL_1="18" TOTAL_2="18" WEIGHT="53.11333799680288" Z="6.180796163270448">
<NAME>MB247</NAME>
<CONT_DATA CI_END="-17.12210050667323" CI_START="-53.76967891332677" EFFECT_SIZE="-35.44588971" ESTIMABLE="YES" MEAN_1="34.02498718" MEAN_2="69.47087689" MODIFIED="2013-07-06 16:40:24 +0800" MODIFIED_BY="[Empty name]" ORDER="77" SD_1="15.37475767" SD_2="16.97187527" SE="9.349043833388002" STUDY_ID="STD-McGuire-2001" TOTAL_1="6" TOTAL_2="6" WEIGHT="9.866929861732768"/>
<CONT_DATA CI_END="-49.66873671167865" CI_START="-63.23072812832136" EFFECT_SIZE="-56.449732420000004" ESTIMABLE="YES" MEAN_1="10.33333333" MEAN_2="66.78306575" MODIFIED="2013-07-06 16:40:24 +0800" MODIFIED_BY="[Empty name]" ORDER="78" SD_1="5.518842716" SD_2="6.431315099" SE="3.4597552617338803" STUDY_ID="STD-Schwaerzel-2002" TOTAL_1="6" TOTAL_2="6" WEIGHT="29.255382134634402"/>
<CONT_DATA CI_END="-25.185924026863937" CI_START="-53.95216823313606" EFFECT_SIZE="-39.56904613" ESTIMABLE="YES" MEAN_1="21.1603803" MEAN_2="60.72942643" MODIFIED="2013-07-06 16:40:24 +0800" MODIFIED_BY="[Empty name]" ORDER="79" SD_1="11.26007452" SD_2="14.01174181" SE="7.3384624496104465" STUDY_ID="STD-Schwaerzel-2003" TOTAL_1="6" TOTAL_2="6" WEIGHT="13.991026000435713"/>
</CONT_SUBGROUP>
<CONT_SUBGROUP CHI2="0.0" CI_END="-33.369539022041096" CI_START="-74.1233724219589" DF="0" EFFECT_SIZE="-53.746455722" ESTIMABLE="YES" I2="0.0" ID="CMP-005.01.02" MODIFIED="2013-07-06 16:40:24 +0800" MODIFIED_BY="[Empty name]" NO="2" P_CHI2="1.0" P_Z="2.345580683068029E-7" STUDIES="1" TAU2="0.0" TOTAL_1="6" TOTAL_2="6" WEIGHT="8.34962836092162" Z="5.169629883799308">
<NAME>c309</NAME>
<CONT_DATA CI_END="-33.369539022041096" CI_START="-74.1233724219589" EFFECT_SIZE="-53.746455722" ESTIMABLE="YES" MEAN_1="2.177933018" MEAN_2="55.92438874" MODIFIED="2013-07-06 16:40:24 +0800" MODIFIED_BY="[Empty name]" ORDER="75" SD_1="6.873871154" SD_2="24.52106827" SE="10.396577110951743" STUDY_ID="STD-Dubnau-2001" TOTAL_1="6" TOTAL_2="6" WEIGHT="8.34962836092162"/>
</CONT_SUBGROUP>
<CONT_SUBGROUP CHI2="0.0" CI_END="-47.733309227709576" CI_START="-64.73687425229043" DF="0" EFFECT_SIZE="-56.23509174" ESTIMABLE="YES" I2="0.0" ID="CMP-005.01.03" MODIFIED="2013-07-06 16:40:24 +0800" MODIFIED_BY="[Empty name]" NO="3" P_CHI2="1.0" P_Z="1.9527315088297893E-38" STUDIES="1" TAU2="0.0" TOTAL_1="6" TOTAL_2="6" WEIGHT="24.827846204696524" Z="12.964193605090513">
<NAME>c772</NAME>
<CONT_DATA CI_END="-47.733309227709576" CI_START="-64.73687425229043" EFFECT_SIZE="-56.23509174" ESTIMABLE="YES" MEAN_1="21.0837156" MEAN_2="77.31880734" MODIFIED="2013-07-06 16:40:24 +0800" MODIFIED_BY="[Empty name]" ORDER="80" SD_1="7.586301948" SD_2="7.439295109" SE="4.337723845617267" STUDY_ID="STD-Schwaerzel-2002" TOTAL_1="6" TOTAL_2="6" WEIGHT="24.827846204696524"/>
</CONT_SUBGROUP>
<CONT_SUBGROUP CHI2="0.0" CI_END="-42.320291531642695" CI_START="-71.52396571835732" DF="0" EFFECT_SIZE="-56.922128625000006" ESTIMABLE="YES" I2="0.0" ID="CMP-005.01.04" MODIFIED="2013-07-06 16:40:24 +0800" MODIFIED_BY="[Empty name]" NO="4" P_CHI2="1.0" P_Z="2.1638144057291168E-14" STUDIES="1" TAU2="0.0" TOTAL_1="6" TOTAL_2="6" WEIGHT="13.709187437578958" Z="7.6404990218052715">
<NAME>c747</NAME>
<CONT_DATA CI_END="-42.320291531642695" CI_START="-71.52396571835732" EFFECT_SIZE="-56.922128625000006" ESTIMABLE="YES" MEAN_1="6.924183275" MEAN_2="63.8463119" MODIFIED="2013-07-06 16:40:24 +0800" MODIFIED_BY="[Empty name]" ORDER="76" SD_1="14.59024196" SD_2="10.96105139" SE="7.450053780852476" STUDY_ID="STD-Dubnau-2001" TOTAL_1="6" TOTAL_2="6" WEIGHT="13.709187437578958"/>
</CONT_SUBGROUP>
</CONT_OUTCOME>
<CONT_OUTCOME CHI2="56.744101204048235" CI_END="-18.57573112419949" CI_START="-41.402482844411296" CI_STUDY="95" CI_TOTAL="95" DF="6" EFFECT_MEASURE="MD" EFFECT_SIZE="-29.989106984305394" ESTIMABLE="YES" I2="89.42621369854045" I2_Q="66.50533394084432" ID="CMP-005.02" MODIFIED="2013-07-10 17:38:54 +0800" MODIFIED_BY="[Empty name]" NO="2" P_CHI2="2.0583557081010895E-10" P_Q="0.08401092896893603" P_Z="2.6064665203558044E-7" Q="2.985549992449179" RANDOM="YES" SCALE="100.0" SORT_BY="STUDY" STUDIES="2" SUBGROUPS="YES" SUBGROUP_TEST="YES" TAU2="209.8534369474881" TOTALS="YES" TOTAL_1="57" TOTAL_2="57" UNITS="D(PI)" WEIGHT="100.0" Z="5.149884691277641">
<NAME>ALPHA/BETA LOBES</NAME>
<GROUP_LABEL_1>Experimental</GROUP_LABEL_1>
<GROUP_LABEL_2>Control</GROUP_LABEL_2>
<GRAPH_LABEL_1>Decreased PI</GRAPH_LABEL_1>
<GRAPH_LABEL_2>Increased PI</GRAPH_LABEL_2>
<CONT_SUBGROUP CHI2="27.825052670740735" CI_END="2.6220188892915566" CI_START="-40.56500831549664" DF="2" EFFECT_SIZE="-18.97149471310254" ESTIMABLE="YES" I2="92.81223283324422" ID="CMP-005.02.01" MODIFIED="2013-07-10 17:36:42 +0800" MODIFIED_BY="[Empty name]" NO="1" P_CHI2="9.075509104228274E-7" P_Z="0.08507441826372794" STUDIES="1" TAU2="334.3544369628906" TOTAL_1="30" TOTAL_2="29" WEIGHT="42.51731851152509" Z="1.7219729523985599">
<NAME>17d</NAME>
<CONT_DATA CI_END="-3.683694385947499" CI_START="-32.580041874052505" EFFECT_SIZE="-18.13186813" ESTIMABLE="YES" MEAN_1="39.56043956" MEAN_2="57.69230769" MODIFIED="2013-07-06 16:41:13 +0800" MODIFIED_BY="[Empty name]" ORDER="70" SD_1="20.85018237" SD_2="11.88643278" SE="7.371652672201047" STUDY_ID="STD-Akalal-2006" TOTAL_1="10" TOTAL_2="13" WEIGHT="12.835357096805557"/>
<CONT_DATA CI_END="-26.80605107296627" CI_START="-44.20446016703373" EFFECT_SIZE="-35.50525562" ESTIMABLE="YES" MEAN_1="40.97587195" MEAN_2="76.48112757" MODIFIED="2013-07-10 17:35:09 +0800" MODIFIED_BY="[Empty name]" ORDER="68" SD_1="10.34954705" SD_2="7.343787929" SE="4.438451224436747" STUDY_ID="STD-Akalal-2006" TOTAL_1="10" TOTAL_2="6" WEIGHT="14.772314412463427"/>
<CONT_DATA CI_END="4.922404337222234" CI_START="-11.515810937222243" EFFECT_SIZE="-3.2967033000000043" ESTIMABLE="YES" MEAN_1="57.14285714" MEAN_2="60.43956044" MODIFIED="2013-07-10 17:36:42 +0800" MODIFIED_BY="[Empty name]" ORDER="69" SD_1="6.950060792" SD_2="11.29384879" SE="4.1934993204229825" STUDY_ID="STD-Akalal-2006" TOTAL_1="10" TOTAL_2="10" WEIGHT="14.909647002256108"/>
</CONT_SUBGROUP>
<CONT_SUBGROUP CHI2="0.4726223674791872" CI_END="-33.6076515879848" CI_START="-43.368719969677194" DF="3" EFFECT_SIZE="-38.488185778830996" ESTIMABLE="YES" I2="0.0" ID="CMP-005.02.02" MODIFIED="2013-07-10 17:38:54 +0800" MODIFIED_BY="[Empty name]" NO="2" P_CHI2="0.9248636858451119" P_Z="6.831776709307875E-54" STUDIES="2" TAU2="0.0" TOTAL_1="27" TOTAL_2="28" WEIGHT="57.48268148847492" Z="15.456393707533126">
<NAME>c739</NAME>
<CONT_DATA CI_END="-28.174790300484375" CI_START="-47.50309657951564" EFFECT_SIZE="-37.83894344000001" ESTIMABLE="YES" MEAN_1="31.35226741" MEAN_2="69.19121085" MODIFIED="2013-07-10 17:38:54 +0800" MODIFIED_BY="[Empty name]" ORDER="73" SD_1="7.368430172" SD_2="12.3546107" SE="4.930780981561519" STUDY_ID="STD-Akalal-2006" TOTAL_1="6" TOTAL_2="10" WEIGHT="14.481319950967164"/>
<CONT_DATA CI_END="-26.89091081633505" CI_START="-48.78697604366495" EFFECT_SIZE="-37.83894343" ESTIMABLE="YES" MEAN_1="41.6257597" MEAN_2="79.46470313" MODIFIED="2013-07-10 17:35:35 +0800" MODIFIED_BY="[Empty name]" ORDER="72" SD_1="11.75196845" SD_2="7.00717185" SE="5.585833566341849" STUDY_ID="STD-Akalal-2006" TOTAL_1="6" TOTAL_2="6" WEIGHT="14.067468793967018"/>
<CONT_DATA CI_END="-32.415246019701435" CI_START="-48.87050094029856" EFFECT_SIZE="-40.64287348" ESTIMABLE="YES" MEAN_1="32.61839396" MEAN_2="73.26126744" MODIFIED="2013-07-10 17:33:00 +0800" MODIFIED_BY="[Empty name]" ORDER="71" SD_1="5.288441882" SD_2="9.332009452" SE="4.197846248807141" STUDY_ID="STD-Akalal-2006" TOTAL_1="9" TOTAL_2="6" WEIGHT="14.907256180986158"/>
<CONT_DATA CI_END="-25.03260003926429" CI_START="-47.173517620735716" EFFECT_SIZE="-36.10305883" ESTIMABLE="YES" MEAN_1="43.01898085" MEAN_2="79.12203968" MODIFIED="2013-07-06 16:41:13 +0800" MODIFIED_BY="[Empty name]" ORDER="74" SD_1="8.775104328" SD_2="10.69659298" SE="5.648297049363191" STUDY_ID="STD-McGuire-2001" TOTAL_1="6" TOTAL_2="6" WEIGHT="14.026636562554579"/>
</CONT_SUBGROUP>
</CONT_OUTCOME>
<CONT_OUTCOME CHI2="0.0" CI_END="5.206353125233349" CI_START="-38.17238322523335" CI_STUDY="95" CI_TOTAL="95" DF="0" EFFECT_MEASURE="MD" EFFECT_SIZE="-16.48301505" ESTIMABLE="YES" I2="0.0" I2_Q="0.0" ID="CMP-005.03" MODIFIED="2013-07-06 16:42:58 +0800" MODIFIED_BY="[Empty name]" NO="3" P_CHI2="1.0" P_Q="1.0" P_Z="0.13635815598118187" Q="0.0" RANDOM="YES" SCALE="157.22224960133636" SORT_BY="STUDY" STUDIES="1" SUBGROUPS="YES" SUBGROUP_TEST="YES" TAU2="0.0" TOTALS="YES" TOTAL_1="3" TOTAL_2="4" UNITS="D(PI)" WEIGHT="100.0" Z="1.4894908691494935">
<NAME>GAMMA LOBES</NAME>
<GROUP_LABEL_1>Experimental</GROUP_LABEL_1>
<GROUP_LABEL_2>Control</GROUP_LABEL_2>
<GRAPH_LABEL_1>Decreased PI</GRAPH_LABEL_1>
<GRAPH_LABEL_2>Increased PI</GRAPH_LABEL_2>
<CONT_SUBGROUP CHI2="0.0" CI_END="5.206353125233349" CI_START="-38.17238322523335" DF="0" EFFECT_SIZE="-16.48301505" ESTIMABLE="YES" I2="0.0" ID="CMP-005.03.01" MODIFIED="2013-07-06 16:41:52 +0800" MODIFIED_BY="[Empty name]" NO="1" P_CHI2="1.0" P_Z="0.13635815598118187" STUDIES="1" TAU2="0.0" TOTAL_1="3" TOTAL_2="4" WEIGHT="100.0" Z="1.4894908691494935">
<NAME>201y</NAME>
<CONT_DATA CI_END="5.2063531252333455" CI_START="-38.17238322523335" EFFECT_SIZE="-16.48301505" ESTIMABLE="YES" MEAN_1="55.71028557" MEAN_2="72.19330062" MODIFIED="2013-07-06 16:41:52 +0800" MODIFIED_BY="[Empty name]" ORDER="81" SD_1="18.21681771" SD_2="6.882867506" SE="11.066207515197377" STUDY_ID="STD-McGuire-2001" TOTAL_1="3" TOTAL_2="4" WEIGHT="100.0"/>
</CONT_SUBGROUP>
</CONT_OUTCOME>
</COMPARISON>
<COMPARISON ID="CMP-006" MODIFIED="2013-07-10 14:42:36 +0800" MODIFIED_BY="[Empty name]" NO="6">
<NAME>Shibire percent reduction</NAME>
<IV_OUTCOME CHI2="26.889703822984668" CI_END="-0.6709051536751602" CI_START="-0.8871761589193217" CI_STUDY="95" CI_TOTAL="95" DF="5" EFFECT_SIZE="-0.779040656297241" ESTIMABLE="YES" I2="81.40552222919568" I2_Q="79.98125611767051" ID="CMP-006.01" LOG_CI_END="NaN" LOG_CI_START="NaN" LOG_DATA="NO" LOG_EFFECT_SIZE="NaN" MODIFIED="2013-07-06 16:46:06 +0800" MODIFIED_BY="[Empty name]" NO="1" P_CHI2="5.9934049387311283E-5" P_Q="0.001828694442247869" P_Z="2.853041695520512E-45" Q="14.9859552509091" RANDOM="YES" SCALE="1.283540321247617" SHOW_PARTICIPANTS="YES" SORT_BY="STUDY" STUDIES="4" SUBGROUPS="YES" SUBGROUP_TEST="YES" TAU2="0.01367635628560094" TOTALS="YES" TOTAL_1="36" TOTAL_2="36" WEIGHT="100.0" Z="14.120169526296309">
<NAME>ALPHA/BETA-GAMMA LOBES</NAME>
<GROUP_LABEL_1>Experimental</GROUP_LABEL_1>
<GROUP_LABEL_2>Control</GROUP_LABEL_2>
<GRAPH_LABEL_1>% change</GRAPH_LABEL_1>
<GRAPH_LABEL_2>% change</GRAPH_LABEL_2>
<EFFECT_MEASURE>Mean Difference</EFFECT_MEASURE>
<IV_SUBGROUP CHI2="12.834554665060244" CI_END="-0.4809868805750866" CI_START="-0.890037222858967" DF="2" EFFECT_SIZE="-0.6855120517170268" ESTIMABLE="YES" I2="84.41706742311332" ID="CMP-006.01.01" LOG_CI_END="NaN" LOG_CI_START="NaN" LOG_EFFECT_SIZE="NaN" MODIFIED="2013-07-06 16:45:58 +0800" MODIFIED_BY="[Empty name]" NO="1" P_CHI2="0.0016331017534342296" P_Z="5.056607937656622E-11" STUDIES="3" TAU2="0.02695427564136378" TOTAL_1="18" TOTAL_2="18" WEIGHT="47.92179974193782" Z="6.5692595431253284">
<NAME>MB247</NAME>
<IV_DATA CI_END="-0.308919099147891" CI_START="-0.711534900852109" EFFECT_SIZE="-0.510227" ESTIMABLE="YES" ESTIMATE="-0.510227" LOG_CI_END="0.0" LOG_CI_START="0.0" LOG_EFFECT_SIZE="0.0" MODIFIED="2013-07-06 16:45:54 +0800" MODIFIED_BY="[Empty name]" ORDER="398" SE="0.10271" STUDY_ID="STD-McGuire-2001" TOTAL_1="6" TOTAL_2="6" WEIGHT="12.565045994406004"/>
<IV_DATA CI_END="-0.7780804746459824" CI_START="-0.9124595253540175" EFFECT_SIZE="-0.84527" ESTIMABLE="YES" ESTIMATE="-0.84527" LOG_CI_END="0.0" LOG_CI_START="0.0" LOG_EFFECT_SIZE="0.0" MODIFIED="2013-07-06 16:45:56 +0800" MODIFIED_BY="[Empty name]" ORDER="397" SE="0.034281" STUDY_ID="STD-Schwaerzel-2002" TOTAL_1="6" TOTAL_2="6" WEIGHT="20.49598715348603"/>
<IV_DATA CI_END="-0.4898581314195074" CI_START="-0.8132678685804926" EFFECT_SIZE="-0.651563" ESTIMABLE="YES" ESTIMATE="-0.651563" LOG_CI_END="0.0" LOG_CI_START="0.0" LOG_EFFECT_SIZE="0.0" MODIFIED="2013-07-06 16:45:58 +0800" MODIFIED_BY="[Empty name]" ORDER="396" SE="0.082504" STUDY_ID="STD-Schwaerzel-2003" TOTAL_1="6" TOTAL_2="6" WEIGHT="14.860766594045788"/>
</IV_SUBGROUP>
<IV_SUBGROUP CHI2="0.0" CI_END="-0.8617622645792163" CI_START="-1.0603497354207838" DF="0" EFFECT_SIZE="-0.961056" ESTIMABLE="YES" I2="0.0" ID="CMP-006.01.02" LOG_CI_END="NaN" LOG_CI_START="NaN" LOG_EFFECT_SIZE="NaN" MODIFIED="2013-07-06 16:46:00 +0800" MODIFIED_BY="[Empty name]" NO="2" P_CHI2="1.0" P_Z="0.0" STUDIES="1" TAU2="0.0" TOTAL_1="6" TOTAL_2="6" WEIGHT="18.740321426731498" Z="18.9703322082075">
<NAME>c309</NAME>
<IV_DATA CI_END="-0.8617622645792163" CI_START="-1.0603497354207838" EFFECT_SIZE="-0.961056" ESTIMABLE="YES" ESTIMATE="-0.961056" LOG_CI_END="0.0" LOG_CI_START="0.0" LOG_EFFECT_SIZE="0.0" MODIFIED="2013-07-06 16:46:00 +0800" MODIFIED_BY="[Empty name]" ORDER="399" SE="0.050661" STUDY_ID="STD-Dubnau-2001" TOTAL_1="6" TOTAL_2="6" WEIGHT="18.740321426731498"/>
</IV_SUBGROUP>
<IV_SUBGROUP CHI2="0.0" CI_END="-0.6460470533450312" CI_START="-0.8085829466549689" DF="0" EFFECT_SIZE="-0.727315" ESTIMABLE="YES" I2="0.0" ID="CMP-006.01.03" LOG_CI_END="NaN" LOG_CI_START="NaN" LOG_EFFECT_SIZE="NaN" MODIFIED="2013-07-06 16:46:01 +0800" MODIFIED_BY="[Empty name]" NO="3" P_CHI2="1.0" P_Z="6.983894534888905E-69" STUDIES="1" TAU2="0.0" TOTAL_1="6" TOTAL_2="6" WEIGHT="19.771665438885947" Z="17.540878834651746">
<NAME>c772</NAME>
<IV_DATA CI_END="-0.6460470533450312" CI_START="-0.8085829466549689" EFFECT_SIZE="-0.727315" ESTIMABLE="YES" ESTIMATE="-0.727315" LOG_CI_END="0.0" LOG_CI_START="0.0" LOG_EFFECT_SIZE="0.0" MODIFIED="2013-07-06 16:46:01 +0800" MODIFIED_BY="[Empty name]" ORDER="395" SE="0.041464" STUDY_ID="STD-Schwaerzel-2002" TOTAL_1="6" TOTAL_2="6" WEIGHT="19.771665438885947"/>
</IV_SUBGROUP>
<IV_SUBGROUP CHI2="0.0" CI_END="-0.7080904911550974" CI_START="-1.0750075088449027" DF="0" EFFECT_SIZE="-0.891549" ESTIMABLE="YES" I2="0.0" ID="CMP-006.01.04" LOG_CI_END="NaN" LOG_CI_START="NaN" LOG_EFFECT_SIZE="NaN" MODIFIED="2013-07-06 16:46:06 +0800" MODIFIED_BY="[Empty name]" NO="4" P_CHI2="1.0" P_Z="1.6537455514507044E-21" STUDIES="1" TAU2="0.0" TOTAL_1="6" TOTAL_2="6" WEIGHT="13.566213392444741" Z="9.524790872087433">
<NAME>c747</NAME>
<IV_DATA CI_END="-0.7080904911550974" CI_START="-1.0750075088449027" EFFECT_SIZE="-0.891549" ESTIMABLE="YES" ESTIMATE="-0.891549" LOG_CI_END="0.0" LOG_CI_START="0.0" LOG_EFFECT_SIZE="0.0" MODIFIED="2013-07-06 16:46:06 +0800" MODIFIED_BY="[Empty name]" ORDER="394" SE="0.093603" STUDY_ID="STD-Dubnau-2001" TOTAL_1="6" TOTAL_2="6" WEIGHT="13.566213392444741"/>
</IV_SUBGROUP>
</IV_OUTCOME>
<IV_OUTCOME CHI2="52.41717572224308" CI_END="-0.3053289857552954" CI_START="-0.5439840876037245" CI_STUDY="95" CI_TOTAL="95" DF="6" EFFECT_SIZE="-0.4246565366795099" ESTIMABLE="YES" I2="88.55337030786663" I2_Q="64.10251899590769" ID="CMP-006.02" LOG_CI_END="NaN" LOG_CI_START="NaN" LOG_DATA="NO" LOG_EFFECT_SIZE="NaN" MODIFIED="2013-07-06 16:46:18 +0800" MODIFIED_BY="[Empty name]" NO="2" P_CHI2="1.537192040323987E-9" P_Q="0.09510857948105367" P_Z="3.058370875423009E-12" Q="2.785710785350091" RANDOM="YES" SCALE="1.06255227764765" SHOW_PARTICIPANTS="YES" SORT_BY="STUDY" STUDIES="2" SUBGROUPS="YES" SUBGROUP_TEST="YES" TAU2="0.02194926094742157" TOTALS="YES" TOTAL_1="57" TOTAL_2="57" WEIGHT="99.99999999999999" Z="6.97501550350226">
<NAME>ALPHA/BETA LOBES</NAME>
<GROUP_LABEL_1>Experimental</GROUP_LABEL_1>
<GROUP_LABEL_2>Control</GROUP_LABEL_2>
<GRAPH_LABEL_1>% change</GRAPH_LABEL_1>
<GRAPH_LABEL_2>% change</GRAPH_LABEL_2>
<EFFECT_MEASURE>Mean Difference</EFFECT_MEASURE>
<IV_SUBGROUP CHI2="25.000812367854028" CI_END="0.010327002823460052" CI_START="-0.5668015084947382" DF="2" EFFECT_SIZE="-0.2782372528356391" ESTIMABLE="YES" I2="92.00025994926631" ID="CMP-006.02.01" LOG_CI_END="-1.9860257042405391" LOG_CI_START="NaN" LOG_EFFECT_SIZE="NaN" MODIFIED="2013-07-06 16:46:11 +0800" MODIFIED_BY="[Empty name]" NO="1" P_CHI2="3.7251836121354742E-6" P_Z="0.05878180916070963" STUDIES="1" TAU2="0.05834514602689482" TOTAL_1="29" TOTAL_2="30" WEIGHT="39.490126370485555" Z="1.8898217087547378">
<NAME>17d</NAME>
<IV_DATA CI_END="-0.3708084367849447" CI_START="-0.5576635632150553" EFFECT_SIZE="-0.464236" ESTIMABLE="YES" ESTIMATE="-0.464236" LOG_CI_END="0.0" LOG_CI_START="0.0" LOG_EFFECT_SIZE="0.0" MODIFIED="2013-07-06 16:46:10 +0800" MODIFIED_BY="[Empty name]" ORDER="400" SE="0.047668" STUDY_ID="STD-Akalal-2006" TOTAL_1="10" TOTAL_2="10" WEIGHT="15.303270416582494"/>
<IV_DATA CI_END="0.07610619920944" CI_START="-0.18519619920944003" EFFECT_SIZE="-0.054545" ESTIMABLE="YES" ESTIMATE="-0.054545" LOG_CI_END="0.0" LOG_CI_START="0.0" LOG_EFFECT_SIZE="0.0" MODIFIED="2013-07-06 16:46:11 +0800" MODIFIED_BY="[Empty name]" ORDER="399" SE="0.06666" STUDY_ID="STD-Akalal-2006" TOTAL_1="13" TOTAL_2="10" WEIGHT="14.044281748001062"/>
<IV_DATA CI_END="-0.07749099124380879" CI_START="-0.5510810087561913" EFFECT_SIZE="-0.314286" ESTIMABLE="YES" ESTIMATE="-0.314286" LOG_CI_END="0.0" LOG_CI_START="0.0" LOG_EFFECT_SIZE="0.0" MODIFIED="2013-07-06 16:46:09 +0800" MODIFIED_BY="[Empty name]" ORDER="398" SE="0.120816" STUDY_ID="STD-Akalal-2006" TOTAL_1="6" TOTAL_2="10" WEIGHT="10.142574205901997"/>
</IV_SUBGROUP>
<IV_SUBGROUP CHI2="4.289310878167562" CI_END="-0.47268766201195245" CI_START="-0.5843690422367438" DF="3" EFFECT_SIZE="-0.5285283521243481" ESTIMABLE="YES" I2="30.058695086199233" ID="CMP-006.02.02" LOG_CI_END="NaN" LOG_CI_START="NaN" LOG_EFFECT_SIZE="NaN" MODIFIED="2013-07-06 16:46:18 +0800" MODIFIED_BY="[Empty name]" NO="2" P_CHI2="0.23187107750745395" P_Z="8.0158438622325E-77" STUDIES="2" TAU2="9.868665893979964E-4" TOTAL_1="28" TOTAL_2="27" WEIGHT="60.50987362951443" Z="18.550926446055428">
<NAME>c739</NAME>
<IV_DATA CI_END="-0.4893188826282385" CI_START="-0.6202131173717614" EFFECT_SIZE="-0.554766" ESTIMABLE="YES" ESTIMATE="-0.554766" LOG_CI_END="0.0" LOG_CI_START="0.0" LOG_EFFECT_SIZE="0.0" MODIFIED="2013-07-06 16:46:14 +0800" MODIFIED_BY="[Empty name]" ORDER="396" SE="0.033392" STUDY_ID="STD-Akalal-2006" TOTAL_1="6" TOTAL_2="9" WEIGHT="16.07108678278981"/>
<IV_DATA CI_END="-0.3522013580498725" CI_START="-0.6001446419501275" EFFECT_SIZE="-0.476173" ESTIMABLE="YES" ESTIMATE="-0.476173" LOG_CI_END="0.0" LOG_CI_START="0.0" LOG_EFFECT_SIZE="0.0" MODIFIED="2013-07-06 16:46:13 +0800" MODIFIED_BY="[Empty name]" ORDER="397" SE="0.063252" STUDY_ID="STD-Akalal-2006" TOTAL_1="6" TOTAL_2="6" WEIGHT="14.283894400433939"/>
<IV_DATA CI_END="-0.48819349752984964" CI_START="-0.6773065024701503" EFFECT_SIZE="-0.58275" ESTIMABLE="YES" ESTIMATE="-0.58275" LOG_CI_END="0.0" LOG_CI_START="0.0" LOG_EFFECT_SIZE="0.0" MODIFIED="2013-07-06 16:46:15 +0800" MODIFIED_BY="[Empty name]" ORDER="394" SE="0.048244" STUDY_ID="STD-Akalal-2006" TOTAL_1="10" TOTAL_2="6" WEIGHT="15.268445568079361"/>
<IV_DATA CI_END="-0.34983467628775333" CI_START="-0.5627573237122466" EFFECT_SIZE="-0.456296" ESTIMABLE="YES" ESTIMATE="-0.456296" LOG_CI_END="0.0" LOG_CI_START="0.0" LOG_EFFECT_SIZE="0.0" MODIFIED="2013-07-06 16:46:18 +0800" MODIFIED_BY="[Empty name]" ORDER="395" SE="0.054318" STUDY_ID="STD-McGuire-2001" TOTAL_1="6" TOTAL_2="6" WEIGHT="14.886446878211322"/>
</IV_SUBGROUP>
</IV_OUTCOME>
<IV_OUTCOME CHI2="0.0" CI_END="0.0661822683890195" CI_START="-0.5228182683890195" CI_STUDY="95" CI_TOTAL="95" DF="0" EFFECT_SIZE="-0.228318" ESTIMABLE="YES" I2="0.0" I2_Q="0.0" ID="CMP-006.03" LOG_CI_END="-1.1792583515316983" LOG_CI_START="NaN" LOG_DATA="NO" LOG_EFFECT_SIZE="NaN" MODIFIED="2013-07-06 16:46:22 +0800" MODIFIED_BY="[Empty name]" NO="3" P_CHI2="1.0" P_Q="1.0" P_Z="0.12863506600628735" Q="0.0" RANDOM="YES" SCALE="1.0989840384560006" SHOW_PARTICIPANTS="YES" SORT_BY="STUDY" STUDIES="1" SUBGROUPS="YES" SUBGROUP_TEST="YES" TAU2="0.0" TOTALS="YES" TOTAL_1="4" TOTAL_2="3" WEIGHT="100.0" Z="1.5195064489078784">
<NAME>GAMMA LOBES</NAME>
<GROUP_LABEL_1>Experimental</GROUP_LABEL_1>
<GROUP_LABEL_2>Control</GROUP_LABEL_2>
<GRAPH_LABEL_1>% change</GRAPH_LABEL_1>
<GRAPH_LABEL_2>% change</GRAPH_LABEL_2>
<EFFECT_MEASURE>Mean Difference</EFFECT_MEASURE>
<IV_SUBGROUP CHI2="0.0" CI_END="0.0661822683890195" CI_START="-0.5228182683890195" DF="0" EFFECT_SIZE="-0.228318" ESTIMABLE="YES" I2="0.0" ID="CMP-006.03.01" LOG_CI_END="-1.1792583515316983" LOG_CI_START="NaN" LOG_EFFECT_SIZE="NaN" MODIFIED="2013-07-06 16:46:22 +0800" MODIFIED_BY="[Empty name]" NO="1" P_CHI2="1.0" P_Z="0.12863506600628735" STUDIES="1" TAU2="0.0" TOTAL_1="4" TOTAL_2="3" WEIGHT="100.0" Z="1.5195064489078784">
<NAME>201y</NAME>
<IV_DATA CI_END="0.0661822683890195" CI_START="-0.5228182683890195" EFFECT_SIZE="-0.228318" ESTIMABLE="YES" ESTIMATE="-0.228318" LOG_CI_END="0.0" LOG_CI_START="0.0" LOG_EFFECT_SIZE="0.0" MODIFIED="2013-07-06 16:46:22 +0800" MODIFIED_BY="[Empty name]" ORDER="401" SE="0.150258" STUDY_ID="STD-McGuire-2001" TOTAL_1="4" TOTAL_2="3" WEIGHT="100.0"/>
</IV_SUBGROUP>
</IV_OUTCOME>
</COMPARISON>
<COMPARISON ID="CMP-007" MODIFIED="2013-07-11 17:57:45 +0800" MODIFIED_BY="[Empty name]" NO="7">
<NAME>Odor pair Subgroups</NAME>
<IV_OUTCOME CHI2="733.1352216337739" CI_END="76.38828530764124" CI_START="71.51558639288692" CI_STUDY="95" CI_TOTAL="95" DF="61" EFFECT_SIZE="73.95193585026408" ESTIMABLE="YES" I2="91.67957039847806" I2_Q="93.26678404489279" ID="CMP-007.01" LOG_CI_END="1.883026761503168" LOG_CI_START="1.854400703993099" LOG_DATA="NO" LOG_EFFECT_SIZE="1.8689495470696718" MODIFIED="2013-07-11 17:57:45 +0800" MODIFIED_BY="[Empty name]" NO="1" P_CHI2="-1.7763568394002505E-15" P_Q="1.1502334640312029E-9" P_Z="0.0" Q="44.55523215061096" RANDOM="YES" SCALE="100.0" SHOW_PARTICIPANTS="YES" SORT_BY="STUDY" STUDIES="19" SUBGROUPS="YES" SUBGROUP_TEST="YES" TAU2="81.55506676388177" TOTALS="YES" TOTAL_1="525" TOTAL_2="525" WEIGHT="100.0" Z="59.49192978644836">
<NAME>ODOR SUBGROUPS</NAME>
<GROUP_LABEL_1>Experimental</GROUP_LABEL_1>
<GROUP_LABEL_2>Control</GROUP_LABEL_2>
<GRAPH_LABEL_1>Favours [experimental]</GRAPH_LABEL_1>
<GRAPH_LABEL_2>Favours [control]</GRAPH_LABEL_2>
<EFFECT_MEASURE>Mean Difference</EFFECT_MEASURE>
<IV_SUBGROUP CHI2="210.7931590176965" CI_END="79.03774012757644" CI_START="71.06001535694627" DF="19" EFFECT_SIZE="75.04887774226135" ESTIMABLE="YES" I2="90.98642475470234" ID="CMP-007.01.01" LOG_CI_END="1.8978345142699287" LOG_CI_START="1.8516252970097165" LOG_EFFECT_SIZE="1.8753442023222966" MODIFIED="2013-07-11 17:39:13 +0800" MODIFIED_BY="[Empty name]" NO="1" P_CHI2="-2.220446049250313E-16" P_Z="0.0" STUDIES="12" TAU2="66.8251015447041" TOTAL_1="180" TOTAL_2="180" WEIGHT="31.534595321570393" Z="36.8759518995948">
<NAME>MCH-OCT</NAME>
<IV_DATA CI_END="77.44265494450265" CI_START="62.33007233549735" EFFECT_SIZE="69.88636364" ESTIMABLE="YES" ESTIMATE="69.88636364" LOG_CI_END="0.0" LOG_CI_START="0.0" LOG_EFFECT_SIZE="0.0" MODIFIED="2013-07-10 18:27:32 +0800" MODIFIED_BY="[Empty name]" ORDER="243" SE="3.855321508" STUDY_ID="STD-Akalal-2006-2A-CS_x003b_H24_x002d_Gal" TOTAL_1="18" TOTAL_2="18" WEIGHT="1.6025894946200956"/>
<IV_DATA CI_END="74.88669385112564" CI_START="58.83848900887435" EFFECT_SIZE="66.86259143" ESTIMABLE="YES" ESTIMATE="66.86259143" LOG_CI_END="0.0" LOG_CI_START="0.0" LOG_EFFECT_SIZE="0.0" MODIFIED="2013-07-10 18:27:32 +0800" MODIFIED_BY="[Empty name]" ORDER="244" SE="4.094005035" STUDY_ID="STD-Akalal-2006-2D-CS_x003b_NP1131_x002d_" TOTAL_1="18" TOTAL_2="18" WEIGHT="1.5716615455101248"/>
<IV_DATA CI_END="85.9318929965326" CI_START="79.1520935634674" EFFECT_SIZE="82.54199328" ESTIMABLE="YES" ESTIMATE="82.54199328" LOG_CI_END="0.0" LOG_CI_START="0.0" LOG_EFFECT_SIZE="0.0" MODIFIED="2013-07-10 18:27:32 +0800" MODIFIED_BY="[Empty name]" ORDER="245" SE="1.729572453" STUDY_ID="STD-Akalal-2006-3A-CS_x003b_c739_x002d_Ga" TOTAL_1="10" TOTAL_2="10" WEIGHT="1.8276263485856532"/>
<IV_DATA CI_END="75.5359352028372" CI_START="65.0485597771628" EFFECT_SIZE="70.29224749" ESTIMABLE="YES" ESTIMATE="70.29224749" LOG_CI_END="0.0" LOG_CI_START="0.0" LOG_EFFECT_SIZE="0.0" MODIFIED="2013-07-10 18:27:32 +0800" MODIFIED_BY="[Empty name]" ORDER="246" SE="2.675400035" STUDY_ID="STD-Akalal-2006-3D-CS_x003b_17d_x002d_Gal" TOTAL_1="12" TOTAL_2="12" WEIGHT="1.7417929830800416"/>
<IV_DATA CI_END="84.6423023806743" CI_START="65.63820251932572" EFFECT_SIZE="75.14025245" ESTIMABLE="YES" ESTIMATE="75.14025245" LOG_CI_END="0.0" LOG_CI_START="0.0" LOG_EFFECT_SIZE="0.0" MODIFIED="2013-07-10 18:27:32 +0800" MODIFIED_BY="[Empty name]" ORDER="247" SE="4.848073743" STUDY_ID="STD-Akalal-2006-4A-w_x003b_c739_x002d_Gal" TOTAL_1="10" TOTAL_2="10" WEIGHT="1.4707883805451727"/>
<IV_DATA CI_END="83.8526032180643" CI_START="64.26567634193569" EFFECT_SIZE="74.05913978" ESTIMABLE="YES" ESTIMATE="74.05913978" LOG_CI_END="0.0" LOG_CI_START="0.0" LOG_EFFECT_SIZE="0.0" MODIFIED="2013-07-10 18:27:32 +0800" MODIFIED_BY="[Empty name]" ORDER="248" SE="4.996756836" STUDY_ID="STD-Akalal-2006-4A-w_x003b_UAS_x002d_shit" TOTAL_1="10" TOTAL_2="10" WEIGHT="1.4505778329961005"/>
<IV_DATA CI_END="72.35149004644593" CI_START="55.12103743355406" EFFECT_SIZE="63.73626374" ESTIMABLE="YES" ESTIMATE="63.73626374" LOG_CI_END="0.0" LOG_CI_START="0.0" LOG_EFFECT_SIZE="0.0" MODIFIED="2013-07-10 18:27:32 +0800" MODIFIED_BY="[Empty name]" ORDER="249" SE="4.395604396" STUDY_ID="STD-Akalal-2006-4D-w_x003b_17d_x002d_Gal4" TOTAL_1="10" TOTAL_2="10" WEIGHT="1.5317693848492904"/>
<IV_DATA CI_END="67.42843290716021" CI_START="52.35178687283978" EFFECT_SIZE="59.89010989" ESTIMABLE="YES" ESTIMATE="59.89010989" LOG_CI_END="0.0" LOG_CI_START="0.0" LOG_EFFECT_SIZE="0.0" MODIFIED="2013-07-10 18:27:32 +0800" MODIFIED_BY="[Empty name]" ORDER="250" SE="3.846153846" STUDY_ID="STD-Akalal-2006-4D-w_x003b_UAS_x002d_shit" TOTAL_1="10" TOTAL_2="10" WEIGHT="1.6037638843995996"/>
<IV_DATA CI_END="69.03089584342484" CI_START="46.75857783657516" EFFECT_SIZE="57.89473684" ESTIMABLE="YES" ESTIMATE="57.89473684" LOG_CI_END="0.0" LOG_CI_START="0.0" LOG_EFFECT_SIZE="0.0" MODIFIED="2013-07-10 18:27:32 +0800" MODIFIED_BY="[Empty name]" ORDER="251" SE="5.681818182" STUDY_ID="STD-Akalal-2006-5A-CS_x003b_c739H24" TOTAL_1="6" TOTAL_2="6" WEIGHT="1.3573606294024116"/>
<IV_DATA CI_END="91.75502853998131" CI_START="83.75517554001868" EFFECT_SIZE="87.75510204" ESTIMABLE="YES" ESTIMATE="87.75510204" LOG_CI_END="0.0" LOG_CI_START="0.0" LOG_EFFECT_SIZE="0.0" MODIFIED="2013-07-11 15:25:15 +0800" MODIFIED_BY="[Empty name]" ORDER="309" SE="2.040816327" STUDY_ID="STD-Blum-2009" TOTAL_1="12" TOTAL_2="12" WEIGHT="1.8026060663263586"/>
<IV_DATA CI_END="92.37729053418198" CI_START="84.98120002581803" EFFECT_SIZE="88.67924528" ESTIMABLE="YES" ESTIMATE="88.67924528" LOG_CI_END="0.0" LOG_CI_START="0.0" LOG_EFFECT_SIZE="0.0" MODIFIED="2013-07-11 15:25:15 +0800" MODIFIED_BY="[Empty name]" ORDER="310" SE="1.886792453" STUDY_ID="STD-Blum-2009" TOTAL_1="6" TOTAL_2="6" WEIGHT="1.8154178831735288"/>
<IV_DATA CI_END="88.18295945328741" CI_START="83.0588706067126" EFFECT_SIZE="85.62091503" ESTIMABLE="YES" ESTIMATE="85.62091503" LOG_CI_END="0.0" LOG_CI_START="0.0" LOG_EFFECT_SIZE="0.0" MODIFIED="2013-07-11 15:25:15 +0800" MODIFIED_BY="[Empty name]" ORDER="311" SE="1.307189542" STUDY_ID="STD-Blum-2009" TOTAL_1="6" TOTAL_2="6" WEIGHT="1.8557808745152844"/>
<IV_DATA CI_END="91.75502853998131" CI_START="83.75517554001868" EFFECT_SIZE="87.75510204" ESTIMABLE="YES" ESTIMATE="87.75510204" LOG_CI_END="0.0" LOG_CI_START="0.0" LOG_EFFECT_SIZE="0.0" MODIFIED="2013-07-11 15:25:15 +0800" MODIFIED_BY="[Empty name]" ORDER="312" SE="2.040816327" STUDY_ID="STD-Blum-2009" TOTAL_1="8" TOTAL_2="8" WEIGHT="1.8026060663263586"/>
<IV_DATA CI_END="89.72723179990098" CI_START="85.27276820009902" EFFECT_SIZE="87.5" ESTIMABLE="YES" ESTIMATE="87.5" LOG_CI_END="0.0" LOG_CI_START="0.0" LOG_EFFECT_SIZE="0.0" MODIFIED="2013-07-11 14:33:32 +0800" MODIFIED_BY="[Empty name]" ORDER="307" SE="1.136363636" STUDY_ID="STD-Blum-2009" TOTAL_1="6" TOTAL_2="6" WEIGHT="1.8651312411041248"/>
<IV_DATA CI_END="83.97717041171242" CI_START="72.84101140828759" EFFECT_SIZE="78.40909091" ESTIMABLE="YES" ESTIMATE="78.40909091" LOG_CI_END="0.0" LOG_CI_START="0.0" LOG_EFFECT_SIZE="0.0" MODIFIED="2013-07-11 14:33:32 +0800" MODIFIED_BY="[Empty name]" ORDER="308" SE="2.840909091" STUDY_ID="STD-Blum-2009" TOTAL_1="6" TOTAL_2="6" WEIGHT="1.7240497116133588"/>
<IV_DATA CI_END="88.49987722166293" CI_START="75.13648641833709" EFFECT_SIZE="81.81818182" ESTIMABLE="YES" ESTIMATE="81.81818182" LOG_CI_END="0.0" LOG_CI_START="0.0" LOG_EFFECT_SIZE="0.0" MODIFIED="2013-07-11 14:33:32 +0800" MODIFIED_BY="[Empty name]" ORDER="306" SE="3.409090909" STUDY_ID="STD-Blum-2009" TOTAL_1="6" TOTAL_2="6" WEIGHT="1.658343177262223"/>
<IV_DATA CI_END="75.54496923260416" CI_START="36.303808247395835" EFFECT_SIZE="55.92438874" ESTIMABLE="YES" ESTIMATE="55.92438874" LOG_CI_END="0.0" LOG_CI_START="0.0" LOG_EFFECT_SIZE="0.0" MODIFIED="2013-07-11 17:39:13 +0800" MODIFIED_BY="[Empty name]" ORDER="318" SE="10.0106842" STUDY_ID="STD-Dubnau-2001" TOTAL_1="6" TOTAL_2="6" WEIGHT="0.8500872168166617"/>
<IV_DATA CI_END="72.61681849928169" CI_START="55.075805300718315" EFFECT_SIZE="63.8463119" ESTIMABLE="YES" ESTIMATE="63.8463119" LOG_CI_END="0.0" LOG_CI_START="0.0" LOG_EFFECT_SIZE="0.0" MODIFIED="2013-07-11 17:39:13 +0800" MODIFIED_BY="[Empty name]" ORDER="319" SE="4.474830491" STUDY_ID="STD-Dubnau-2001" TOTAL_1="6" TOTAL_2="6" WEIGHT="1.5211719228513494"/>
<IV_DATA CI_END="80.8388667882765" CI_START="53.21332141172349" EFFECT_SIZE="67.0260941" ESTIMABLE="YES" ESTIMATE="67.0260941" LOG_CI_END="0.0" LOG_CI_START="0.0" LOG_EFFECT_SIZE="0.0" MODIFIED="2013-07-11 17:39:13 +0800" MODIFIED_BY="[Empty name]" ORDER="317" SE="7.047462503" STUDY_ID="STD-Dubnau-2001" TOTAL_1="6" TOTAL_2="6" WEIGHT="1.1775436319473431"/>
<IV_DATA CI_END="77.67702760662847" CI_START="53.84978917337152" EFFECT_SIZE="65.76340839" ESTIMABLE="YES" ESTIMATE="65.76340839" LOG_CI_END="0.0" LOG_CI_START="0.0" LOG_EFFECT_SIZE="0.0" MODIFIED="2013-07-11 12:23:07 +0800" MODIFIED_BY="[Empty name]" ORDER="297" SE="6.078488845" STUDY_ID="STD-Thum-2007" TOTAL_1="8" TOTAL_2="8" WEIGHT="1.3039270456453151"/>
</IV_SUBGROUP>
<IV_SUBGROUP CHI2="273.5189236256582" CI_END="75.81353129916695" CI_START="68.64547214725911" DF="25" EFFECT_SIZE="72.22950172321303" ESTIMABLE="YES" I2="90.85986458684104" ID="CMP-007.01.02" LOG_CI_END="1.879746726002781" LOG_CI_START="1.8366118964699136" LOG_EFFECT_SIZE="1.8587146188807062" MODIFIED="2013-07-11 17:57:45 +0800" MODIFIED_BY="[Empty name]" NO="2" P_CHI2="7.771561172376096E-16" P_Z="0.0" STUDIES="13" TAU2="73.61032629122448" TOTAL_1="206" TOTAL_2="206" WEIGHT="42.29966325307508" Z="39.499456965583796">
<NAME>OCT-BEN</NAME>
<IV_DATA CI_END="80.8988356298654" CI_START="70.23752801013461" EFFECT_SIZE="75.56818182" ESTIMABLE="YES" ESTIMATE="75.56818182" LOG_CI_END="0.0" LOG_CI_START="0.0" LOG_EFFECT_SIZE="0.0" MODIFIED="2013-07-10 18:37:08 +0800" MODIFIED_BY="[Empty name]" ORDER="270" SE="2.719771308" STUDY_ID="STD-Akalal-2006-2A-CS_x003b_H24_x002d_Gal" TOTAL_1="18" TOTAL_2="18" WEIGHT="1.7371054228339873"/>
<IV_DATA CI_END="83.04637866922597" CI_START="66.67932665077403" EFFECT_SIZE="74.86285266" ESTIMABLE="YES" ESTIMATE="74.86285266" LOG_CI_END="0.0" LOG_CI_START="0.0" LOG_EFFECT_SIZE="0.0" MODIFIED="2013-07-10 18:37:08 +0800" MODIFIED_BY="[Empty name]" ORDER="271" SE="4.175345095" STUDY_ID="STD-Akalal-2006-2D-CS_x003b_NP1131_x002d_" TOTAL_1="18" TOTAL_2="18" WEIGHT="1.5609820722948542"/>
<IV_DATA CI_END="77.6720058839688" CI_START="55.665060176031226" EFFECT_SIZE="66.66853303" ESTIMABLE="YES" ESTIMATE="66.66853303" LOG_CI_END="0.0" LOG_CI_START="0.0" LOG_EFFECT_SIZE="0.0" MODIFIED="2013-07-10 18:37:08 +0800" MODIFIED_BY="[Empty name]" ORDER="272" SE="5.614119923" STUDY_ID="STD-Akalal-2006-3A-CS_x003b_c739_x002d_Ga" TOTAL_1="12" TOTAL_2="12" WEIGHT="1.3665404578572828"/>
<IV_DATA CI_END="79.9663658570357" CI_START="69.47114942296432" EFFECT_SIZE="74.71875764" ESTIMABLE="YES" ESTIMATE="74.71875764" LOG_CI_END="0.0" LOG_CI_START="0.0" LOG_EFFECT_SIZE="0.0" MODIFIED="2013-07-10 18:37:08 +0800" MODIFIED_BY="[Empty name]" ORDER="273" SE="2.677400329" STUDY_ID="STD-Akalal-2006-3D-CS_x003b_17d_x002d_Gal" TOTAL_1="12" TOTAL_2="12" WEIGHT="1.7415827831547672"/>
<IV_DATA CI_END="71.02845173596266" CI_START="60.520392924037324" EFFECT_SIZE="65.77442233" ESTIMABLE="YES" ESTIMATE="65.77442233" LOG_CI_END="0.0" LOG_CI_START="0.0" LOG_EFFECT_SIZE="0.0" MODIFIED="2013-07-10 18:37:08 +0800" MODIFIED_BY="[Empty name]" ORDER="274" SE="2.680676506" STUDY_ID="STD-Akalal-2006-4A-w_x003b_c739_x002d_Gal" TOTAL_1="6" TOTAL_2="6" WEIGHT="1.7412382780655011"/>
<IV_DATA CI_END="79.5122725798797" CI_START="54.17567068012029" EFFECT_SIZE="66.84397163" ESTIMABLE="YES" ESTIMATE="66.84397163" LOG_CI_END="0.0" LOG_CI_START="0.0" LOG_EFFECT_SIZE="0.0" MODIFIED="2013-07-10 18:37:08 +0800" MODIFIED_BY="[Empty name]" ORDER="275" SE="6.463537621" STUDY_ID="STD-Akalal-2006-4A-w_x003b_UAS_x002d_shit" TOTAL_1="6" TOTAL_2="6" WEIGHT="1.2528695366747304"/>
<IV_DATA CI_END="68.02187908054873" CI_START="57.25284619945127" EFFECT_SIZE="62.63736264" ESTIMABLE="YES" ESTIMATE="62.63736264" LOG_CI_END="0.0" LOG_CI_START="0.0" LOG_EFFECT_SIZE="0.0" MODIFIED="2013-07-10 18:37:08 +0800" MODIFIED_BY="[Empty name]" ORDER="276" SE="2.747252747" STUDY_ID="STD-Akalal-2006-4D-w_x003b_17d_x002d_Gal4" TOTAL_1="13" TOTAL_2="13" WEIGHT="1.7341763719620809"/>
<IV_DATA CI_END="71.8570340151916" CI_START="60.01109784480841" EFFECT_SIZE="65.93406593" ESTIMABLE="YES" ESTIMATE="65.93406593" LOG_CI_END="0.0" LOG_CI_START="0.0" LOG_EFFECT_SIZE="0.0" MODIFIED="2013-07-10 18:37:08 +0800" MODIFIED_BY="[Empty name]" ORDER="277" SE="3.021978022" STUDY_ID="STD-Akalal-2006-4D-w_x003b_UAS_x002d_shit" TOTAL_1="13" TOTAL_2="13" WEIGHT="1.7038679897224933"/>
<IV_DATA CI_END="88.54302126990098" CI_START="84.08855767009902" EFFECT_SIZE="86.31578947" ESTIMABLE="YES" ESTIMATE="86.31578947" LOG_CI_END="0.0" LOG_CI_START="0.0" LOG_EFFECT_SIZE="0.0" MODIFIED="2013-07-10 18:37:08 +0800" MODIFIED_BY="[Empty name]" ORDER="278" SE="1.136363636" STUDY_ID="STD-Akalal-2006-5A-CS_x003b_c739H24" TOTAL_1="6" TOTAL_2="6" WEIGHT="1.8651312411041248"/>
<IV_DATA CI_END="78.93838683106051" CI_START="65.44821440893949" EFFECT_SIZE="72.19330062" ESTIMABLE="YES" ESTIMATE="72.19330062" LOG_CI_END="0.0" LOG_CI_START="0.0" LOG_EFFECT_SIZE="0.0" MODIFIED="2013-07-11 17:48:13 +0800" MODIFIED_BY="[Empty name]" ORDER="320" SE="3.441433753" STUDY_ID="STD-McGuire-2001" TOTAL_1="4" TOTAL_2="4" WEIGHT="1.6544091588025178"/>
<IV_DATA CI_END="70.1270269407613" CI_START="60.264481479238704" EFFECT_SIZE="65.19575421" ESTIMABLE="YES" ESTIMATE="65.19575421" LOG_CI_END="0.0" LOG_CI_START="0.0" LOG_EFFECT_SIZE="0.0" MODIFIED="2013-07-11 17:48:13 +0800" MODIFIED_BY="[Empty name]" ORDER="324" SE="2.516001707" STUDY_ID="STD-McGuire-2001" TOTAL_1="6" TOTAL_2="6" WEIGHT="1.7581931603448058"/>
<IV_DATA CI_END="79.58975058654063" CI_START="64.75097909345938" EFFECT_SIZE="72.17036484" ESTIMABLE="YES" ESTIMATE="72.17036484" LOG_CI_END="0.0" LOG_CI_START="0.0" LOG_EFFECT_SIZE="0.0" MODIFIED="2013-07-11 17:48:13 +0800" MODIFIED_BY="[Empty name]" ORDER="325" SE="3.78547045" STUDY_ID="STD-McGuire-2001" TOTAL_1="6" TOTAL_2="6" WEIGHT="1.61150988060951"/>
<IV_DATA CI_END="89.3314954310605" CI_START="75.84132300893948" EFFECT_SIZE="82.58640922" ESTIMABLE="YES" ESTIMATE="82.58640922" LOG_CI_END="0.0" LOG_CI_START="0.0" LOG_EFFECT_SIZE="0.0" MODIFIED="2013-07-11 17:48:13 +0800" MODIFIED_BY="[Empty name]" ORDER="322" SE="3.441433753" STUDY_ID="STD-McGuire-2001" TOTAL_1="6" TOTAL_2="6" WEIGHT="1.6544091588025178"/>
<IV_DATA CI_END="87.68093937135973" CI_START="70.56313998864027" EFFECT_SIZE="79.12203968" ESTIMABLE="YES" ESTIMATE="79.12203968" LOG_CI_END="0.0" LOG_CI_START="0.0" LOG_EFFECT_SIZE="0.0" MODIFIED="2013-07-11 17:48:13 +0800" MODIFIED_BY="[Empty name]" ORDER="323" SE="4.366865799" STUDY_ID="STD-McGuire-2001" TOTAL_1="6" TOTAL_2="6" WEIGHT="1.535602760718748"/>
<IV_DATA CI_END="94.73847217106051" CI_START="81.24829974893949" EFFECT_SIZE="87.99338596" ESTIMABLE="YES" ESTIMATE="87.99338596" LOG_CI_END="0.0" LOG_CI_START="0.0" LOG_EFFECT_SIZE="0.0" MODIFIED="2013-07-11 17:48:13 +0800" MODIFIED_BY="[Empty name]" ORDER="326" SE="3.441433753" STUDY_ID="STD-McGuire-2001" TOTAL_1="6" TOTAL_2="6" WEIGHT="1.6544091588025178"/>
<IV_DATA CI_END="83.05095591763569" CI_START="55.89079786236431" EFFECT_SIZE="69.47087689" ESTIMABLE="YES" ESTIMATE="69.47087689" LOG_CI_END="0.0" LOG_CI_START="0.0" LOG_EFFECT_SIZE="0.0" MODIFIED="2013-07-11 17:48:13 +0800" MODIFIED_BY="[Empty name]" ORDER="327" SE="6.928739066" STUDY_ID="STD-McGuire-2001" TOTAL_1="6" TOTAL_2="6" WEIGHT="1.1926243955592377"/>
<IV_DATA CI_END="89.32770358427993" CI_START="69.51270605572006" EFFECT_SIZE="79.42020482" ESTIMABLE="YES" ESTIMATE="79.42020482" LOG_CI_END="0.0" LOG_CI_START="0.0" LOG_EFFECT_SIZE="0.0" MODIFIED="2013-07-11 17:48:13 +0800" MODIFIED_BY="[Empty name]" ORDER="321" SE="5.054939194" STUDY_ID="STD-McGuire-2001" TOTAL_1="6" TOTAL_2="6" WEIGHT="1.442657345509894"/>
<IV_DATA CI_END="83.47394598976258" CI_START="63.8089740102374" EFFECT_SIZE="73.64146" ESTIMABLE="YES" ESTIMATE="73.64146" LOG_CI_END="0.0" LOG_CI_START="0.0" LOG_EFFECT_SIZE="0.0" MODIFIED="2013-07-11 11:43:27 +0800" MODIFIED_BY="[Empty name]" ORDER="293" SE="5.016666667" STUDY_ID="STD-McGuire-2003" TOTAL_1="5" TOTAL_2="5" WEIGHT="1.447868033276703"/>
<IV_DATA CI_END="71.15195678144806" CI_START="66.44804321855193" EFFECT_SIZE="68.8" ESTIMABLE="YES" ESTIMATE="68.8" LOG_CI_END="0.0" LOG_CI_START="0.0" LOG_EFFECT_SIZE="0.0" MODIFIED="2013-07-11 11:50:02 +0800" MODIFIED_BY="[Empty name]" ORDER="296" SE="1.2" STUDY_ID="STD-McGuire-2003-SuppF4" TOTAL_1="7" TOTAL_2="7" WEIGHT="1.8617900377136685"/>
<IV_DATA CI_END="67.07188475052817" CI_START="54.528115249471824" EFFECT_SIZE="60.8" ESTIMABLE="YES" ESTIMATE="60.8" LOG_CI_END="0.0" LOG_CI_START="0.0" LOG_EFFECT_SIZE="0.0" MODIFIED="2013-07-11 11:50:02 +0800" MODIFIED_BY="[Empty name]" ORDER="295" SE="3.2" STUDY_ID="STD-McGuire-2003-SuppF4" TOTAL_1="7" TOTAL_2="7" WEIGHT="1.6833081986620875"/>
<IV_DATA CI_END="65.45587034434419" CI_START="51.344129655655806" EFFECT_SIZE="58.4" ESTIMABLE="YES" ESTIMATE="58.4" LOG_CI_END="0.0" LOG_CI_START="0.0" LOG_EFFECT_SIZE="0.0" MODIFIED="2013-07-11 11:50:02 +0800" MODIFIED_BY="[Empty name]" ORDER="294" SE="3.6" STUDY_ID="STD-McGuire-2003-SuppF4" TOTAL_1="7" TOTAL_2="7" WEIGHT="1.6348651465950643"/>
<IV_DATA CI_END="83.27137379974452" CI_START="71.36624088025549" EFFECT_SIZE="77.31880734" ESTIMABLE="YES" ESTIMATE="77.31880734" LOG_CI_END="0.0" LOG_CI_START="0.0" LOG_EFFECT_SIZE="0.0" MODIFIED="2013-07-11 17:57:19 +0800" MODIFIED_BY="[Empty name]" ORDER="331" SE="3.037079511" STUDY_ID="STD-Schwaerzel-2002" TOTAL_1="6" TOTAL_2="6" WEIGHT="1.7021505726119937"/>
<IV_DATA CI_END="71.9290950410066" CI_START="61.637036458993414" EFFECT_SIZE="66.78306575" ESTIMABLE="YES" ESTIMATE="66.78306575" LOG_CI_END="0.0" LOG_CI_START="0.0" LOG_EFFECT_SIZE="0.0" MODIFIED="2013-07-11 17:57:19 +0800" MODIFIED_BY="[Empty name]" ORDER="330" SE="2.625573394" STUDY_ID="STD-Schwaerzel-2002" TOTAL_1="6" TOTAL_2="6" WEIGHT="1.746994407697214"/>
<IV_DATA CI_END="70.94009462247209" CI_START="63.76479833752791" EFFECT_SIZE="67.35244648" ESTIMABLE="YES" ESTIMATE="67.35244648" LOG_CI_END="0.0" LOG_CI_START="0.0" LOG_EFFECT_SIZE="0.0" MODIFIED="2013-07-11 17:57:20 +0800" MODIFIED_BY="[Empty name]" ORDER="332" SE="1.830466361" STUDY_ID="STD-Schwaerzel-2002" TOTAL_1="6" TOTAL_2="6" WEIGHT="1.8198947308323226"/>
<IV_DATA CI_END="84.94962928603874" CI_START="67.06795481396125" EFFECT_SIZE="76.00879205" ESTIMABLE="YES" ESTIMATE="76.00879205" LOG_CI_END="0.0" LOG_CI_START="0.0" LOG_EFFECT_SIZE="0.0" MODIFIED="2013-07-11 17:57:20 +0800" MODIFIED_BY="[Empty name]" ORDER="329" SE="4.561735474" STUDY_ID="STD-Schwaerzel-2002" TOTAL_1="6" TOTAL_2="6" WEIGHT="1.5095017565473965"/>
<IV_DATA CI_END="86.90662869448062" CI_START="74.45231626551939" EFFECT_SIZE="80.67947248" ESTIMABLE="YES" ESTIMATE="80.67947248" LOG_CI_END="0.0" LOG_CI_START="0.0" LOG_EFFECT_SIZE="0.0" MODIFIED="2013-07-11 17:57:45 +0800" MODIFIED_BY="[Empty name]" ORDER="328" SE="3.177178899" STUDY_ID="STD-Schwaerzel-2002" TOTAL_1="6" TOTAL_2="6" WEIGHT="1.685981196319061"/>
</IV_SUBGROUP>
<IV_SUBGROUP CHI2="35.51154288703691" CI_END="82.9928698338936" CI_START="76.319015694928" DF="11" EFFECT_SIZE="79.6559427644108" ESTIMABLE="YES" I2="69.02415635673373" ID="CMP-007.01.03" LOG_CI_END="1.919040782438604" LOG_CI_START="1.8826327605296613" LOG_EFFECT_SIZE="1.9012181820645018" MODIFIED="2013-07-11 12:51:24 +0800" MODIFIED_BY="[Empty name]" NO="3" P_CHI2="2.0396463702898604E-4" P_Z="0.0" STUDIES="10" TAU2="22.637959316283567" TOTAL_1="113" TOTAL_2="113" WEIGHT="19.654351568237182" Z="46.786392307047635">
<NAME>MCH-BEN</NAME>
<IV_DATA CI_END="84.50623241089359" CI_START="75.72104030910641" EFFECT_SIZE="80.11363636" ESTIMABLE="YES" ESTIMATE="80.11363636" LOG_CI_END="0.0" LOG_CI_START="0.0" LOG_EFFECT_SIZE="0.0" MODIFIED="2013-07-10 18:40:29 +0800" MODIFIED_BY="[Empty name]" ORDER="288" SE="2.241161616" STUDY_ID="STD-Akalal-2006-2A-CS_x003b_H24_x002d_Gal" TOTAL_1="12" TOTAL_2="12" WEIGHT="1.7847445847070984"/>
<IV_DATA CI_END="78.4841372951292" CI_START="63.234775984870815" EFFECT_SIZE="70.85945664" ESTIMABLE="YES" ESTIMATE="70.85945664" LOG_CI_END="0.0" LOG_CI_START="0.0" LOG_EFFECT_SIZE="0.0" MODIFIED="2013-07-10 18:40:29 +0800" MODIFIED_BY="[Empty name]" ORDER="289" SE="3.890214675" STUDY_ID="STD-Akalal-2006-2D-CS_x003b_NP1131_x002d_" TOTAL_1="17" TOTAL_2="17" WEIGHT="1.598109909109709"/>
<IV_DATA CI_END="80.78739194960015" CI_START="68.14877827039986" EFFECT_SIZE="74.46808511" ESTIMABLE="YES" ESTIMATE="74.46808511" LOG_CI_END="0.0" LOG_CI_START="0.0" LOG_EFFECT_SIZE="0.0" MODIFIED="2013-07-10 18:40:29 +0800" MODIFIED_BY="[Empty name]" ORDER="290" SE="3.224195388" STUDY_ID="STD-Akalal-2006-3A-CS_x003b_c739_x002d_Ga" TOTAL_1="12" TOTAL_2="12" WEIGHT="1.6804626837681271"/>
<IV_DATA CI_END="77.2024698024948" CI_START="65.65307331750519" EFFECT_SIZE="71.42777156" ESTIMABLE="YES" ESTIMATE="71.42777156" LOG_CI_END="0.0" LOG_CI_START="0.0" LOG_EFFECT_SIZE="0.0" MODIFIED="2013-07-10 18:40:29 +0800" MODIFIED_BY="[Empty name]" ORDER="291" SE="2.946328753" STUDY_ID="STD-Akalal-2006-3D-CS_x003b_17d_x002d_Gal" TOTAL_1="24" TOTAL_2="24" WEIGHT="1.7123933426724514"/>
<IV_DATA CI_END="91.65093745579792" CI_START="72.6781883042021" EFFECT_SIZE="82.16456288" ESTIMABLE="YES" ESTIMATE="82.16456288" LOG_CI_END="0.0" LOG_CI_START="0.0" LOG_EFFECT_SIZE="0.0" MODIFIED="2013-07-10 18:40:29 +0800" MODIFIED_BY="[Empty name]" ORDER="292" SE="4.840075966" STUDY_ID="STD-Akalal-2006-4A-w_x003b_c739_x002d_Gal" TOTAL_1="6" TOTAL_2="6" WEIGHT="1.4718739258499052"/>
<IV_DATA CI_END="87.45784348408758" CI_START="80.12046413591243" EFFECT_SIZE="83.78915381" ESTIMABLE="YES" ESTIMATE="83.78915381" LOG_CI_END="0.0" LOG_CI_START="0.0" LOG_EFFECT_SIZE="0.0" MODIFIED="2013-07-10 18:40:29 +0800" MODIFIED_BY="[Empty name]" ORDER="293" SE="1.871814841" STUDY_ID="STD-Akalal-2006-4A-w_x003b_UAS_x002d_shit" TOTAL_1="6" TOTAL_2="6" WEIGHT="1.816619392379035"/>
<IV_DATA CI_END="88.32258524363954" CI_START="71.20918733636046" EFFECT_SIZE="79.76588629" ESTIMABLE="YES" ESTIMATE="79.76588629" LOG_CI_END="0.0" LOG_CI_START="0.0" LOG_EFFECT_SIZE="0.0" MODIFIED="2013-07-10 18:40:29 +0800" MODIFIED_BY="[Empty name]" ORDER="294" SE="4.365742953" STUDY_ID="STD-Akalal-2006-4D-w_x003b_17d_x002d_Gal4" TOTAL_1="6" TOTAL_2="6" WEIGHT="1.5357524122995414"/>
<IV_DATA CI_END="85.08134392775862" CI_START="72.22873729224138" EFFECT_SIZE="78.65504061" ESTIMABLE="YES" ESTIMATE="78.65504061" LOG_CI_END="0.0" LOG_CI_START="0.0" LOG_EFFECT_SIZE="0.0" MODIFIED="2013-07-10 18:40:29 +0800" MODIFIED_BY="[Empty name]" ORDER="295" SE="3.278786431" STUDY_ID="STD-Akalal-2006-4D-w_x003b_UAS_x002d_shit" TOTAL_1="6" TOTAL_2="6" WEIGHT="1.6739996683558025"/>
<IV_DATA CI_END="83.6457693115639" CI_START="65.8279149084361" EFFECT_SIZE="74.73684211" ESTIMABLE="YES" ESTIMATE="74.73684211" LOG_CI_END="0.0" LOG_CI_START="0.0" LOG_EFFECT_SIZE="0.0" MODIFIED="2013-07-10 18:40:29 +0800" MODIFIED_BY="[Empty name]" ORDER="296" SE="4.545454545" STUDY_ID="STD-Akalal-2006-5A-CS_x003b_c739H24" TOTAL_1="6" TOTAL_2="6" WEIGHT="1.5116914200047196"/>
<IV_DATA CI_END="90.52309877320327" CI_START="73.43038960679674" EFFECT_SIZE="81.97674419" ESTIMABLE="YES" ESTIMATE="81.97674419" LOG_CI_END="0.0" LOG_CI_START="0.0" LOG_EFFECT_SIZE="0.0" MODIFIED="2013-07-11 12:51:06 +0800" MODIFIED_BY="[Empty name]" ORDER="299" SE="4.360465116" STUDY_ID="STD-Zars-2000" TOTAL_1="6" TOTAL_2="6" WEIGHT="1.536455710990447"/>
<IV_DATA CI_END="95.51151274552504" CI_START="82.97685935447495" EFFECT_SIZE="89.24418605" ESTIMABLE="YES" ESTIMATE="89.24418605" LOG_CI_END="0.0" LOG_CI_START="0.0" LOG_EFFECT_SIZE="0.0" MODIFIED="2013-07-11 12:50:36 +0800" MODIFIED_BY="[Empty name]" ORDER="300" SE="3.197674419" STUDY_ID="STD-Zars-2000" TOTAL_1="6" TOTAL_2="6" WEIGHT="1.6835810765211336"/>
<IV_DATA CI_END="94.04638599695461" CI_START="80.37221866304539" EFFECT_SIZE="87.20930233" ESTIMABLE="YES" ESTIMATE="87.20930233" LOG_CI_END="0.0" LOG_CI_START="0.0" LOG_EFFECT_SIZE="0.0" MODIFIED="2013-07-11 12:51:24 +0800" MODIFIED_BY="[Empty name]" ORDER="298" SE="3.488372093" STUDY_ID="STD-Zars-2000" TOTAL_1="6" TOTAL_2="6" WEIGHT="1.6486674415792109"/>
</IV_SUBGROUP>
<IV_SUBGROUP CHI2="2.740681867476451" CI_END="67.17733562902514" CI_START="60.38257189098519" DF="3" EFFECT_SIZE="63.779953760005164" ESTIMABLE="YES" I2="0.0" ID="CMP-007.01.04" LOG_CI_END="1.8272227749662207" LOG_CI_START="1.7809116071017053" LOG_EFFECT_SIZE="1.8046842000467667" MODIFIED="2013-07-11 13:23:21 +0800" MODIFIED_BY="[Empty name]" NO="4" P_CHI2="0.43335812655917005" P_Z="0.0" STUDIES="2" TAU2="0.0" TOTAL_1="26" TOTAL_2="26" WEIGHT="6.511389857117342" Z="36.7949253644837">
<NAME>EA-IA</NAME>
<IV_DATA CI_END="73.98369613924812" CI_START="61.34963720075187" EFFECT_SIZE="67.66666667" ESTIMABLE="YES" ESTIMATE="67.66666667" LOG_CI_END="0.0" LOG_CI_START="0.0" LOG_EFFECT_SIZE="0.0" MODIFIED="2013-07-11 13:23:21 +0800" MODIFIED_BY="[Empty name]" ORDER="304" SE="3.223033443" STUDY_ID="STD-Scheunemann-2012" TOTAL_1="8" TOTAL_2="8" WEIGHT="1.6805996043719025"/>
<IV_DATA CI_END="72.27851702217048" CI_START="57.269487957829526" EFFECT_SIZE="64.77400249" ESTIMABLE="YES" ESTIMATE="64.77400249" LOG_CI_END="0.0" LOG_CI_START="0.0" LOG_EFFECT_SIZE="0.0" MODIFIED="2013-07-11 13:10:47 +0800" MODIFIED_BY="[Empty name]" ORDER="303" SE="3.828904302" STUDY_ID="STD-Schwaerzel-2003" TOTAL_1="6" TOTAL_2="6" WEIGHT="1.605970640537746"/>
<IV_DATA CI_END="71.11531197692277" CI_START="53.084688023077234" EFFECT_SIZE="62.1" ESTIMABLE="YES" ESTIMATE="62.1" LOG_CI_END="0.0" LOG_CI_START="0.0" LOG_EFFECT_SIZE="0.0" MODIFIED="2013-07-11 13:02:35 +0800" MODIFIED_BY="[Empty name]" ORDER="301" SE="4.599733489" STUDY_ID="STD-Schwaerzel-2003" TOTAL_1="6" TOTAL_2="6" WEIGHT="1.5043856938127977"/>
<IV_DATA CI_END="66.4182178797697" CI_START="55.15285444023031" EFFECT_SIZE="60.78553616" ESTIMABLE="YES" ESTIMATE="60.78553616" LOG_CI_END="0.0" LOG_CI_START="0.0" LOG_EFFECT_SIZE="0.0" MODIFIED="2013-07-11 13:10:47 +0800" MODIFIED_BY="[Empty name]" ORDER="302" SE="2.873870012" STUDY_ID="STD-Schwaerzel-2003" TOTAL_1="6" TOTAL_2="6" WEIGHT="1.7204339183948962"/>
</IV_SUBGROUP>
</IV_OUTCOME>
<IV_OUTCOME CHI2="131.45322126429738" CI_END="78.63558792976431" CI_START="63.96529782179142" CI_STUDY="95" CI_TOTAL="95" DF="8" EFFECT_SIZE="71.30044287577786" ESTIMABLE="YES" I2="93.91418489173776" I2_Q="0.0" ID="CMP-007.02" LOG_CI_END="1.8956191381975371" LOG_CI_START="1.8059444262981943" LOG_DATA="NO" LOG_EFFECT_SIZE="1.853092227438249" MODIFIED="2013-07-10 18:29:50 +0800" MODIFIED_BY="[Empty name]" NO="2" P_CHI2="-4.440892098500626E-16" P_Q="1.0" P_Z="0.0" Q="0.0" RANDOM="YES" SCALE="100.0" SHOW_PARTICIPANTS="YES" SORT_BY="STUDY" STUDIES="9" SUBGROUPS="NO" SUBGROUP_TEST="YES" TAU2="112.70367160179941" TOTALS="YES" TOTAL_1="104" TOTAL_2="104" WEIGHT="99.99999999999997" Z="19.051606899352574">
<NAME>OCT-BEN</NAME>
<GROUP_LABEL_1>Experimental</GROUP_LABEL_1>
<GROUP_LABEL_2>Control</GROUP_LABEL_2>
<GRAPH_LABEL_1>Favours [experimental]</GRAPH_LABEL_1>
<GRAPH_LABEL_2>Favours [control]</GRAPH_LABEL_2>
<EFFECT_MEASURE>Mean Difference</EFFECT_MEASURE>
<IV_DATA CI_END="80.8988356298654" CI_START="70.23752801013461" EFFECT_SIZE="75.56818182" ESTIMABLE="YES" ESTIMATE="75.56818182" LOG_CI_END="0.0" LOG_CI_START="0.0" LOG_EFFECT_SIZE="0.0" MODIFIED="2013-07-10 18:28:32 +0800" MODIFIED_BY="[Empty name]" ORDER="252" SE="2.719771308" STUDY_ID="STD-Akalal-2006-2A-CS_x003b_H24_x002d_Gal" TOTAL_1="18" TOTAL_2="18" WEIGHT="11.662058913830268"/>
<IV_DATA CI_END="83.04637866922597" CI_START="66.67932665077403" EFFECT_SIZE="74.86285266" ESTIMABLE="YES" ESTIMATE="74.86285266" LOG_CI_END="0.0" LOG_CI_START="0.0" LOG_EFFECT_SIZE="0.0" MODIFIED="2013-07-10 18:28:32 +0800" MODIFIED_BY="[Empty name]" ORDER="253" SE="4.175345095" STUDY_ID="STD-Akalal-2006-2D-CS_x003b_NP1131_x002d_" TOTAL_1="18" TOTAL_2="18" WEIGHT="10.762665561057595"/>
<IV_DATA CI_END="77.6720058839688" CI_START="55.665060176031226" EFFECT_SIZE="66.66853303" ESTIMABLE="YES" ESTIMATE="66.66853303" LOG_CI_END="0.0" LOG_CI_START="0.0" LOG_EFFECT_SIZE="0.0" MODIFIED="2013-07-10 18:29:49 +0800" MODIFIED_BY="[Empty name]" ORDER="254" SE="5.614119923" STUDY_ID="STD-Akalal-2006-3A-CS_x003b_c739_x002d_Ga" TOTAL_1="12" TOTAL_2="12" WEIGHT="9.711575138817702"/>
<IV_DATA CI_END="79.9663658570357" CI_START="69.47114942296432" EFFECT_SIZE="74.71875764" ESTIMABLE="YES" ESTIMATE="74.71875764" LOG_CI_END="0.0" LOG_CI_START="0.0" LOG_EFFECT_SIZE="0.0" MODIFIED="2013-07-10 18:29:50 +0800" MODIFIED_BY="[Empty name]" ORDER="255" SE="2.677400329" STUDY_ID="STD-Akalal-2006-3D-CS_x003b_17d_x002d_Gal" TOTAL_1="12" TOTAL_2="12" WEIGHT="11.684306950189569"/>
<IV_DATA CI_END="71.02845173596266" CI_START="60.520392924037324" EFFECT_SIZE="65.77442233" ESTIMABLE="YES" ESTIMATE="65.77442233" LOG_CI_END="0.0" LOG_CI_START="0.0" LOG_EFFECT_SIZE="0.0" MODIFIED="2013-07-10 18:29:50 +0800" MODIFIED_BY="[Empty name]" ORDER="256" SE="2.680676506" STUDY_ID="STD-Akalal-2006-4A-w_x003b_c739_x002d_Gal" TOTAL_1="6" TOTAL_2="6" WEIGHT="11.682596157503138"/>
<IV_DATA CI_END="79.5122725798797" CI_START="54.17567068012029" EFFECT_SIZE="66.84397163" ESTIMABLE="YES" ESTIMATE="66.84397163" LOG_CI_END="0.0" LOG_CI_START="0.0" LOG_EFFECT_SIZE="0.0" MODIFIED="2013-07-10 18:28:32 +0800" MODIFIED_BY="[Empty name]" ORDER="257" SE="6.463537621" STUDY_ID="STD-Akalal-2006-4A-w_x003b_UAS_x002d_shit" TOTAL_1="6" TOTAL_2="6" WEIGHT="9.06663612840486"/>
<IV_DATA CI_END="68.02187908054873" CI_START="57.25284619945127" EFFECT_SIZE="62.63736264" ESTIMABLE="YES" ESTIMATE="62.63736264" LOG_CI_END="0.0" LOG_CI_START="0.0" LOG_EFFECT_SIZE="0.0" MODIFIED="2013-07-10 18:29:50 +0800" MODIFIED_BY="[Empty name]" ORDER="258" SE="2.747252747" STUDY_ID="STD-Akalal-2006-4D-w_x003b_17d_x002d_Gal4" TOTAL_1="13" TOTAL_2="13" WEIGHT="11.64748833721497"/>
<IV_DATA CI_END="71.8570340151916" CI_START="60.01109784480841" EFFECT_SIZE="65.93406593" ESTIMABLE="YES" ESTIMATE="65.93406593" LOG_CI_END="0.0" LOG_CI_START="0.0" LOG_EFFECT_SIZE="0.0" MODIFIED="2013-07-10 18:29:50 +0800" MODIFIED_BY="[Empty name]" ORDER="259" SE="3.021978022" STUDY_ID="STD-Akalal-2006-4D-w_x003b_UAS_x002d_shit" TOTAL_1="13" TOTAL_2="13" WEIGHT="11.49596724272881"/>
<IV_DATA CI_END="88.54302126990098" CI_START="84.08855767009902" EFFECT_SIZE="86.31578947" ESTIMABLE="YES" ESTIMATE="86.31578947" LOG_CI_END="0.0" LOG_CI_START="0.0" LOG_EFFECT_SIZE="0.0" MODIFIED="2013-07-10 18:29:50 +0800" MODIFIED_BY="[Empty name]" ORDER="260" SE="1.136363636" STUDY_ID="STD-Akalal-2006-5A-CS_x003b_c739H24" TOTAL_1="6" TOTAL_2="6" WEIGHT="12.286705570253071"/>
</IV_OUTCOME>
<IV_OUTCOME CHI2="20.998859762922404" CI_END="80.97203461290624" CI_START="74.18312769587709" CI_STUDY="95" CI_TOTAL="95" DF="8" EFFECT_SIZE="77.57758115439167" ESTIMABLE="YES" I2="61.90269333516115" I2_Q="0.0" ID="CMP-007.03" LOG_CI_END="1.9083350520840878" LOG_CI_START="1.870305140025552" LOG_DATA="NO" LOG_EFFECT_SIZE="1.8897362343040338" MODIFIED="2013-07-10 18:26:19 +0800" MODIFIED_BY="[Empty name]" NO="3" P_CHI2="0.007150466141709888" P_Q="1.0" P_Z="0.0" Q="0.0" RANDOM="YES" SCALE="100.0" SHOW_PARTICIPANTS="YES" SORT_BY="STUDY" STUDIES="9" SUBGROUPS="NO" SUBGROUP_TEST="YES" TAU2="15.572130579384849" TOTALS="YES" TOTAL_1="95" TOTAL_2="95" WEIGHT="99.99999999999999" Z="44.793445227226144">
<NAME>MCH-BEN</NAME>
<GROUP_LABEL_1>Experimental</GROUP_LABEL_1>
<GROUP_LABEL_2>Control</GROUP_LABEL_2>
<GRAPH_LABEL_1>Favours [experimental]</GRAPH_LABEL_1>
<GRAPH_LABEL_2>Favours [control]</GRAPH_LABEL_2>
<EFFECT_MEASURE>Mean Difference</EFFECT_MEASURE>
<IV_DATA CI_END="84.50623241089359" CI_START="75.72104030910641" EFFECT_SIZE="80.11363636" ESTIMABLE="YES" ESTIMATE="80.11363636" LOG_CI_END="0.0" LOG_CI_START="0.0" LOG_EFFECT_SIZE="0.0" MODIFIED="2013-07-10 18:26:19 +0800" MODIFIED_BY="[Empty name]" ORDER="234" SE="2.241161616" STUDY_ID="STD-Akalal-2006-2A-CS_x003b_H24_x002d_Gal" TOTAL_1="12" TOTAL_2="12" WEIGHT="14.564081104606036"/>
<IV_DATA CI_END="78.4841372951292" CI_START="63.234775984870815" EFFECT_SIZE="70.85945664" ESTIMABLE="YES" ESTIMATE="70.85945664" LOG_CI_END="0.0" LOG_CI_START="0.0" LOG_EFFECT_SIZE="0.0" MODIFIED="2013-07-10 18:26:19 +0800" MODIFIED_BY="[Empty name]" ORDER="235" SE="3.890214675" STUDY_ID="STD-Akalal-2006-2D-CS_x003b_NP1131_x002d_" TOTAL_1="17" TOTAL_2="17" WEIGHT="9.76836080372484"/>
<IV_DATA CI_END="80.78739194960015" CI_START="68.14877827039986" EFFECT_SIZE="74.46808511" ESTIMABLE="YES" ESTIMATE="74.46808511" LOG_CI_END="0.0" LOG_CI_START="0.0" LOG_EFFECT_SIZE="0.0" MODIFIED="2013-07-10 18:26:19 +0800" MODIFIED_BY="[Empty name]" ORDER="236" SE="3.224195388" STUDY_ID="STD-Akalal-2006-3A-CS_x003b_c739_x002d_Ga" TOTAL_1="12" TOTAL_2="12" WEIGHT="11.55080581102212"/>
<IV_DATA CI_END="77.2024698024948" CI_START="65.65307331750519" EFFECT_SIZE="71.42777156" ESTIMABLE="YES" ESTIMATE="71.42777156" LOG_CI_END="0.0" LOG_CI_START="0.0" LOG_EFFECT_SIZE="0.0" MODIFIED="2013-07-10 18:26:19 +0800" MODIFIED_BY="[Empty name]" ORDER="237" SE="2.946328753" STUDY_ID="STD-Akalal-2006-3D-CS_x003b_17d_x002d_Gal" TOTAL_1="24" TOTAL_2="24" WEIGHT="12.367398646561714"/>
<IV_DATA CI_END="91.65093745579792" CI_START="72.6781883042021" EFFECT_SIZE="82.16456288" ESTIMABLE="YES" ESTIMATE="82.16456288" LOG_CI_END="0.0" LOG_CI_START="0.0" LOG_EFFECT_SIZE="0.0" MODIFIED="2013-07-10 18:26:19 +0800" MODIFIED_BY="[Empty name]" ORDER="238" SE="4.840075966" STUDY_ID="STD-Akalal-2006-4A-w_x003b_c739_x002d_Gal" TOTAL_1="6" TOTAL_2="6" WEIGHT="7.6912337598138265"/>
<IV_DATA CI_END="87.45784348408758" CI_START="80.12046413591243" EFFECT_SIZE="83.78915381" ESTIMABLE="YES" ESTIMATE="83.78915381" LOG_CI_END="0.0" LOG_CI_START="0.0" LOG_EFFECT_SIZE="0.0" MODIFIED="2013-07-10 18:26:19 +0800" MODIFIED_BY="[Empty name]" ORDER="239" SE="1.871814841" STUDY_ID="STD-Akalal-2006-4A-w_x003b_UAS_x002d_shit" TOTAL_1="6" TOTAL_2="6" WEIGHT="15.723900525104126"/>
<IV_DATA CI_END="88.32258524363954" CI_START="71.20918733636046" EFFECT_SIZE="79.76588629" ESTIMABLE="YES" ESTIMATE="79.76588629" LOG_CI_END="0.0" LOG_CI_START="0.0" LOG_EFFECT_SIZE="0.0" MODIFIED="2013-07-10 18:26:19 +0800" MODIFIED_BY="[Empty name]" ORDER="240" SE="4.365742953" STUDY_ID="STD-Akalal-2006-4D-w_x003b_17d_x002d_Gal4" TOTAL_1="6" TOTAL_2="6" WEIGHT="8.660998072997346"/>
<IV_DATA CI_END="85.08134392775862" CI_START="72.22873729224138" EFFECT_SIZE="78.65504061" ESTIMABLE="YES" ESTIMATE="78.65504061" LOG_CI_END="0.0" LOG_CI_START="0.0" LOG_EFFECT_SIZE="0.0" MODIFIED="2013-07-10 18:26:19 +0800" MODIFIED_BY="[Empty name]" ORDER="241" SE="3.278786431" STUDY_ID="STD-Akalal-2006-4D-w_x003b_UAS_x002d_shit" TOTAL_1="6" TOTAL_2="6" WEIGHT="11.395023584061967"/>
<IV_DATA CI_END="83.6457693115639" CI_START="65.8279149084361" EFFECT_SIZE="74.73684211" ESTIMABLE="YES" ESTIMATE="74.73684211" LOG_CI_END="0.0" LOG_CI_START="0.0" LOG_EFFECT_SIZE="0.0" MODIFIED="2013-07-10 18:26:19 +0800" MODIFIED_BY="[Empty name]" ORDER="242" SE="4.545454545" STUDY_ID="STD-Akalal-2006-5A-CS_x003b_c739H24" TOTAL_1="6" TOTAL_2="6" WEIGHT="8.278197692108023"/>
</IV_OUTCOME>
<IV_OUTCOME CHI2="0.0" CI_END="0.0" CI_START="0.0" CI_STUDY="95" CI_TOTAL="95" DF="0" EFFECT_SIZE="0.0" ESTIMABLE="NO" I2="0.0" I2_Q="0.0" ID="CMP-007.04" LOG_CI_END="-Infinity" LOG_CI_START="-Infinity" LOG_DATA="NO" LOG_EFFECT_SIZE="-Infinity" MODIFIED="2013-07-10 14:41:28 +0800" MODIFIED_BY="[Empty name]" NO="4" P_CHI2="0.0" P_Q="0.0" P_Z="0.0" Q="0.0" RANDOM="YES" SCALE="100.0" SHOW_PARTICIPANTS="YES" SORT_BY="YEAR" STUDIES="0" SUBGROUPS="NO" SUBGROUP_TEST="YES" TAU2="NaN" TOTALS="YES" TOTAL_1="0" TOTAL_2="0" WEIGHT="0.0" Z="0.0">
<NAME>EA-IA</NAME>
<GROUP_LABEL_1>Experimental</GROUP_LABEL_1>
<GROUP_LABEL_2>Control</GROUP_LABEL_2>
<GRAPH_LABEL_1>Favours [experimental]</GRAPH_LABEL_1>
<GRAPH_LABEL_2>Favours [control]</GRAPH_LABEL_2>
<EFFECT_MEASURE>Mean Difference</EFFECT_MEASURE>
</IV_OUTCOME>
<IV_OUTCOME CHI2="57.38417803248782" CI_END="75.55900396321378" CI_START="63.007675081545166" CI_STUDY="95" CI_TOTAL="95" DF="8" EFFECT_SIZE="69.28333952237948" ESTIMABLE="YES" I2="86.05887498210599" I2_Q="0.0" ID="CMP-007.05" LOG_CI_END="1.8782862243142329" LOG_CI_START="1.7993934548907338" LOG_DATA="NO" LOG_EFFECT_SIZE="1.8406288129178823" MODIFIED="2013-07-10 18:38:51 +0800" MODIFIED_BY="[Empty name]" NO="5" P_CHI2="1.5151850885075646E-9" P_Q="1.0" P_Z="0.0" Q="0.0" RANDOM="YES" SCALE="100.0" SHOW_PARTICIPANTS="YES" SORT_BY="STUDY" STUDIES="9" SUBGROUPS="NO" SUBGROUP_TEST="YES" TAU2="75.64805129005134" TOTALS="YES" TOTAL_1="104" TOTAL_2="104" WEIGHT="100.0" Z="21.638003668416584">
<NAME>MCH-OCT</NAME>
<GROUP_LABEL_1>Experimental</GROUP_LABEL_1>
<GROUP_LABEL_2>Control</GROUP_LABEL_2>
<GRAPH_LABEL_1>Favours [experimental]</GRAPH_LABEL_1>
<GRAPH_LABEL_2>Favours [control]</GRAPH_LABEL_2>
<EFFECT_MEASURE>Mean Difference</EFFECT_MEASURE>
<IV_DATA CI_END="77.44265494450265" CI_START="62.33007233549735" EFFECT_SIZE="69.88636364" ESTIMABLE="YES" ESTIMATE="69.88636364" LOG_CI_END="0.0" LOG_CI_START="0.0" LOG_EFFECT_SIZE="0.0" MODIFIED="2013-07-10 18:38:51 +0800" MODIFIED_BY="[Empty name]" ORDER="279" SE="3.855321508" STUDY_ID="STD-Akalal-2006-2A-CS_x003b_H24_x002d_Gal" TOTAL_1="18" TOTAL_2="18" WEIGHT="11.327112617466613"/>
<IV_DATA CI_END="74.88669385112564" CI_START="58.83848900887435" EFFECT_SIZE="66.86259143" ESTIMABLE="YES" ESTIMATE="66.86259143" LOG_CI_END="0.0" LOG_CI_START="0.0" LOG_EFFECT_SIZE="0.0" MODIFIED="2013-07-10 18:38:51 +0800" MODIFIED_BY="[Empty name]" ORDER="280" SE="4.094005035" STUDY_ID="STD-Akalal-2006-2D-CS_x003b_NP1131_x002d_" TOTAL_1="18" TOTAL_2="18" WEIGHT="11.094540274593788"/>
<IV_DATA CI_END="85.9318929965326" CI_START="79.1520935634674" EFFECT_SIZE="82.54199328" ESTIMABLE="YES" ESTIMATE="82.54199328" LOG_CI_END="0.0" LOG_CI_START="0.0" LOG_EFFECT_SIZE="0.0" MODIFIED="2013-07-10 18:38:51 +0800" MODIFIED_BY="[Empty name]" ORDER="281" SE="1.729572453" STUDY_ID="STD-Akalal-2006-3A-CS_x003b_c739_x002d_Ga" TOTAL_1="10" TOTAL_2="10" WEIGHT="13.037149805268182"/>
<IV_DATA CI_END="75.5359352028372" CI_START="65.0485597771628" EFFECT_SIZE="70.29224749" ESTIMABLE="YES" ESTIMATE="70.29224749" LOG_CI_END="0.0" LOG_CI_START="0.0" LOG_EFFECT_SIZE="0.0" MODIFIED="2013-07-10 18:38:51 +0800" MODIFIED_BY="[Empty name]" ORDER="282" SE="2.675400035" STUDY_ID="STD-Akalal-2006-3D-CS_x003b_17d_x002d_Gal" TOTAL_1="12" TOTAL_2="12" WEIGHT="12.381190365531937"/>
<IV_DATA CI_END="84.6423023806743" CI_START="65.63820251932572" EFFECT_SIZE="75.14025245" ESTIMABLE="YES" ESTIMATE="75.14025245" LOG_CI_END="0.0" LOG_CI_START="0.0" LOG_EFFECT_SIZE="0.0" MODIFIED="2013-07-10 18:38:51 +0800" MODIFIED_BY="[Empty name]" ORDER="283" SE="4.848073743" STUDY_ID="STD-Akalal-2006-4A-w_x003b_c739_x002d_Gal" TOTAL_1="10" TOTAL_2="10" WEIGHT="10.340042764491779"/>
<IV_DATA CI_END="83.8526032180643" CI_START="64.26567634193569" EFFECT_SIZE="74.05913978" ESTIMABLE="YES" ESTIMATE="74.05913978" LOG_CI_END="0.0" LOG_CI_START="0.0" LOG_EFFECT_SIZE="0.0" MODIFIED="2013-07-10 18:38:51 +0800" MODIFIED_BY="[Empty name]" ORDER="284" SE="4.996756836" STUDY_ID="STD-Akalal-2006-4A-w_x003b_UAS_x002d_shit" TOTAL_1="10" TOTAL_2="10" WEIGHT="10.189615444902339"/>
<IV_DATA CI_END="72.35149004644593" CI_START="55.12103743355406" EFFECT_SIZE="63.73626374" ESTIMABLE="YES" ESTIMATE="63.73626374" LOG_CI_END="0.0" LOG_CI_START="0.0" LOG_EFFECT_SIZE="0.0" MODIFIED="2013-07-10 18:38:51 +0800" MODIFIED_BY="[Empty name]" ORDER="285" SE="4.395604396" STUDY_ID="STD-Akalal-2006-4D-w_x003b_17d_x002d_Gal4" TOTAL_1="10" TOTAL_2="10" WEIGHT="10.795421416922615"/>
<IV_DATA CI_END="67.42843290716021" CI_START="52.35178687283978" EFFECT_SIZE="59.89010989" ESTIMABLE="YES" ESTIMATE="59.89010989" LOG_CI_END="0.0" LOG_CI_START="0.0" LOG_EFFECT_SIZE="0.0" MODIFIED="2013-07-10 18:38:51 +0800" MODIFIED_BY="[Empty name]" ORDER="286" SE="3.846153846" STUDY_ID="STD-Akalal-2006-4D-w_x003b_UAS_x002d_shit" TOTAL_1="10" TOTAL_2="10" WEIGHT="11.335955352716033"/>
<IV_DATA CI_END="69.03089584342484" CI_START="46.75857783657516" EFFECT_SIZE="57.89473684" ESTIMABLE="YES" ESTIMATE="57.89473684" LOG_CI_END="0.0" LOG_CI_START="0.0" LOG_EFFECT_SIZE="0.0" MODIFIED="2013-07-10 18:38:51 +0800" MODIFIED_BY="[Empty name]" ORDER="287" SE="5.681818182" STUDY_ID="STD-Akalal-2006-5A-CS_x003b_c739H24" TOTAL_1="6" TOTAL_2="6" WEIGHT="9.498971958106731"/>
</IV_OUTCOME>
</COMPARISON>
</ANALYSES_AND_DATA>
<FIGURES MODIFIED="2013-07-17 17:38:43 +0800" MODIFIED_BY="[Empty name]">
<FIGURE FILENAME="Flowchart.png" FILE_TYPE="PNG" ID="FIG-01" MODIFIED="2013-07-10 13:28:55 +0800" MODIFIED_BY="[Empty name]" NO="1" SHORT_VERSION_FIGURE="YES" TYPE="OTHER">
<CAPTION>
<P>Study flow diagram.</P>
</CAPTION>
<FILE>iVBORw0KGgoAAAANSUhEUgAAAqoAAAHXCAYAAAB00XjoAAB4a0lEQVR42uydCdxN1f7/b2lCUaSk
JCkJFW6DkHKVUpFKNPq7ESXTLQoJlUYVrjRcoaRcY938GhQqQrMhUUipW5oklAq1/q/Pev32+e2z
nz2sc57z8Azv9+u1Xzxn772mvc5en/Nd3+9afzE+/vKXv3BwcJSwAwAAoLDyF79IBYAS+BLguw8A
AIVZqDJQASBWAQAACuH4xAAFAIhVAABAqAIAQhUAAAChCgAIVQAAQKgCAEIVAACgeAnVb7/91nzz
zTex12zZssWsXLnS/PHHH/m6pigxcOBA88orrxTZ9ONYs2aNGTBggLnkkkvMjBkzdll9xo8fbx57
7LFC3xd2VjkRqgAAgFD9XzTw1qhRwxxyyCFmn332MY0bN84jNP7880/Tr18/s/vuu9vr9t9/f/PC
Cy9kfE1R5LDDDjP33ntvVvdeeumlpnXr1gWWfn7KsmPHDnPAAQeYBx54wLzxxhvmrbfecipvQbRX
LvLdGeysciJUAQAAofq/jBs3zooUsX79etO0aVMrNLdv3566ZurUqaZcuXJm7ty59u+RI0eaPffc
06xbty6ja0qaUH366afNE088sdOF6syZM237x5VlwYIF9kfF1q1bMypvftsrrGwIVYQqAAAgVJ14
8skn7UD58ccfpz4766yzzAUXXJD6WyK2bNmyZsiQIRldU9KE6q5Kv0uXLuaMM86IvUaWdD2fnV2f
sLIhVBGqAABQRIVq3759TY8ePcy8efPstHzVqlXNPffcU2AFefbZZ+1A+eWXX6Y+q1atmrnzzjvT
rpMwlfU1k2ui6jZp0iRTq1YtM3z4cPu5/FvlO1mlShVTuXJlc8cdd6Tdp/Oasq5du7YpXbq0OfLI
I820adNS5+6++25Ts2ZNa+E97bTTzLvvvuuc70033WQtykcccYQZNWpUHuH1+eefmw4dOpgDDzzQ
lu2RRx5JrJ+/3EnpJ9U9qT+MGDHCTulLhNatW9f07NkzT1lkNVX6sqjqGvmoRpU36Tkk1cdPVNk8
ARjXx+OeWdLz7ty5sxk0aFBauZX/rFmzUp/JFUJ1UV3Vl1WX5s2bm7Fjx+YRqgX9XUSoAgBAkRGq
Ghw1CNepU8eMHj3aWih17WeffZa65qeffrJ/Rx0//PBDRlYj5eVHg3r79u3TPjvnnHOsb2sm14Tl
pfOnnHKKmTBhglm1apX9XAE5xxxzjJkzZ46ZMmWK2W+//cxzzz2Xuk+io1SpUub++++398indvny
5fbc4MGDrRgaNmyYeeedd2wee++9t1m7dm1ivrq3YsWK5uGHH7bpderUyey2225pwqtbt26mZcuW
ZvXq1Xb6fPHixc4WOJf0k+qe1B9Uz1atWpl69epZ31OvXfxl0Y+QPn36WJGva95///3Q8iaVxaU+
fuLKltTH455Z0vOW4FTZ/EJV6atOHjfffLP1q5aYXrFihRXFwbq4lBOhmpv6c3BwcHDsuiNjoVqh
QoXUVPy2bdus7+eYMWNS12iQljUp6ujevbvTAPH444/bwdoTEH7BIkGyZMkS+/drr71mrXEHH3xw
RteE1U0WLK044PHbb79Zi5sEg8e5556bEsE6L4F15pln5knv999/t/f26tUrzVImgSWBGZev2lV1
l4DzIwuh32omS9rll1/utKqBX/i5pJ9Ud9f+4DK9rqn/fffdN/KapLK4tleQqLIl1Snsmbk+7ySh
+uuvv5oyZcqkpRNWF5dyIlSpOwBAcXwXxwrVoF+cBktZdHKJplRlmZo/f36ecwq4kSVMFiZZtRo1
amQuvvhi06BBg4yucambrFlqC93XrFkze0gwNGzYMO28pv6DaFmsoKVMtGjRIs0FISxfLdWkeydP
npxHrPitanIxkMWufv361tLoKlRd0k+qu2t/yIVQTSqLa3u5CtWkOoVd4/q8k4TqRx99ZP+ePn16
bF121nexpIo1RCoAQOF9J+dLqCpqX9PgUYffFy+Ml156yYoWTcfG8cknn5hly5bZpahkXZMQzeaa
uLp9+OGHtnE0pStR6B2vvvpq2vmw9SxlzdW5F198Me3zNm3a2CnjuHxVZt07e/bsROG1dOlS69Yg
UT506FCn+rmkn1T3nSlUk8qSSXsVlFB1fd5JQvWLL76wf2tFAoQqIhUAAPK+m/MlVDXAduzYMfLQ
ElRRyL9O06eZTF/KJ1bT73GLxLtcE1Y3TTnvtddeke4KmqbVeVlvg/z888/W3UBuCH4qVapkrrrq
qth8JawVIOUXJipL8DM//fv3t88iyg3An49L+kl1d+0PXbt2tRbt/AjVpLJk016uZXMVqq7PW0F9
l112Werv119/PY8lVn6nChzzkO+x3AEQqghVAACE6i6c+m/Xrp0VLIpkXrRoUer45ZdfUtd8//33
ZtOmTfb/WnZKPprHH398mkBzucalbkKBLXJDeOaZZ6wwlej1R3LfeOONdnMCBfbIJ1HWP8839uqr
rzZHH320dWGQkFFEuNp24cKFifnK/1L3ykqowBxZTSVW/H6KigJX5L/q1bt3b9OkSRPn+rmkn1R3
l/6gMupHgtbFzVaoupTFpT5BXMrmKlRdn/ett95qqlevbt0VZBXWahFhwVTyN73mmmusr6p8kSW6
/S4mCFWEKgAAQnUnC9Vjjz02NOLLE35C1lZZrhQBrgAaBTJt2LAhLR2Xa1yFqixzN9xwg/UFlbVX
wkbXekg0aQp5jz32sIeCZxR5LiSmJL5VFokmtZW2vnTJV9PZWmZJ9ZdI0VJdwelfCRjlqTqeeOKJ
oT69Ufm4pJ9Ud5f+oHY/9dRTrUX02muvzVqoJpXFpT5BXMqWiVB1ed5aIeC4446z5VR/93xS/UJV
gVG33HKLfb6y+n766adWpD/66KMIVYQqAABCtbC/qLXElaxpP/74Y76uyQRZZuWa4N8ly48Eq/wL
NQ0dRBbhqHNJaPmmOEuw8v3mm2+yrldS+i51d+Hrr7+2ZS3o5+BSn4IqWybP279iQBKyyOo76e20
hmgrvnVWv9ZKDt6MUByaTZHlflejH2NhfvqZIreZ4JbZuyINAECoAkAMsq7KZUEWcvl0a7UDreyQ
zQ8dhGrRqbOW5JPLx0EHHWRnDE4//XQbLBlE7i/yY9Zye5ph0C58u6JveORql7Rc7IxX0Lv3AQBC
FaDEI39n+VVLoCrYS/7HmWyUgVAtmnXWZhdaNUWiU372cueR37OfzZs3W9cXbxc6WV/lI+9fjQOh
ilAFQKgCAKKNOhcosqprS2A/ChTUUnTyh/aQD35wy2iEKgAgVAEA0VaC6ty3b1+7na1WJVGgW9Wq
VWNXlcgv5513Xp6toDdu3GgDKEeOHGn/3rJliw2i++CDDyLTkc+2ljvTbmqVK1c2d9xxR+qcfPhl
tfcLXa1eoiX3/IGASkOrTmiVCrklHHnkkXbVijCh2rlzZ7u1tP9ebWvtX0Nbn910001WiCsIctSo
UXlEZly5XdMAAIQq7ERyFbSws8tQGMpdEJSEwA2E6v8hQVazZk3rH6rVFYYMGWKvVXCfhyyd+jvq
SHLhUGCkXD969uxpV6TQMmZBtHGK8tW6wqeddlpqlZG4fqoVULR7nfyftTKJ8vCYOHGiXanC22RF
grRWrVp2pQ0PCc9SpUrZvLVyhfq9t711UKgmbWohtHmHtrlW2ZWOrpel2C8yk8rtkgYAlDChqpeR
t2SU/KT0wv7Xv/6VOq8Xa9AC4H3u3zXJn85RRx1l14vU+qPB8/fdd1+etLwdgPSCDkvPO7Q8UNh5
vchkCdGORFOnTi1SDylXU2z5ST+bMhR0uXcVJcF6g1BN78eyXsovVGgZMQU/+TcoGTZsmClXrlzk
EbeBhtAaunp3STg++OCDNo8gCrDSEmwKpNK/cdZUiU29q0eMGJH6TLv0Bd/TV155pX0vaqUULRX3
5ptvpqUhK6pcDFy+30lCVXXSknp9+vTJ833yLNRJ5XZJAwBKqFDVdpBahF8vEC2iL+HnrXOaiVBV
OgoA0NSOggGUVlBY+ree9ND1YUJVgQfvvfde6vC/vP3nNf2k9ShVJpXdv4h6SReqTz/9tHniiSdS
f2uXMW+KEaGKUEWo7py1ayXCJBS1zm7Tpk3Tzq1YscJG+2urXm0RXa9ePSsio7am1vWqjwLzmjVr
Zg/124YNG6ZdpyAtTedrTeHrr78+NI2od2WmQlVWYv09efLkyO9TUrld0gCAEipUtQWkx8svv2xv
9CJQMxGq/nT+3//7f9aC4FkPdF4vHAlJrUfpRzv/6FxQqP7tb3+LrFzYef1i1y90vZi19iZCNS/a
yECWZ4QqQhWh6iZUFbWv6fGoI0pQhqGlyVQWbfjgIYurdl3z2Lp1q/1Bf/bZZ4emoZkqpaFpcvmU
ekdwlQD5vsqiqnfuQw89FJpGlPtOpkJVm3Pob+0iF/V9Siq3SxoAgFA1q1evtjfKiT0/QlWCSL+c
/ee1U5CmtvxTP9rzXNNnegnmV6gKTeHpxXzbbbeF3qcFtTt06GCn1+TM7wly7+Ub5+g/Y8YMc9FF
F9lzWgMz6EfmBWZMmjTJ+oMNHz48lW5S0IJrMMcll1ySejZCg6SCGrQMjofK7aXhlUmo3bUbkqbf
dI985rIpQ9hApoFd04gKBElqSz1rb9cov4VHFnitH5lJ/ZSPtjWVn6H6kfqQfxvWpOeSFLgR118Q
qiVDqGoWomPHjpGHxKcrspqqLJ7vqND3Rv3ej/xHtfZqGPpBrh/jSS4HWg5NwVv6rui9ox3TPLQZ
htJQgJVLu+jdftlll6X+fv3119OEqpbf0nckuAue/7OkcrukAQAIVbvNo659++23sxKqCix46qmn
7FSW30le5yUK9K9fkPbv398KAU1NBYWqRNNXX32VOvyBAHFCVkLLvxWnn27dupmWLVtaQb5gwQIr
lD2SHP0l9DSASQxLCEt0a3rN/3KvUaOGtYZMmDDBBih4g05c0EJSMIeff/zjH2lTh/pBoOv9wlL7
zssyHhxw1q5dawcmTS1qoMy2DMF0VR/54Kk9XdpSbhoasPw7jN14443WgpRp/WSdkfiWH6GW+VG5
9FxU16Tn4hK4EddfEKolQ6jmB1kR169fb/+voCpZJpW+f5cqvQPlF6v+K7TDmWaZwt67fius+r02
CpDoVMCX/weafpRVqlTJ5ikBKDGsbX79u7XpOycXLX0vtSqAyuq5fAXb5dZbb7XfO03P60e2fnQH
g6lUXpVbFlHVRVZivRf8392kcrukAQAlUKhKoMjipylhCSrtRe4XpK5CVVP9OpRX0MrgCVUvGtV7
eUtAyMoQJlSDwVT+KbY4oSqfp6hzEr+yNAS35HQNUPCQQFWZXnjhhbRBTxZE/1aaLkELScEcQYuM
znvbLEqUqy28aUJNn0kU/v7776EDTtTUfyZl8Kcr0aeBZ+zYsc5tKYEqMelNOyo/WY/km5ZJ/XQo
n169eqXy0YCr8xKYcc/FNXAjqr8gVBGqLuiHl/KW+NISVOrPwVUltD2vgk8lLCUG9Q7W++K7776L
TFffsRtuuMF+j/Qd0DvG+3Eutyd9J//zn/+krtf7Vulfd911aVZVvQ9ULh363nizRMF20fdcQld1
kZ+trLNBoarvpmYm9LmsoM8++2yeGYq4crumAQAlUKiWL1/eihftmOJ/uWVjUf3vf/9rX/LVqlWz
a+8FhaosCXpJ6YWo6VxZtLQXdphQlbO9znmHf0vBOKEq8aspuTBkDVD+mrqXtc/DNUBBlkhZUz1L
3/Tp02MHvUyDFpIGSg1qskZKIMsCojK+9tprNqpX4kvPpF27dpHpu/qoJg3WukeWT1lN/YOfa1u2
bds29bw1GKkfSHhmUr+VK1fmGSxFixYt0qyyYfVzDdyI6i8IVersyoYNG6zVUD8EwyL+PfRjSAGj
mfjX672omQ/9my0SrIobcNmy1f9jLwqVP+mHXVK5XdIAgBIkVP1T/0E06J9//vl5PtfA7fn6haUj
Qac8vSWqPKHq/V9TYP369bPCSYQJ1Wx8VOV6IIvcXXfdFXmvloLRlJKmeT2xneTor5e4LGvyL5XF
TZ+7CNVMgxZcRKKEnyw1ElSyfntW24ULF5qTTjrJRvrvDKGqdE444QTrSuD5prq0pXj++edt+8sH
VO4Ifquoa/28Zc1khfXTpk2btNUlwuqXSeBGWH9BtFFnAAAoBEJVU1LyXwz+8te0jBcQFJaOfi0r
T28qyS9U5cOqqaZDDz3UzJ07N6dCVQE8msLyXAvikG+YBJnqk+ToLx9G1ccrrywjLkI106AFF5Go
4CEFGJ1++ulW8AlNFaoNlZeifaPSl/DTrjW5EKq6RxZ0iTv5cXrWEZdgD7WfpiJ1jfqCxGCm9ZN7
gNxI5A/rR+leddVVsfXLJnDD318QbdQZAAAKgVD1LIeyjn3//ffWv1CO9ZqK9e/IonQ03SoLmaa5
ZNWSBcpzlPcLVW/6X9HW3qDvEkylw/O99J9ft26dnZbVFLREj4J1opAvpcqofHv37m2aNGmSOhfn
6C/hrfoo6lt56lr/6ghRgkhkErTgIhK1dqzy1jPQVLkn7lR3WarjRKjqL+ukX8jnR6gKiUxF3HvW
8aS29NCqA6qH1sPNtn5yV5H/3/z5861w1XW6V9bXpOfiErgR118QbdQZAAB2sVAV8snUdLrEpUSO
glD+/e9/50nHC3qSyJEfYdDi6glVIcuk1if0cAmm0iF/xeB5WdU0Ja8lXrzI2SgkbiV4VAcJJAkc
jyRHfwkrnZPo1OoIWmJJ13hT2lGCKJOgBReR6FkD/WsvapUGtcU///nPWKEqfzn5F8sy6S0RlV+h
KhQg4ne5SGpLIeHqt7pnUz8JYPU19QGJTJXbv5953HNxCdyI6y+INuoMAAAFLFRdkbVKS/Mo2tO/
TFRRRMJRy7ZEEefoL2HkX+JF1tVM8nUNWihovv7667R6FBRxbSk/ZglYtWl+keU127ZNCtxI6i+I
NuoMAAC7WKgC5BpZwK+44goaAtFGnQEAEKq8qKHwID9lCdVFixbRGIg26gwAgFDlRQ0ACFUAAECo
AgCijToDAED2QlVBLoq2V1BLFFqjMrjlX2FGEd9Ri+vn4h6XNtvVFIUyUldEG3UGAGA8ihWq2tJP
n0+cODEykaK2z3LUUkRx17jck0mbCW+HLC1UH4by0zqjWpvWj7ZQVPpbt25NXectw6V1XLVXuHaE
mjp1ar7LWBwoCs8D0bZz6hRXL4QqAEARFKpaU1Ofz5o1q0QJVW3B+cQTT2QlVF3aTDz00EOpNV61
FFSYMNJ57fyVJIy0fqcWwVee2sxA66BKJD3wwAP5KmNxoCg8D4TqzhOqwQOhCgBQhIWq1pwsVaqU
HYxLklDNzz0ubSa017wWi1e7hwkY5adF9yWc/Ds2hQmj4FaxWsf23HPPtfdrDdBsy1gcKArPo7C+
GKLEXXE9AACgiAlVMWTIELstqtCi59o9SlubascebQ8aFKp9+/Y1PXr0MJMmTTK1atUyw4cPT92r
7Str1qxpt9PULlPBLTO1FWWHDh3sLkCVK1e225F6uNzv5a0dhOrXr2/T0bap3raqftE5b948K0w0
NevfEtOfTpRQnTFjhrnoootsGZVPcOckf5uF8cknn9jG1y5Gxx9/vE0jTBjJeqd96SWivIXqXYSR
0JS3rHjaNSzpuXr11Q5aJ598sjn00EPts9Ui/N26dTMHHXSQOe+888zq1avTnseAAQNMlSpVbDvc
cccdoW2YaZquz9jfvzp16pTaRctjxYoVtm1Vx6LwPArri6E4veywqAIAFEOh6mfw4MGmYsWKVpgt
X77cCgQNvn6hKlFXo0YNO5hPmDDBrFq1KnWvfPyGDRtmtzHVddo+c+3atal7JWBatmxpxcuCBQvs
Tlf+vJPu12dHHXWUFTjKW1uayu/QL3h1jYRQnTp17BagEjGqu4JuooRp8O8RI0bYeyU+JDxUjs2b
Nzs3vALQtKWrxI7qo/y1o1dQGOlHwZNPPmnPjxs3LiNhJCTCg9uShqFrtKf9SSedZKZMmWK6d+9u
twU9//zzrdCfOXOmqV69urnxxhvT6nDMMceYOXPm2Hu07etzzz2XrzRdn3Gwf2l6XdZKvxhVumef
fXaRfB4I1YITqiWpzq5s27bN9nft3Ba3AxsAQKEWqnqZaT/zPn36pH0ui6rfIqmBWFa2b7/9NvWZ
LJraz71Xr16pz3bs2GHFjcSphyycl19+eZ6Xpev9yvuEE06w22V6tGrVylx44YVp12i/d4lMr14S
s2PGjHEWqn4kUNV2L7zwglOjSwzJGj1o0CD7t7ZY1XRy//79Q4WRUDCOLJDaSjQTYdSwYcPIc0Gh
Wq1atdQ2oGvWrLF59OvXL+1HhESn0FS2nocEu4emttu3b591mpk842D/kkCVoPVWZtAzVXtNnjy5
SD4PhGrhqbM/OK58+fK2j+dylZNsXJGyYdmyZebwww9P+2zdunXmrLPOsu8/fc/U7/V/+VQDABQ5
oeoJjeDgH5z6D3vxrly50t4ry5qfFi1amKZNm6b+njZtmhUcmnqVpS7T+8Pyvv322+0A44nfsGsk
XGUhzUSoarkjWVO7dOliyzZ9+nSnRtd9ul4Ww40bN9pDddAg4t+H3i+MNI0ti6FEXCbCSJbHjh07
ZjxYKphIebz22mupz2Sh9KbEVR6db9CggWnWrJk91A8kxLJNMz/PWLRt29Za0oVcP2T597t8FKXn
gVAtXEJV1nvtkCbfZc3Y6AdYrggGbhYU9913X1ogoKynMjwce+yxZsmSJbav//rrr1aE+2c5ihua
yRk5ciSjP0BxFKr6Ra5rZs+enbFQ1YtQ97744otpn7dp08YOAn6WLl1qzjnnHOtSMHTo0IzuD8tb
aUj8eqIjv0JV6cjqq6liWZLlg5mJUO3cuXOkv5x/rU+/MBLyB9XUuTf1nCSMvOWW7rrrrpwL1Q8/
/NCe11S9flx4h9oi2zTz84zF888/b/uM/JxlRfdbZova80CoFi6hKqujh3yjde1bb71VpOrXvHnz
tHeU3G/KlClj1q9fX6KeswwLmhEBgGIoVCXQFJzkF6WaAg5+FiYkfv75ZzutJF9APwpMueqqq0Lz
09SrBKQsoa73h+Wt/eLr1q0be00mQlW+uWqruXPn2r81zewqVGWxkHVXQUWe9U6HBgtNvfktHkFh
JCEkn05Ne7sIIwkppekyEGUqKvXcZVGU32mu0szPM/aeg671fGH1g6eoPg+EauEVqprp0bXyofeI
CyxUH7r11lvT0lSA4F//+lfbZ4KBm3FpXXLJJbavemj5M73b3n///dRnuj4YHKrvltxq5Koi5FKj
H+8Sq0lkEuCYSeBkQQZwRgXKylVJPvBqC7WbYhgAoBgJVSH/LAXIyKqqqVJZPvWrPOijGiYkrr76
anuvIqv14tTLT3kuXLgwdc3YsWOtRUwvpN69e5smTZpkdL/ylljx1syUlU3TW/6Xe36FqoKuZLlT
gJb8GW+++WZbDn8eUchtonTp0mbTpk15zikwTWWVCAwTRkLWRs/a5xdGeimrLPI500CqAUhiTUFG
LmQqKoXqrZf+M888YwWfBkH/AJZNmq7POMqnTwOPrtc6pi4U1ueBUC2cQlX9XBZ+vWMk9jziAgv1
ntCPeQkwvzVTojOsP8el9Y9//CPNDcZzO/K/f/Xj6eWXX06rw//8z/+kvUsVnKj7tONeEq4BjpkG
ThZUAGdcoKzKrNmWevXq2dkSGR0AoJgJVU3/K/BE1+rlK19Al6l/ISHTrl07azWTuJU4DL4oNcDr
ZSWBILEhwZLJ/cq7UaNG1mdSv/61fqaWLfIPErnwUZUg0st6n332MbfccovNQ4LHP/Udhl7CV155
Zeg51dVvmQ0TRuLiiy+O3AlJbSOXBFmRNai4ko2olIC74YYbbDvIQqH6+yPas0nT9RlHCVUJZeUR
XC6sqD0PhGrhEqpajk++0urjtWvXTgViet+DuMBCz+XDC7bU9RJ+3t/+/pyUln4YKS39iBOyGOpe
b3ULvZ8l3oK+2RKBnhuV0HdQ9U0KCsskwDGTwMls7nEN4EwKlGXqH6CYC1UPLVqe7TImisiXI78/
UMWPrBbeyyvT+/0vfUWFb9mypcAaT6JKZfWQBa0koh8Bslj4fwzkl6Q+EoWsJBIT3hQnIFRzIVT1
Y0OWRQlDvzASLoGFmsKWX7uQJVDT1p5F1v/OSkpL3wu53Ejkyk9c5yQ69913XyvKJEb1Qy+IAsD8
sx1evMG///3v2DbJNsDR5UfpzgjgDDNCIFQBSohQLazsrKVeoHAiy+UVV1xBQyBUcypUval/TaEH
Vz5xCSyUe4ysgbKESrT6l/jzv7Nc0pJAkwuAZrG6du1qLY36cSb3GFkftYqAn08//dS6Kvh/9Kkc
yifoDx4k2wDHghCq2QRwIlQBEKqFDi3BEnSwh5KB/EwlVLWMECBUC0KoemJIS595sz4ugYVeMNOD
Dz5oXZv8vpHBqf+ktOS3rUCg008/3frgizPPPNNcf/319l4FA/qRSPOsuX5UJ9UjzD/bX+5sAhwL
QqhmE8AZJlQl7uUeBgAIVQBAqBY7oSqXIokf/SjySAosFBKL8ucOBvoFxVVSWu+9954tq6b7vY1N
JF4lgLUEVVj5tYNbEK3/q3s0le6toyr3HS275fdJzSbAsSCEqkvbuAhVBezKAl3SluUCQKgCAEK1
BAhVoQX6db3W0BVJgYVCfqW656GHHooVqklpecsEasUVj7ffftum/c9//jMtbQVDKfApyudfy1op
At4TvgoO1c5+EoQe2QQ4FpRQzTSAM0yobtiwwe68JeusgmABoIgLVQXJaErJv/D5zkYvRW9rzKJC
YWi3TMtYkO2sqUOXbSeLQrshVKlzFLkMLMxFWhJ9fqEXhcSoLLVxQYjZBjgWBLloGwljfzAsABRR
oaplPvT5xIkTd1khi2KAlGu7eUvXyMcsypqjqa7vv/8+7fOwbTu9JZG0xquikxUwMHXqVOcyFmQ7
B5cwy2+7AUKVOicjy6g2TgEAKLZCVdMk+txbQB+h6oZru2ka0FtvU7/ww4Sqzvt3SIoSqvJ9k1VE
eWpheU1vSbRqf3KXMhYGoVoY+hsgVIsLsjhmu4wgAECREKqa5tGi+RJGCFV3XNtNS7xokwO1fZig
VL3lSyUh6w8aCBOqwW075c+lBbF1v9a9TSpjYRCqhaG/AUIVAACKiFAV2obuxx9/tP/PZn/mzp07
m0GDBqX+1i98La/it5pp29QOHTrYIAEthq1tB4NCNWr/Zn+5Jk2aZGrVqmWGDx+eyitpn+qC2sva
325hfPLJJ/YBKJr2+OOPD/UlU71lTdVyMBK1nn+Yi1AVmkqXVfW2225LfLZeO2u3MZVFz0JbGfp3
uXFtT+3gpN18tIuZ2skvVLU1aTCIQYt5qw1UlqR2A0QbdQYAQKiGks3+zFoyReLEL2SCu51I7LVs
2dIKvQULFpjFixen5Rm3f7N3TY0aNayY01Isq1atsp+77FNdUHtZJ6EAI+14I/GpvFWnjz76KI9Q
lehTdLHOjxs3LiOhKiTsgxHIUc9WO9hIfKoNtU2s/Gf9Pxpc21PrM2obU60XqWcvsewJVbklyMrr
F6NqN28bSEC0UWcAAMhaqGa6p7OLUJWlVOsMhvlTuezfrGuqVKli1zj0cNmnuiD3so5D4lTWRs/S
rO1XNb0fDHzw7y+v4ChZbhWZm4lQ1RaDUeeC7aylaby1GUWrVq3MhRde6NxWejb7779/2s47QhZV
zwougSpx660woHtUL/9uP4Boo84AAJCVUM107TsXoaqt8CRedN+cOXNi8xTBtfHCrnHZp7og97KO
Q8sv6X5ZJbWTjA7ld/jhh6ct/+IXqpoelyVSQjEToSpLc8eOHTN+tuL222835cuXt8/Mpa08AR8U
nUEf1bZt21rLrZCrgSywfhcDQLRRZwAAKDRCVSxdutQuYq1p4qFDh+ZbqLrsU12Qe1nHIb9dbzmp
4OFfQ9QvVMWAAQOsy4HnCpAkVL3lr+66666shKqeg35ASDy7tNWyZcvsNbNnz44Vqtr6Uc9Zvsmy
2vqttIBoo84AALDThKp2dbnssstSf7/++uuhQtVD098Sop4bQLZC1WWf6oLcyzoKLTItK6WCjDxr
qg5t6adpdP9SVEGhKmEqX1i5ObgIVQlbpemyXWBYG2qbSAW+ubaVt2uOX5Rq9YHgZ5ru132er69+
pACijToDAMBOF6q33nqrFVeaFtYUf+3atfMIVe2/LOuaxGnv3r1NkyZNYgWUi1AVLvtUF9Re1lFo
Wlxb/23atCnPOVme5eMpcRcmVIUsmp711S9U5ecrX9d169ZZ9wkFeUkEKnjJBdVR4tFbjUFWT5VF
gjqTtmrfvr29RlZVuTbISq6tF4MrNShYS/cG9z4HRBt1BgCAnSZUFYF/3HHH2euOPfZYG9keFkwl
USVhJOEiIZQLoeqyT3VB7WUdhVYKuPLKK0PPqd5Kd/r06ZFCVVx88cWRO1OpHlpNQNZQCUVXVEet
u9qsWTO79JTWM9UyUv5tCl3aStP/ChRTWWRJlQ9q2DqqWtZK12h1AEC0UWcAAMi3UM0P/oj8MDQl
7kXV5xqXfaoL017Wu4LNmzdbK6n47rvvzJYtW/LVVtpkIG5XHPniyrIct784INqoMwAA49FOEaoA
fmTxveKKK2gIRBt1BgAAhCoUHuSfK6G6aNEiGgPRRp0BAAChCgCINuoNAFA038kIVQAo8YKN9yAA
QOF8FyNUAQCx9r/15+Dg4ODYdUfEuxmhCgAIVQAAKJRjE4MTACBUAQAAoQoACFUAAACEKgAgVAEA
AKEKAAhVAAAAhCoAIFQBAAChCgAIVQAAAIQqACBUAQAAEKoAgFAFAIDCPTYxQAEA7wAAACi0QpWB
CgCRCgAAUGiFqjdgcXBwsLcyAABAoROqgFUNAAAAAKEKCFUAAAAAhCogVAEAAAChCghVAAAAAIQq
IFQBAAAAoQoIVQAAAACEKiBUAQAAAKEKgFAFAAAAhCogVAEAAAAQqoBQBQAAAIQqIFQBAAAAEKqA
UAUAAACEKiBUAQAAABCqgFAFAAAAQKgCQhUAAAAQqoBQBQAAAECoAkIVAAAAEKqAUAUAAABAqAJC
FQAAABCqgFAFAAAAQKgCQhUAAAAAoQoIVQAAAECoAkIVAAAAAKEKCFUAAABAqAJCFQAAAAChCghV
AAAAQKgCQhUAAAAAoQoIVQAAAACEKiBUAQAAAKEKCFUAAAAAhCogVAEAAAChCghVAAAAAIQqIFQB
AAAAEKqAUAUAAACEKiBUAQAAABCqgFAFAAAAhCogVAEAAAAQqoBQBQAAAIQqIFQBAAAAEKqAUAUA
AABAqAJCFSDsO8DBwcHBsesOhCogVAHo/wAAReZdzNsZGKiBvg8AAIXyncwbGhisgX4PAACF8t3M
WxoYsIF+DwAACFVgwAag3wMAAEIVGLAB6PcAAAhVYMAGoN9nzrfffmu++eabnKS1bds288MPPzhd
u2bNGjNgwABzySWXmBkzZjjdM378ePPYY49F/g3JbVYSyz5w4EDzyiuv7PI0AKEKDNgA9HtHJABq
1KhhDjnkELPPPvuYxo0b5xmIP/vsszxrDO6222550rr//vtN8+bNTZkyZczQoUMT896xY4c54IAD
zAMPPGDeeOMN89ZbbzmV+dJLLzWtW7eO/LukkEm9i3Ib5arshx12mLn33nt3eRqAUAUGbAD6vSPj
xo1LCcT169ebpk2bWtG6ffv2PEJ1woQJZurUqfaYNm1anrTatm1rhg0bZg4++GAnobpgwQKz++67
m61bt+ZLuGQqZGbOnGlGjhyZ87YsqHSj0n766afNE088gVBFqAJCFRCqACWj3z/55JO2LB9//HEe
obpp0yanNKpXr+4kVGXNLVu2bL6FS6ZCpkuXLuaMM87IedsVVLq5SBuhilAFhCogVAFy3u/79u1r
evToYebNm2en5atWrWruueeeAivHs88+a8vy5ZdfFqhQlSWwSpUq1qJat25d66MqOnfubAYNGpS6
7o8//rDnZ82alROhOmLECOtuIIGsdHv27JnKR76yKlPlypXNHXfckbrnxx9/NI0aNTJ33nln6jO5
LbRq1cr6T8alG0R+uBdddJHNo379+ubhhx8Ofd6TJk0ytWrVMsOHD49M27vW31Zyo6hdu7YpXbq0
OfLII1OW72AbxdVXfP7556ZDhw7mwAMPtOcfeeSRyDbNb9tlWnaXPqLPbrrpJjs7cMQRR5hRo0bl
EZlJbeCSBiBUgQEboET3ew3SNWvWNHXq1DGjR482Q4YMsddKPHr89NNP9u+owzWwyctPefnxhKpE
0aOPPmrzy69QlRDu06ePFSXyT33//fft5/Jx7dSpU5pYUN5TpkzJiVBdu3atFUn16tWz+S5fvtx+
riCZY445xsyZM8fmtd9++5nnnnsudd/EiROtqNY9QqJKQvK3336LTTdMKOs5ymJ92223mb333tts
3rw5rS7yGT7llFOsq8WqVasi0w7WW+KtVKlS1ldY98nXOOrapPp269bNtGzZ0qxevdq6aCxevDiy
TfPbdpmW3aWPDB482FSsWNH+EFA6ul5+1X6RmVRulzQAoQoM2AAlXqhWqFAhNRWviPo999zTjBkz
JnWN/ELLlSsXeXTv3t2pDI8//rjZf//984gsWcU0qJ933nl2MNfgLfGSH6EqNPW/7777pn1W0EJV
BKfRJZhkrZSI9Dj33HNN+/bt0+678sorrUX73XffteV+8803Y9NNQgJVdXvhhRfS6iILn1ZhSErb
X2/VQaL/zDPPjOxH/muT6ivr/eWXX27bP45ctF0mZXfpI/qOqB/rh5AfWUO92YikcrukAQhVoFMA
IFRDRJiEq6xyuURTzZpenj9/fux1CrKSNUxTs4VVqDZs2NCcfPLJeY6NGzeGir4VK1bYPBo0aGCa
NWtmDwkSpRMUlqr3XnvtZa6//vpEARyFLIuypup65Tt9+vRE0Z0kVL06yFqZ1I9c6qtpd1l75Z4g
i2MUuWi7TMru0ke05Jn+njx5ch6R6VlDk8rtkgYgVIFOAYBQdRCqitrXlGnU4ffdC+Oll16ygtGb
mk3ioYcesuX973//WyiF6ssvv2zrFDxkJQsTfR9++KHNQ1O9Emje8eqrr6aVTUJXVkFN/6oNMhWq
f/75p7VSSrDJKqf0cyVUvTpErTcadm1SfZcuXWrOOeccW9+o55mLtsuk7C59ZNmyZfbv2bNnR4rM
pHK7pAEIVaBTACBUHYSqli7q2LFj5KElqKKQ/6mmQP2uBEnI8qXyajmrXAvVs846y1x22WWpv19/
/fWcT/137drVBvh4aBpYlr4kFwmJTLk/SGRqqvqjjz6KTTeIXCpUl7lz59q/JZxdhWpY2v5rf/31
V1sH+bIm9SPX+nr079/f9rkwN4BctF0mZXfpI/pBoCAwv6BUOf2fJZXbJQ1AqAKdAgChWsBT/+3a
tbNiUasKLFq0KHX88ssvqWu2bNmS+luBPccff7ydEg6i9VB1XbVq1aylSv/3rJiuQvXWW2+1QldT
r7JwKQo810J17NixViz5hfbNN99sXR+eeeYZK5wUMCZ/Sg+5RlSqVMnu3iURI3/K4447zl4bl27w
R4Esioqg/+qrr2yeqpuiyZPqEpZ28Nobb7zRbtqggCBF1stquGTJktBrk+qr/BT5L3Hau3dv06RJ
k8j2zEXbZVJ2lz4iX9Ojjz7aWkTfeecdaxnWRhR+/9KkcrukAQhVYMAGQKgWoFA99thj8+w6pcMT
CUIW2z322MNGSEtoyY/vk08+yZPWoYcemicd/zJCLkJVEd8SMbpXZZPlLddCdcOGDebUU0+1FrVr
r73WfiZr2Q033GD9MmVhlihUukIrFEjQ/Oc//0mlIcEo8XXdddfFphtES0spD4myW265xV6nvLwp
56i6hKUdvFZiSy4CelY6FPjmLX8VvDauvkLBVEpDAUUnnnhirO9yLtouk7K79BFN3WtJKX0uK6iW
XQtO2ye1gUsagFAFBmwA+v0uRgFUsl7J0upfX7UgCUa9FwRff/11mlXPq6ssn/6duXKRrh9Z7vzn
ZV3NVdqe6Pviiy+s9dLl2UbVV+nICppJP8lv22VSdpc+ov6atHJBUrld0gCEKjBgA9DvAQAAoQoM
2AD0ewAAQKgCAzYA/R4AAKEKDNgA9HsAAECoAgM2AP0eAAChCgzYAPR7AABAqAIDNgD9HgAAoQp0
CgD6PQAAIFSBARuAfg8AAAhVYMAGoN8DACBUgQEbgH4PAAAIVWDABqDfAwAgVIEBG4B+DwAACFVg
wAag3wMAIFSBTsGADfT7QsEvv/xiPvroI/P777+Hnh8/frx57LHH0j5bs2aNGTBggLnkkkvMjBkz
iuWzCqs3Zc6OgQMHmldeeYUXQAHw7bffmm+++Sby/Pbt283HH39sNm3alJjW559/bn7++WeEKt0K
EKpAv0+ndevW5oADDjDff/992ucffPCBvWfr1q05L8u6devM6aefbkqVKmX23Xdfs9dee5kLLrjA
/PDDD2nXXXrppbZ8Hjt27LBlfeCBB8wbb7xh3nrrrWL5rIL1Lgr57KwyZ8phhx1m7r333ozKWVB1
KaxtlCn6QVKjRg1zyCGHmH322cc0btw4z4+Bxx9/3Oy5557moIMOMqVLl7bf96VLl+ZJ65lnnjF1
6tQxBx98sNl7773te+DPP/9EqAIDNgD9/v+Eqs5dc801+RaqM2fONCNHjoy95quvvjIVK1Y0p5xy
ivn000/tZ8uWLTNHH320qV69urWyRg3sCxYsMLvvvnvOxLNLeYuzUH366afNE088UaKEarDOYX0g
l+2yM9Ld2YwbNy71I3H9+vWmadOmVrTKgurx/vvv22skOvUj+MQTTzRXX311WjqbN282ZcuWNY88
8oj9W9ZXCd9XX30VoQoM2AD0+/8TqrJoSgC+++67+RKqXbp0MWeccUbsNT179jTly5c3GzduTPtc
U/qysN5///2R4keWHA1sucKlvMVZqJaEMgeFalHpA0WJJ5980r4rJDSjuOeee6yY9fPOO++Y3Xbb
zfz000+pz84880xz5513IlSBARuAfv9/QlXW1EqVKlkrpzftFhSqf/zxh7n77rtNzZo1Tbly5cxp
p52WJmxHjBhhp+UlJOvWrWsFaRBN3WsaMOycuPDCC81RRx0VKn5kiapSpYoV1EpfPqpCfqoXXXSR
qVy5sqlfv755+OGH09JUueUqULt2bZv3kUceaaZNmxZZ3qR6ir59+5oePXqYSZMmmVq1apnhw4eb
Tp06mWuvvTbtuhUrVpjjjz/e/Pjjj3nqGlWuMNGXVEf593Xo0MEceOCB9hrPQpV0zquHS5mSypAk
VOPSzqTN582bZ6eaq1atasVPMI+bbrrJCqIjjjjCjBo1Ko9Q9dc5qg+EtUsuyhdM1+UefWdUJ/X9
atWq2To1b97cjB07NrKtXdLNJc8++6x9V3z55ZeR15x33nmmffv2aZ/px+oee+yRsmhv2bLFVKhQ
wb57EKrAgA1Av08JVQ2EnlVE03phQnXw4MF2UB82bJi1hEiYyKds7dq19rz+bdWqlalXr571H12+
fHmevHSN0pwwYUJoWYYOHWqFqBdc5Rc/GgT79OljRY7S19SiJzZGjx5trTm33XabLZOmFD0GDRqU
stSuWrXK+tKpbFHlTaqnVy756EnYqy5K99FHH7WWab8ovfHGG83ZZ58dWteocoWJvqQ6duvWzbRs
2dKsXr3aukcsXrzY6Vwwn7gyJZUhSajGpe3a5hKK8mdUOYYMGWL70meffZa6RunIrUQiWmnrx4Ms
dlE+qlF9IFiXXJUvmK7LPTfffLPZf//9bfvrh48EaLBOQVzSlRVTf0cdQX/xOJSf8gqiQKvnnnvO
/gA49dRT7axJEPUHla179+72B0DwBxBCFRiwARCqVqgKTYEq+EGDmF+oSjjK6tSrV680S89+++1n
hZBH0jTqa6+9ZtOM8kGTSNZ5z3c1bOpfwVdRSDjp/hdeeMH+/dtvv1lhq+nEMILlda2nyiULl6Ke
PSRQJV68yPdt27bZtpw8eXKefJPKFSf6gnUUsppdfvnl1vIXJO6cP5+kMiWVIa7McWln0uaytnnT
y2pfBeuMGTMm9bcEnX7M+JFF1W9NDJYzrM/6r8lV+aKEatw9v/76qylTpkxa3mF1CnuuSWWR6JZ1
OOqQcHRBQVNq97AfphLZKr9+fD744IO2HEEUYCVrv747+rekWVMRqoBQBchAqMpiI6ugBka/UF25
cqX9/5QpU9LubdGihQ2kcBWqH374oU1n6tSpoec1Nazz3nI2rkJV1jBZ+ZS/7p8+fXqqPvpb6boI
Vdd6Romytm3bWquQ0HSorHthS28llSss/ag6Ck2ha6DXlPycOXPS7os7588nqUxJZYgTqnFp56fN
JcZkMRSy1imd4A+DpKj/JKGaq/JFCdW4e7R0W7Cdw+rk0n+CZckFcn2RpXn+/PmR10icvvnmm+bY
Y49Nay+vXyja/8UXXzSffPKJtWzrB82sWbMQqsCADUC/zytUhdYold+Y5wogobpkyRL7fw0oftq0
aWOnv12FqtLStGVUsIR8POUrGzXgBoWq/GllLZS/oyxMstT6B3ZPGEet7xksr2s9o0TZ888/b+sn
v1BNKQctYUHBHlUuf/pJdfRbps455xybv1woXM7584krk0sZ4oRqXNr5aXO/+NLKEUpn9uzZORWq
uSpfNkL1iy++sHlrZYJcC1VF5GvaPepIEosvvfSS/S7qx4sLwdkSIYur+qX//aA2jXKXQagCQhUA
oWoHCy0TpaltT6hqIW5N32nxdD8SlVdddVXq765du5pGjRrFlkMBOfLvDE5FK5BCU4j+QKskoarp
RpVx7ty5KeuNX0Bp6lQWYonGMILlda1nlChT/rpW06YS+2HrRrqUy59+Uh2D9O/f34qSsKn+4Dl/
PnFlcilDnFCNSzs/be4XXxLTmjr2Czi5HAQ/C6YT1mf91+SqfNkIVSHfT/149JCPsabT8ytUJX47
duwYeXi+6mHIh1XuEH5XgiQk9NVn/MJWriBaN9WPfJnlMoNQBQZsAPp9qFD1Dyr+YCqtgai1TjXN
p8FbUdA6v3DhwtR9ikTW1J3WVoxCU6m65rLLLktN8Svo4m9/+5udKv/uu++chaoGTFkJFcmu9Vll
oVGZFBntoYAmrc2ooA75Fsq6JytZVHld6hknyiS0db3WjYwjrlz+9F3qqHrIiisB2rt3b9OkSROn
c8F6RJXJpQxJwVRx9c22zYPiS1HlSkdWVQU9yVonURfnoxrWB4LX5Kp82QhVtbX8S7Uyhyz08jmW
+I5z0Sjoqf927drZ76FWFVi0aFHq8K+BrOfrtam+31qpQGXw71KlH06qm56VkM+32jm4OgBCFRiw
ARCqeT6/+OKL04SqAqw0QMm6pMFfg462zfSzYcMGG90r61lwqSY/GsS0bJOiwA899FCbZrNmzeyO
VXEDbpiPqoShfDAlgm655Rabr4SHF7Ala56md2Xh1KEgGC+yOKy8LvWME2VatkjtlhS9HFeuYPpJ
dZR4URqySEsg+30G484F84krU1IZkoRqXNrZtnlQfGn6X8tSqf0l5uQnnDT1H9YHgtfkqnzZCFVZ
r9Xeeo6y/mrqXH6hWmViVwlV+Zt6P2T9h/fDQ/zjH/+wn0l46nlriazg7lUStt7SeJrF0ftAVlb/
j1WEKjBgA9DvM0KDi3zn4rY5/Prrr60wSUI71rz33nt22j8/SEj485PVL0woRZU7rLwu9QxDU5sS
cP5FzJMEq0s+SXXUuah91+POZVIml3bOT32zbfMgWsoszPUhDpc+m6vy5QdZcf1uGIUZ/QjQDzet
PhAW8e+hZ6Xgzbh1WBGqwIANQL+HHCCfuyuuuIKGgJyg1QbkuiBLuPxGGzRoYFdw2JViGRCqwIAN
QL8vgsj/TkJV/noAuUA+vVpxQQJVQV/yM85kMX5AqAIDNgD9HgAAEKrAgA1AvwcAQKgCAzYA/R4A
ABCqwIANQL8HAECoAjBgA/0eAAAQqsCADUC/BwAAhCowYAPQ7wEAEKrAgA1AvwcAAIQqMGAD0O8B
ABCqwIANQL8HAACEKjBgA9DvAQB4NyNUgQEb6Pf0ewAAhCowYAMUwX6/cuVK8/vvvxf5eo4fP948
9thjuzyN4tQe1I02oF3iWbZsmfnjjz8QqoBQBSiIfr906VJzwgknmB07dti/L730UtO6desiWc9c
lL2g678z27coP8tc1G1n17+451eS3gOZ8PTTT9s8EaqAUAUogH7fqFEjM3r06LSX7hNPPFHo6jBz
5kwzcuTIIi9Ud2b7FiUh4/J8M63bzu7LOzu/XfF8M31OJUGo6kd+zZo1zdSpUxGqgFAFyGW/f/75
583hhx9eJKb9u3TpYs4444wiL1SL84Bd0M+3uD6novR8M31OJaVdJk6caI4++miEKiBUAXLZ7/VC
7927d9pnffv2NT169IhMS75YAwYMMFWqVDGVK1c2d9xxR2zeXnrz5s0zjRs3NlWrVjX33HNPnjTv
vvtua5UoV66cOe2008y7776bOj9ixAhzwAEHmLJly5q6deuanj17xg5Qzz77rKlfv7458MADzXXX
XZcmxJPK76URV94ZM2aYiy66yN6vfB5++OHUuWuuucbceuutaderLn/961/N1q1b87RvUt39bThp
0iRTq1YtM3z48MRyZDNgqywPPPCAqV27tildurQ58sgjzbRp05zL2blzZzNo0KC09PS8Zs2aFVuX
qOf7+eefmw4dOtjnqDo+8sgjGT2nYFt7f8f1jzgyfbZx5Xdpq/w+36j8O3XqZK699tq0a1esWGGO
P/548+OPP0beF/Wckr5TXru8+uqr5uSTTzaHHnqoGTVqlNm+fbvp1q2bOeigg8x5551nVq9e7dxX
XfqG63fetfxx/Wbbtm2mVKlS5p133kGoAkIVIFf9XoIjOI2XNPgNHDjQHHPMMWbOnDlmypQpZr/9
9jPPPfdcrHVD4qZOnTrWxWDIkCG2PJ999lnqmsGDB9sBcNiwYfZFr3v23ntvs3btWnte/7Zq1crU
q1fPvPHGG2b58uWReR111FFWRE2YMMEOpHvuuWfaIJZUfpfyasDWuY8//tjcdttttqybN2+255SX
BjINwh4a1C655JLQ9k2qu3dPjRo1zCmnnGLrtWrVqsRyZCNUJZw02N5///02j1deeSXV1i7lbN68
uRVBfgGgtlM7x9Ul6vlKxLRs2dIKmAULFpjFixdn9JyC9XfpH3Fk+mzjyu/SVvl9vlH5P/roo2av
vfayotTjxhtvNGeffXbsfVHPyeU7JWvjSSedZM93797d7LHHHub888+37Sd3gurVq9syuJLUN/zt
klQ+l/K79Jtq1arZfohQBYQqQA76/caNG+3nmv53Faq//fabtaZoAPU499xzTfv27WOFaoUKFexg
61ke9JIfM2aM/VtWCaXZq1ev1D3y+dJgocHIw3XqX4Fhv/zyS+ozDawXXnihc/mTyhtEwkHt+MIL
L9i/f/jhB3u997fylMDz/va3r2vddY+sPd9++21k3YPlyFSoqpyyop555pl5zrmW01WohtUl7PnK
Unr55ZeHRlS7PKcwoRrXP5LI5Nkmld+lrfL7fKPyl0CV6PUi49V2smpOnjw5sdzB5+T6nZKI++ab
b+zfa9assXXp169fmvCUkHUlqW947ZJUPtfyu/Qbtcvf//53hCogVAFy0e9lHdHnixYtchaqmh7U
PQ0aNDDNmjWzx2GHHWYaNmwYKx6D6UlgeAFcWhorbIBu0aKFadq0acZCNZjX7bffbsqXL28HNJfy
J5XXQxYlWblULqU5ffr01DlNY2oQFaqXphPDVlVwrXvcM4krRyZC1WsbTf0HcS2nq1ANK1PY85Xb
gQSVpltl7cqkX0UJ1bj+4YLrs00qv6tQzc/zjcu/bdu21kIoNKVdsWLF1FR23H3B55TNd+rrr7+2
97z22mtpFl3l54pr30gqX7bvhLB+ozZt06YNQhUQqgC56PeyDujzYKRq3OD34Ycf2ns0DayBwjvk
e5atUF2yZIlN88UXX0y7Ri98TQ/nV6gOHTrUDmh//vmnU/mTyqt0JFTkvymfSN0bFBDPPPOMtdL8
/PPPVtj06dMnNH3XuoeVyaUcmQhVr23C1p90LWeuharQ8mnnnHOO2W233eyzzLVQ9fcPF1yfbVL5
k9oqV883Kn/NpOgz+XrKOui3lsfdF3xO2XynciFUXftGUvmyfSeE9RuJ26DvL0IVEKoA+ej3shzc
d999zkJV02TybZOPmStJgkID/u677279xPxUqlTJXHXVVam/u3btapfSyjSvCy64wAZ+uJY/qbzy
y1N7zp071/6tadOggFCdJGYefPBB64vn96n1p+9a97AyuZQjE6H666+/2raRaAniWs6zzjrLXHbZ
Zam/X3/9dWehmvR8+/fvb5+DZ8HKlVD19w8XXJ9tUvmT2irXzzeYv9LT8/P8RSX6XO4LPqdsvlO5
EqoufSOpfNm+E8L6zcEHH2z7BUIVEKoAOer3sqL4rTphL+U777zTTu96/lk333yz9cuTZUni5qef
fsoT/Z2J8BNXX321DbaYP3++FQKKLleZFy5cmLpm7Nix1ody/fr1sXlp8PUip2U12n///W2EsUdS
+ZPKq2AdWXAUSPHVV1/Z9FRWfx5C1jBZXE488cTY9nCpe1iZXMqR9CyDSCzss88+NpBE09myNsma
6lpORcQrKEY+iLJKafUAV6Ea9nz1mSx+EiBanaJJkyb5tqgm9Y+kNsrk2caVP6mtsnm+YW0alb9Q
UJDSDNYj7r6w55Tpd8pFqCY9h0z6RlL5XMqf1G90j57XunXrEKqAUAXIVb9XxLV87IIR5v6XvJaA
0f2bNm1KWSBuuOEGO1DLsqRBK25XFhdBoZd8u3btrNWuTJky9ry2QfSzYcMGc+qpp1rrR9T0mvJS
IIT8zLSigSLYda0/Sjup/C7l1QCv+yXqbrnlFpuH0vFPFyroRe320EMPxbaHS92jBElSOaKe5ZYt
WyKtqpralYVNh4KlvCWRXMqp/nTcccfZPI499ljz0UcfOQvVsOergBmVQ6JAYkoiOb9CVdbAuP6R
1EaZPNu48ru0VabPN0hc/kJiTHkGl72Kuy/sOWX6nXIRqknPIZO+kVQ+l/In9RstYXXFFVfk692M
OgGEKtDvQ9ASRBdffHHGaeolLauP/2WdX2Q9+eKLL2L9BTXISVCFochoWfvEd999Fys28lt+CTd/
OWT1Kui657ccWuvziCOOSExT6UWVxaWccasTJBF8vvq/Fy2eX/wCRmUM6x+ubeRKUvmT2iq//Swu
fwVqSZQpj0zLHfY9zOU7weU5ZNo3ksoXdT6p3ygg6/TTT498LyFUAaEKkM9+rwAaT+BB8eXxxx/P
45NcknDx6SxJbSQ/y2ysgCWtryb1m6eeesr+MM7vuxl1AghVoN9DiSYbi09xQsInaSe1ktJGcuWR
UA0uT0dfza7f5OLdzFsaGLCBfg8AAIXy3cxbGhiwgX4PAAAIVWDABqDfAwAAQhUYsAHo9wAACFVg
wAag3wMAAEIVGLAB6PcAAAhVYMAGoN8DAABCFRiwAej3AAC8mxGqwIANQL8HAECoAgM2AP0eAAAQ
qsCADUC/BwBAqAIDNgD9HgAAEKrAgA1Av88V48ePN4899hj1iGHgwIHmlVde4UsCgFAFBmyAwtXv
W7dubQ444ADz/fffp33+wQcf2Hu2bt2a03IoP6V733335Tm3ZMkSe+60007LWX6XXnqpzbOoU5D1
OOyww8y9995bKOs9dOhQ2yfCjj/++IMvNiBUAaEKUNyFqs5dc801+RaqM2fONCNHjnQSqqecckqe
cwMGDECoIlTTePvtt83w4cPTjgsvvNAcdNBB5s8//+SLDQhVQKgCFHehutdee5ndd9/dvPvuu/kS
ql26dDFnnHFGolCVMNptt93MF198kXbu6KOPtucQqgjVKLZt22Zq1qxpHn/8cb7UgFAFhCpASRCq
sqZWqlTJWjk9K1VQqGqa9e6777YioVy5clZM+oXtiBEjrAtB2bJlTd26dU3Pnj0j87v22mvN3nvv
be/xWLx4sU23U6dOaUK1c+fOZtCgQam/VQ6lP2vWrNRnn3/+uenQoYM58MADTeXKlc0jjzySR+DN
mzfPNG7c2FStWtXcc889aWXq27ev6dGjh5k0aZKpVauWtdq51Nn1Gi/9V1991Zx88snm0EMPNaNG
jTLbt2833bp1s9bB8847z6xevTpRqD777LOmfv36tq7XXXed+f333zMqi6656aabzCGHHGKOOOII
Ww6/UFX76/n4WbFihTn++OPNjz/+mKdcXt3i2jeX/POf/zQnnngi0/6AUAWEKkBJEaoSLk8++aS9
Zty4caFCdfDgwVaIDhs2zLzzzjtWOElsrl271p7Xv61atTL16tUzb7zxhlm+fHlsfvrXL0j79+9v
xeb111+f9nnz5s2tePILLZVrypQpqc8k9lq2bGmF3oIFC6zo9Qs8Cbc6deqY0aNHmyFDhtj7P/vs
s7RratSoYYX6hAkTzKpVq5zq7HqNPpO1+KSTTrLl7t69u9ljjz3M+eefb8WmXCaqV69ubrzxxlih
etRRR9m2URn1Q2DPPfdME+Wu5a1YsaJ5+OGH7TNS28q67QnVRx991FrY/aJU5Tr77LMjy5XUvj/9
9JP9O+r44YcfnPrwxo0bbdnnz5/PFxoQqoBQBShJQlVo2l7WPQkLv1CV1U6W0l69eqXu27Fjh9lv
v/2sSPRwnfpXfhMnTrTuBuvXr7efSyi++OKLWQlVWfIuv/zyUCubhFSFChXMxx9/bP/W1LEE3pgx
Y9KuqVKlivn2229Tn7nU2bVdlH61atXMN998Y/9es2aNrUO/fv3SxLaEbJxQPeGEE8wvv/yS+kw/
DOSv6VoW1X3//fc3ffr0SUtbFlXPCiqBKnHrrTCge9QnJk+eHFmupPaVcJaFN+qQcHdBgrlFixZ8
mQGhCghVgJIoVDXFK2uaxI5fqK5cuTKPOBQSDU2bNs1KqG7atMkKIln23n//fWsp01R4NkJ12rRp
Ni1Nic+ZMyePkAr6dkpYyfoXd41LnV3bJZj+119/be977bXX0kSYyh8nVINlvP3220358uVtm7iU
xRPIQdEZ9FFt27Zt6hnI1UDPxu9ikGn75gJZXtU3Fy1axJcZEKqAUAUoiUJVKPJe09KeK4CEqrds
lCyeftq0aZMWvZ+JUPX+LyEqy6LuFdkIVbF06VJzzjnn2GlsLWmUX6HqUmfXdikooap6SqDLr9il
LMuWLbPXzJ49O1aoPv/887Yd5fsrq63fSpuNUH3rrbfM/fffH3n4/Y2j6Nixo2nUqBFfZECoAkIV
oCQLVQlT+UtqKtwTqj///LOdptfC8H4UgHXVVVel/u7atWuimPDn99RTT1lRrOCiuXPnhgrVs846
y1x22WWpv19//fVQoeohX1cJJc8NIFuh6lJn13YpKKF6wQUX2MAy17JI0CoIyy9Kf/vttzyfafpe
93m+tPoRkB+hKh9cCc2ow/OLjuKTTz4xpUqVMk888QRfZECoAkIVoCQLVSGrnLeouhdMdfXVV9uA
IAWySBQpulznFy5cmLpv7NixpnTp0im/06T8vOl/RaB7wjIoVG+99VYrnDVtrSn+2rVr5xGqylfW
P6XRu3dv06RJk4yEVNTSTy51drkmV0JV4tGzPsrqKX9TRe1nUpb27dvba2RVVcCVrNBlypTJE6mv
YC3dqwj7OHbG1L8CtOT3qjoBIFQBoQpQwoWquPjii9OEqgKs2rVrZ612EjYSI9rW08+GDRvMqaee
an0Jg0scReUnS6qmhj2CQlUR+Mcdd5wty7HHHms++uij0GAqWf4k3CSs/FHh+RGqLnV2uSZXQvXc
c881zZo1swFIsjCqjeXXm0lZNP2vZamUvyyp8kENW0dVy1rpGvkQ72qhqh8eDRs25EsMCFVAqALQ
7+NR1LkW6o/bFUhC7Ndff81p+f0R+WEoPy+qPte41NnlmvywefPmlEXxu+++M1u2bMlXWb788svY
tUi1xJis4xK/AIBQBYQqAP0eCg3yf73iiitoCACEKjBgA9DvofAg32EJVZaCAkCoAgM2AP0eAIB3
M0IVGLCBfg8AAAhVYMAGoN8DAABCFRiwAej3AAAIVWDABqDfAwAAQhUYsAHo9wAACFVgwAag3wMA
AEIVGLAB6PcAAIBQBQZsAPo9AABCFRiwAej3AACAUAUGbAD6PQAAQhUYsAHo9wAAgFAFBmyAEtDv
161bZ/773/+aP//8k4cDALybEaqAUAX6fV5at25tDjjgAPP999+nff7BBx/Ye7Zu3ZrTcjz33HOm
QYMGZp999jGlSpUyZcqUMYsXL7bnqlWrZvOMOpo3b54qs/6+77778qS/ZMkSe+60007bZW392Wef
5Sn7brvtRicEAIQqIFQBMhWqOnfNNdfkW6jOnDnTjBw5MvL8L7/8YkXxFVdcYX766Sf795NPPmk+
/fRTe37ZsmXmvffes4fSUf4zZsxIfbZq1aq0Mp9yyil58hgwYEChEaoTJkwwU6dOtce0adPohACA
UAWEKkCmQnWvvfYyu+++u3n33XfzJVS7dOlizjjjjMjz77//vk3z7bffTkzrxRdftNd64jRY5sMO
O8xaKb/44ou0c0cffbQ9VxiE6qZNm+h4AIBQBYQqQH6EqqyplSpVshZKz2c0KFT/+OMPc/fdd5ua
NWuacuXKWSHoF7YjRoyw1tKyZcuaunXrmp49e+bJ64cffjB77LGHGTJkSL6F6rXXXmv23ntvm6+H
XAhUtk6dOsUK1b59+5oePXqYefPmmcaNG5uqVauae+65B6EKAAhVQKgCFDahetNNN9kpeF0zbty4
UKE6ePBgK0SHDRtm3nnnHXPppZdaobh27Vp7Xv+2atXK1KtXz7zxxhtm+fLlofn9/e9/t+l27tw5
VsglCVWVWf/6BWn//v1Nhw4dzPXXXx8rVFV2Ce46deqY0aNHW+GsvCQwPeSaoL+jDonuJKEqMfzo
o4/atAAAEKqAUAXIUqgKTdsfdNBBVlj5hervv/9uLaW9evVK3bdjxw6z3377mW7duqU+S5r6F7LY
Shhq2l7BU14gVTZCdeLEidZlYf369fbzGjVq2PtchGqFChXMxx9/bP/etm2b2XPPPc2YMWNS10iQ
yzobdXTv3j0y/R9//NEMHDjQnHfeebaNKlasaBYsWEAnBACEKiBUAbIVqitWrLD+qhKkfqG6cuVK
+/8pU6ak3duiRQvTtGnTjISqx5tvvmkOP/xwG/Wv/2cjVGWRlVX34Ycftv6vEoTbt293EqpKw4+E
q6yruUblqVWrljnyyCPphACAUAWEKkC2QlUoal5+pJ4rgISqt+STxKOfNm3apEXeZyJUhZbEOvDA
A03Hjh2zEqre/7VsVb9+/Wz+IhdC9a233jL3339/5DFr1iznej700EO2Llo3FgAAoQoIVYAshaqE
afXq1U2VKlVSQvXnn3+2U+yazvajAKyrrroq9XfXrl1No0aNMirX2WefbU499dSshepTTz1lhfWh
hx5q5s6dmzOhqqW2JKCjDs+X14UHHnjA1sVzUQAAQKgCQhUgC6HqF4n+YKqrr77aLv00f/58K1y1
AoDOL1y4MHXf2LFjTenSpSMFmdwJJk2aZH777Tf7t1YNkKtBUABnIlS96f9DDjnErkyQK6GaH7Zs
2WLXiBUKMjv++ONN/fr16YQAgFAFhCpAfoWquPjii9OEqgKs2rVrZy2r8iuVsBs/fnzaPRs2bLDW
UYlPLR8VZPbs2TYQSRZQCUsFVF155ZUp4ZqNUBWypGqq3mNXC1VZY1XHY445xtaxYcOG5pNPPqET
AgBCFeI7Q/AA4AdaZshSqEX2vfVWw/j666/Nr7/+Gnl+3bp1domr4LatxQUFUK1Zs8YsWrTIfPnl
l3Q+AECoAkIVYGcIVQAAQKjCThCrAAhVAABAqAJCFQChCgAACFVAqAIgVAEAEKqAUAVAqAIAAEIV
GLAB6PcAAAhVYMAGoN8DAMCuEqphSxVxcHAU74OXIQAAFHqhygsbgBcCdQcAgEInVHlZA/BSoN4A
AFDohCovagAoqaKN9x8AAEIVABBt1BkAABCqAIBoo84AAAhVAEC0UWcAACi+QvXbb78133zzTeJ1
69evNx9//LHZtm1b5DU698MPPxSLhzRw4EDzyiuvFEja48ePN4899hjfBPoDQhWhWiwpTmMBAEJ1
F72oJZRq1KhhDjnkELPPPvuYxo0bhw7EK1euNLVr1zYVK1Y0+++/v9ljjz3M//zP/6Rdc//995vm
zZubMmXKmKFDhxaLh3TYYYeZe++9t0DSvvTSS03r1q35JtAfEKoRddb344ADDjDff/992ucffPCB
vWfr1q05K0O1atVi17nVu80FlVnX33fffXnOLVmyxJ477bTTivXzLI5jAQBCdRcNTuPGjTNvvfWW
/b+spU2bNrWidfv27alrNmzYYAXqbbfdZv788097bt68eWb16tVpabVt29YMGzbMHHzwwQjVnSBU
Z86caUaOHFngbbCz8kGoIlSjRN8111yTb6Ga1I+XLVtm3nvvPXvoOqU/Y8aM1GerVq3KSKiecsop
ec4NGDCgRAjV4jgWACBUC8ng9OSTT9qCaXrfY/jw4eaII45wTqN69eoI1Z0gVLt06WLOOOOMAm+D
nZUPQhWhGib69tprL7P77rubd999N19CNZN+/OKLL9r0XcVpsMzqJ7vttpv54osv0s4dffTR9lxx
F6rFcSwAQKhGvKj79u1revToYS2YmpavWrWqueeeewqsUM8++6wt2Jdffpn6TJaB6667LucvJ69u
kyZNMrVq1bKCWPzxxx/W8lClShVTuXJlc8cdd6Tdp/MPPPCAdUUoXbq0OfLII820adNS5+6++25T
s2ZNU65cOTsg+Ae4pHxvuukma1GWMB81alQeYfL555+bDh06mAMPPNCW7ZFHHomsn6wxF110kb2u
fv365uGHHw4VqmpznVeaaufff/89Mb8RI0bYKdGyZcuaunXrmp49e8bWLaksUW0alU+QuHaJe175
6QNx512+Ny55JPUHhGrBC1VZUytVqmTfQ5rRCROqSd97136cK6F67bXXmr333tvm67F48WJbtk6d
OqUJ1aTvpuqtMgcPzx0iqR/vyjEFoQpQAoSqxIxevnXq1DGjR482Q4YMsTd+9tlnqWt++ukn+3fU
kYkzu/JTXn4OOugg+/LTdJhcA1q2bGleeumlfL+clJf8Y/UinjBhQmpQUMDKMcccY+bMmWOmTJli
9ttvP/Pcc8+l7hs0aJApVaqU9YPSPfKpXb58uT03ePBgOyBp2umdd96xeWjAWLt2bWK+ulcuDhoo
lJ4GFFlF/MKkW7dutv5ye1iwYIEdfKLQIKVnJuu03CZUjs2bN6eV46ijjrKDlsqhwXPPPfdME3lR
+ak+rVq1MvXq1TNvvPFGqv5RdUsqS1SbRuUTJK5d4p5Xtn0g6bzL9yYpDZf+gFAteKGqHwveTI9c
lcKEatL33rUf50qoqsz61y9I+/fvb3/MXX/99WmfJ30333zzTVtmHbNnzzaHH364OfbYY81vv/3m
1I935ZiCUAUoIUK1QoUKqal4RVFKzIwZMyZ1jV7O+qUedXTv3t2pQI8//rgNlPK/xGXd0+Csl2PH
jh1tANXll19uP3vttdfyLVRlBdCKAx56+crq4bdEnHvuuaZ9+/ap87LKnXnmmXnSU1l1b69evVKf
7dixw764JaTi8lW7qu59+vRJS1MWNL+1QRYI1V9WjEzQwKNn/MILL6SV44QTTjC//PJL6jMNphde
eKFTfmFTmWF1SypLXJtG5RMkqpxJaWfbB+LOu3xvktJw7Q8I1Z0jVIX6oH40S0T5harr935nTv2r
zBMnTrQuC/L9F/pBpnSDQjXpPeFH7/Ly5cubTz75xPm7sCvHFIQqQAkRqkE/Rr1k9Es4l2jqVRaJ
+fPnp32uF75etg0bNkz7XL5WF1xwQb6FarBuK1assA3ToEED06xZM3tIHHj5e+c1lRxEKxPonKwK
flq0aGEtwXH5rlmzxt47efLkPMLEb0HTlLUsHpqikwUjCVlBZCXRIKn0p0+fHluO22+/3Q5EnuCL
yy9KqEb5vUaVJa5NXQf4qHImpZ2fPhB13uV7k5SGa39AqO48oapnJn9VCVK/UHX93udKqKqPnHzy
yXmOjRs3ppV506ZN9jshi/z7779vrfMKRA0TqnHvCQ8tZ6d3sV/EunwXdtWYglAFQKim/lbUvqZV
o45Zs2bFFkTT+Pvuu699WYYhi9eNN96Y9lnXrl2tKMm1UP3www9tw2gqT+LHO1599dW082Hrj3pL
v2iQ8dOmTZu0CNywfBXxq3s1tZYkTJYuXWrOOecca1WOqqd86WRhlD+mLHAqv4tQVXoa3DxfvLj8
XIVqUlni2jSTAT6snElp56cPRJ13+d4kpZFJf0Co7hyhKuSLqaXxPFcACVXX732uhOrLL79s35nB
w1tb2l9m/V/LNPXr18/mL/xC1eU9Id5++237Xrjzzjsz+q7sqjEFoQqAUE17qWjZFU3LRx2eX1cY
8jfS1JF/2ieIXvh//etf0z6TP2JBWFQ1lSWrSdTU0q+//mrPa4o8yM8//2wtDvLZ8qNAjKuuuipR
zCkQyC9CVJbgZ37kc6ZnETYtL/cJPdO5c+favzWIuQhVtakCJVzy04+FRo0aJbZpUlni2jQqnzj8
5UxKO5s+kHTe5XuTlEY2/QGhGl+nuHq5ClUJU71f9OPZE6qu3/tM+nEupv7FU089ZYX1oYcemvr+
+YWqy3tCG7Hofi355P8B6/pd2NljCkIVAKGa02madu3aWWuqIkAXLVqUOvx+kwp+0UCgz4WCFbQ5
gKJV/WjQ0H1aOFu/8PX/uB2soqapb775ZuuG8Mwzz1ihI580fwSvrLvKXwEDck2QVUFWFXH11Vdb
twS5MGgAUySw2nbhwoWJ+cqvS/fKiqY6yjqoBav9Poljx461Ee4SYb179zZNmjSJ/AEgy6ICo776
6itbJ5VDkeP+cmgw9awTzz//vPWL9F8Tl5/Oyf/T84GLqptLWeLaNCyfIHHljEs72z6QdN7le5OU
hkt/QKhmJlSDR6ZC1S8i/cFULt97l36ca6HqTf9r5QjvB6ZfqCZ9N/X+lP+3gqXkx613qnd4ojWp
H+/sMSWbsQAAEKqRKHo0bADxhITHgw8+aMWGBgNFcCuSO4h+9QfTCbsuSTDKSnDDDTfYF7ysvRpc
dK3fqqppNFkqdChowlvSRS9piW8Ja4kKtZV8u1zy1XSvliFSuWU507JRwaleDRrKU4LyxBNPzOPT
60dR/KqD2u2WW26xS9aoLt60nMqhwAf5lSlAQe2qa/ybLcTlp40YTj31VGtR0X1xdUsqS1ybhuUT
JK6ccWln2weSzrt8b5LScOkPBfliiNslqTgerkJVXHzxxWlC1eV779KPcy1Uhayl3qYqQaGa9N30
/G/j3tFJ/XhXCNVMxwIAKMJCtTChX8XaoUWDws5Agk0WB79w8yMBpAW1g9NhXlmjziWhNWTjovqV
r6bjXFBb6XoPWU08FOEr64/47rvvzJYtW7LK7+uvv07LI5uyuLRpUj5J5YxLO9s+kHQ+F3kk9Qcs
qgVnUc3mHZXUx1y/LzsTl+9mfvsxAECxF6oAgFDNj1AtSXUGAECoAgBClToDAABCFQAQbdQZAACh
CgC8GKgzAAAgVAEA0UadAQAAoQoAiDbqDACAUAUARBt1BgAAhCoAINqoMwAAQhUAEG3UGQAAEKoA
gGijzgAACFVe1ACAUAUAAIQqACDaqDMAACBUAQDRRp0BABCqAIBoo84AAJBbocrLGgBK8juA9x8A
QOF9J/+FlzUALwXagDYAACiM7+K/BC/g4OAoWQfw/uPg4OAorOMRoxRgUQIAAIDCqU9oAkCoAgAA
AEIVEKoAAAAACFVAqAIAAABCFRCqAAAAAAhVQKgCAAAAQhUQqgAAAAAIVUCoAgAAACBUAaEKAAAA
CFVAqAIAAAAgVAGhCgAAAAhVQKgCAAAAIFQBoQoAAAAIVUCoAgAAACBUAaEKAAAAgFAFhCoAAAAg
VAGhCgAAAIBQBYQqAAAAIFQBoQoAAACAUAWEKgAAACBUAaFKIwAAAABCFRCqAAAAAAhVQKgCAAAA
QhUQqgAAAAAIVUCoAgAAAEIVEKoAAAAACFVAqAIAAAAgVAGhCgAAAAhVQKgCAAAAIFQBoQoAAAAI
VUCoAgAAACBUAaEKAAAACFUoMQI1eAAAAAAgVAGhCgAAAIBQBRexCgAAAIBQBYQqAAAAAEIVEKoA
AACAUAWEKgAAAABCFXIpVgEAAAAQqoBQBQAAAMhEqIYtVcTBwVG8DwAAgEIvVBmwAEroS4DvPgAA
FGahykAFgFgFAAAohOMTAxQAIFYBAAChCgAIVQAAAIQqACBUAQAAoQoACFUAAIDiJ1S3bdtmfvjh
h8jz27dvN6tWrTJ//vmnU3pr1qwxAwYMMJdccomZMWOG0z3jx483jz32WOTfkNxmkBkDBw40r7zy
Ss77MkIVAAAQqjng/vvvN82bNzdlypQxQ4cODb1m6tSppnz58qZKlSrm4IMPNgsXLoxNc8eOHeaA
Aw4wDzzwgHnjjTfMW2+95VSWSy+91LRu3Try75JCJvUuqW2UKw477DBz77335rwvI1Szrz8HBwfr
SANCNUXbtm3NsGHDrAANE6offvih2WeffcycOXPs3+PGjTP777+/2bBhQ2SaCxYsMLvvvrvZunVr
vgRapiJs5syZZuTIkTlvo4JKNyrtp59+2jzxxBMI1UIgVLPtywhV6g4AfPcRqjmkevXqoUK1d+/e
5qyzzkr77KijjjIPPfRQZFqaii5btmy+LYmZirAuXbqYM844I+dtU1Dp5iJthGrBCtVs+zIvbOoN
ALwDir1Q7du3r+nRo4eZN2+eady4salataq55557dqpQPeKII8wdd9yR9tnf//53c+aZZ4amI0ug
XARkhapbt6716xOdO3c2gwYNSl33xx9/2POzZs3KiVAdMWKEnaKVqFC6PXv2TOUj/0KVqXLlyml1
+fHHH02jRo3MnXfemfpMU72tWrWyvp9x6QaR7+JFF11k86hfv755+OGHQ5/lpEmTTK1atczw4cMj
0/au9beVpp5r165tSpcubY488kgzbdq00DaKq6/4/PPPTYcOHcyBBx5ozz/yyCORbZpUp7i04s7l
p4z5SVfnb7rpJnPIIYfYfj1q1KhYoRrVl5XO3XffbWrWrGnKlStnTjvtNPPuu+8mPm9e1tQZAHgX
FCuhKhGiwbBOnTpm9OjRZsiQIfZBfvbZZ6lrfvrpJ/t31BEXIJUkVDUg77HHHuZf//pX2uf9+vWz
5Qrjyy+/NH369LGCSj5977//vv1cfrCdOnVKS1t1mTJlSk6E6tq1a63ArFevns13+fLl9nMFyxxz
zDHWdUF57bfffua5555L3Tdx4kQrRHSPkCCUsPjtt99i0w0TynpGH3/8sbntttvM3nvvbTZv3pxW
lxo1aphTTjnFTJgwwQamRaUdrLcEfqlSpaw/se5T8E/UtUn17datm2nZsqVZvXq1ndZevHhxrPiP
q1NcWnHn8lPG/KQ7ePBgU7FiRSu41X7qj7vttlukUI3qy0pHPzDkMvPOO+/YZ6C20fOMe968qKkz
APAuKHZCtUKFClYoCEXm77nnnmbMmDGpazRYyqoTdXTv3j1rofr999/bjvPvf/877fO77rrLph2F
pkv33XfftM8KWqiK4DS6xKaslRJcHueee65p37592n1XXnmltVbLKqZyv/nmm7HpJiExp7q98MIL
aXWRde7bb79NTNtfb9VBQinKgh28Nqm+ssxffvnltv0zIaxOcWlFnctvGbNNV98d+VZLePqRRTVu
liLYl3///XebT69evVKfyQovUSwRnfS8eVFTZwDgXVCshGpQqEm4ysqVa8KEqgZlWZy8aXCPW265
xRx++OE7Xag2bNjQnHzyyXmOjRs3hoq+FStW2DwaNGhgmjVrZg8JE6UTFGGaTt9rr73M9ddfnyiA
o5DVTZZHXa98p0+fnii6k4SqVwdZepP6iEt95TIg65+m8r0AuWzrFJdW1Ln8ljHbdLXElM5Pnjw5
j1BN8lH19+WVK1fm6beiRYsWpmnTpln/yEKoAgBiiHdBsRSqWi5HU8JRh98HNFOhKipVqmSttn66
du1qTj311J0uVF9++WXz0ksv5TlkLQsTfVqxQHloqlYCxzteffXVtLJJ6MqiKlEeFiSWJFS1tqys
fBK7ss4p/VwJVa8OUWulhl2bVN+lS5eac845x9Y3akkylzolpRV2LhdlzCbdZcuW2fOzZ8/Ol1Bd
smSJTefFF19Mu65NmzZ2mh+hyuCUDS7r+RZWcrWWcy7aYGe247p168x///vfPGuLZ9MerIfNu6BY
C1Utb9SxY8fIQ8tJ/f/27j1mjumP43jEnVDXxjVFlFRVkSZulRB3QlUEbRFBaQVtWjRVdSl/EMQt
qNBSiQpRpfjD7UlptEriXlE8LpVeNBV6S1Gc3+9zktnMzjMz58zsme3u87xfySZ2n92zM8d25rNn
zvluI0F1xIgRZujQoXWPac7s5MmTCwVVVQ4YNmxY7f7cuXODX/pXgNbiqIguB2uU1DX9QYHsrLPO
soFMl9kXLVqU226S5jtqXzo6Oux9BWffoJrWdvy5GzZssPuguayuz4jv/kYmTpxoP09pl9h99sm3
rfjfQm5jkXZ1MtECrHgo1WuSj7k+y+vWrbNzmnVCTH6hu+SSSwiqLXxy0pz9ZP1GfdlpBckvTFVW
8wjddqj2XF8aQ7QRYls1711XblS2UWsHVIM8Plfe5z3KnOt6QoUXgmo3DaqNUn3I9evXmz59+tjR
KP13NEIpWrCi8PbJJ5/Y+xql0j/QJUuWFAqqCrYKw7oEqza0gj10UJ02bZrd1uXLl9cemzBhgl34
MnPmTBv6tPgsvkJbq7IVMlasWGHDjOaCDhgwwD43r93kCVAnPK1AX7p0qX1P7ZtWlbv2Ja3t5HPH
jx9v+1wHSM2H1OihRvbSnuvaX72fVs4r3Kn02ODBg0vvU15beX9rZBsbaVfzVfv27WtHVbUISqOy
OskUmaMql19+uW1n3rx5NriqAoD6Jv5DGATV1g2qWtymHzHRLaqeUUbI+srJgFWklnJRodtup6Da
6L7r/KhjjAZwdHzR/RkzZpjOzs5C/ZHcjjKv4ViAHhNU99577y6jDPEyUtHJWid0nZy1iEqX4POk
ndy16lkBUO3369fPjlqGDqr6EQJNSdDI2qhRo2qjZuPGjbPzGrUIRqFQ7YpWdeug8+qrr9baUGBU
cB09enRuu0kqLaX3UKDUHF49T+8VXXrO2pe0tpPPVejSFAFVYNBNC3eiUlHJ5+btr2gxktrQwqJB
gwbZsJXFtU95beX9rZFtbKRdXf5XWSp97jSSOnv27MKX/kUnqAsuuMCOrOrfhf5NJudxE1RbN6iu
Xr06SHsh6yuHCGmbSjsF1Uap8oc+QwsXLgzaH9TDJqi2bVBtJfrmqFG8jRs3NtRO0VXQZSxbtqxu
RFS03TpRNbL9ae0mA0z87xqJDNV2FFg1kp2cE5Umb3/VjkaQfbj2Ka8t1/uU3cZG2o2+oBStepD1
b8L3/wcH6uL7HLqOdJmgmlW3N6sGsk+9aJ96vmm1lEPVR0627dPPRWo5h+qD0HWRy+57nMo96ouy
SkW6Qmdem8ntiF6jL89aKKr/jxos0YJm17YnazW7+o2gim4bVAFwoG7mPoeuIx0FVZ3cp06dal/r
klW3N6sGss+iUZ96vlXWR067cuXq5yK1nEP1Qei6yGX3PUk/eKPnKJCnfenxaTNtO/SLj/rxEE1N
0RcflaKMf+FIe01arWZXv3H8A0EVAAfqQEE1ZB1p/RKdTuJaOKmTt0KOQl2evJq+aZf+XSHNt55v
lfWR0wJPXj8XqeUcqg+qqotcdN/T6AqKwqdCsdZ2JL8U+LSZth0DBw60V2ki+iIUX8ic9ppkrWbf
2uEc/0BQBcCBOkBQrWqOvqaF6HKpLmHnyavpWyao+tbzrbI+ss9agHg/F6nlHKoPqqqLXHTf8+iH
YVRPXPPU4z8S49Omz3ZMmTLF9OrVq/blw+c1vrXDOf6BoAqAA3UTgmojdaRVM1nvrVqYebJq+pYJ
qr71fKuqj1wmrBWp5RyqD6qqixwyqIp+vVHzSVUKMnRQ1f9DffmI5sD7vMb3s8LxD00LqlUUCaZY
McCBul2CaiN1pDVCqPfOKjuXlKzpm1YD2VUv2reeb1X1kcuEtSK1nEP1QVV1kUMHVTnttNPqfgAn
VFAdMmSIXYRW5DVFPysc/1B5UG20nFPZNlyvodQGwIE6vk95+9WsS/9r166tzQHUYqjDDjvMXirP
46rpm6yB7FMv2qeeb1X1kcuGtSK1nEP1QRV1kRsNqqonrlX2CoSi7VEwjP8ASNmgqrKI0RWAOXPm
2Dm4ebW4s86zrn7j+IdNGlTLFAQOUXjYtR0hC2MDBNX2DKrJW7ODqo5DKi2kFdG6PK55e4sXL859
TV7d3rQayD71on3q+VZZH7lMWCtSyzlUH1RRF7nRoKpQrEV66gOVxdLn6OKLL64F10aCqhY9aU6p
2leFBX2m4iX2fIOqq984/mGTBtUQqihWHLIwNtATgmpWuOuut2bQSV+jfAsWLLC1dH256vam1UD2
qRddpp5vqPrIZRWp5RyqD5pVF7mIn3/+2Y7iao5qCGvWrLG/cicrV660o/8hPu+N1g4nqMIZVF2F
e5MBMVkQWJdoVBBZr1cZDV1G0ER3XSbKek2ZwsN525FWGFsT7ZO/8KTViroUpxIyQE8Pqt1tn8qM
qALg+IcWD6quwr2uSwGaq6JLQQqLCoIKj67C0mULD2fdTyuMrWLbulwWD6WaA6VJ6QAH6u4ZVDk5
ASCodqOg6lO4Ny8g6hKNJpaPGTOmrt28wtLR/TKFh/PuJy/9K6Bq/kxUKUAFkXv37t2lJh7AgZp9
BsCxAC0YVH0K9+YFxGgC+6xZs7oEVdeIaqOFh11BVc4//3w7aiuaZqBfiYlPLwA4ULPPADgWoEWD
qk/h3ryAqAnver1WujYaVIsWHvYJqiq/oWkIKqmiEdvkyC/AgZp9BsCxAC0aVH0K97oCYv/+/e1i
rIh+k1jTAYoG1aKFh5P30wpj63K/6sZp/1TqQ7+qAnAwIKgC4PiHNgiq4irc67OYSguhRo4caUcs
VWtPq/jjv9lcReHh5P20wtiihVrad9X9A0BQBcDxD20UVF2Fe10BUaOWkyZNsgFVo5qdnZ02+GrV
fV4bjRYeTt5PK4wtCt3a96hwNMDBgKAKgOMf2iSoRkIV7p0/f779IHR0dGQ+p4rCw5FkYWyVq1L4
1kgxAIIqAI5/aMOgWpZqr6oUlX5Ob/r06baCgIr4+/yqSDNo7uuIESP4BAAEVQAc/+iEnhZU9eMA
w4cPtwFVi5nGjh1rVq1a1RI7vXr1ahtU9XOGAAiqADj+oYcFVQAcqNlnABwLQFAFwIGafQbAsYCg
CoADNfsMgGMBCKoAOFCz3wA4BhBUAXCwZt8B8G8fBFUAHLBbcP+5cePWs24gqAIgqAIAQFAFQFAF
ABBUARBUAQAgqAIgqAIACKoACKoAABBUARBUAQDIPDdxggLAMQAA0LJBlRMVQEgFAKBlg2p0wuLG
jRsFrwEAaLmgCkbVAAAACKogqAIAABBUQVAFAAAEVRBUAQAACKogqAIAAIIqCKoAAAAEVRBUAQAA
QRUgqAIAAIIqCKoAAAAEVRBUAQAAQRUEVQAAAIIqCKoAAICgCoIqAAAAQRUEVQAAAIIqCKoAAICg
CoIqAAAAQRUEVQAAQFAFQRUAAICgCoIqAAAgqIKgCgAAQFAFQRUAAICgCoIqAAAgqIKgCgAAQFAF
QRUAABBUQVAFAAAgqIKgCgAACKogqAIAABBUQVAFAAAgqIKgCgAACKogqAIAABBUQVAFAAAEVRBU
AQAACKpodkBN3gAAAAiqIKgCAAAQVOETVgEAAAiqIKgCAAAQVEFQBQAABFUQVAEAAAiqCBlWAQAA
CKogqAIAABQJqmmlirhx49a9bwAAtHxQ5YQF9NCDAP/2AQCtHFQ5UQGEVQAAWvD8xAkKAGEVAEBQ
BUBQBQCAoAqAoAoAIKgCIKgCAEBQDe2WW24xb731Vltu+9NPP22eeOKJluiDdu7HZvY1QRUAgBYL
qnfddVdmHcd///13k3bCPvvsY+65557a/Ysuusicc845lbxX6LZDtZfsgyraCLGten30uenVq5e5
8MILmxaOq/xcEFQBANiEQXXhwoXmgQceqLsNHTrU9O7d2/z333+F23vttdfMQw89VElQfe6558wz
zzxTST+EbrudgmqIfde+HnXUUWbBggXm/vvvNwceeKDp06dPUz4/BFUAALppUE36+++/zUEHHWSe
euqpUq+/6qqrzAknnFBJUG0n7RRUQ9C+nnLKKbX7zz//vA1YH374YeWfH4IqAAAtElRvvPFGc911
15n333/fHHfccWbfffc1d999d7A3fvjhh82gQYNyL/v/9NNP5tJLLzW77bab2WOPPczjjz9uH3/w
wQfNzjvvbLbffntz6KGHmuuvv94+fuWVV5pbb7219nq1rb+/+eabdY/ddNNNZs899zT77befeeSR
R7oErGjf46+5+eabzV577WW348477/Tazrx+LdLPen+NHh5yyCFm2223NQcccIB56aWXUsNTqD5w
7bNPGyH23RVU3333XRuwPvjgA+8+yPr8vPzyy+a8886z+3vEEUeYxx57LDWozp492/5d/79Hjx5t
/vrrr9pzXG38888/tt/UrxoJVr+ddNJJZtq0ad5tEFQBAD0+qOqkrBHP/v37m0cffdTcfvvt9kT2
448/1p7zxx9/2PtZt1WrVqW2/fvvv5tdd93VzJs3L3fjrrnmGnPGGWeY7777zgaRTz/91D7+ww8/
mLPPPtscfvjh5r333jNfffWVfVwn/CuuuKIuoGibX3zxxdpjt912m31vnfz1Oj1/s802y52jqkVC
Bx98sA1FamuHHXYwr7zyinM7s/o13rZPPyt0bb755ua+++4z3377rZ2TGe1zsr1QfeDaZ582Qux7
XlDdsGGDOffcc83uu+9uA6BvH2R9fhRgtR3ffPONueOOO8zWW29t1qxZU7e9mmpw/PHHm2effdYG
3C233LLui4mrjQkTJpiddtrJPu/rr7+2QT3Zb642CKoAAILq/0/Ku+yyiz1Zii7V66T85JNP1p5z
7733mh133DHzdu2116a2PX78eHPqqac6N06jbMOHD08ddU27dOsKKNoHhYQbbrih7nUaCYyP5MUD
1Z9//mlH3hQeImeeeaZdxOOznT5hLa+f9f4aRT355JO92gvRB6599u3HRvc9K6hqFFefH/WLRpmj
1xcJ665L/wqGes0bb7xRt70DBw4069evrz2mwKu51j5tKFhvt912ZsyYMd79lrYdBFUAAEE1ZT6e
QoVGehqh0bKtttrKLoZx0eVtjSbp8qdG9hoNqt9//729/8ILL3QJClkjqhr10muOPPJIc+KJJ9qb
nn/00Ud7badPWMvr5+j9dek/RFD16QPXPvv2Y6P7nhVUNfVBI7qaKhD/whAiqGqEVaOY+rteM2vW
rNztnTJliq0+EP+SktXGokWLurSZ1W9520FQBQAQVD1ChBaw6HJ01i0+LzJy2WWXmWOPPdZ7Az//
/HNz+umn28ujKnHVSFD94osv7P133nnHO6h++eWX9jUKRgqk0e3tt9/22s5Gw1r0/ln1O4sGVZ8+
cO2zbz9WFVSjS/+vv/56amAuE1RVeUKj4grBGt3UvvoEVf2/1pcUvd7VxpIlS+x9VRzI6jef7SCo
AgAIqh4hQidcBc+s2/Tp0+tev3jxYjvXskyJookTJ9r3j0aurr766i6BVwFm2LBhtftz586tCygK
AVoAEw9TusydfCx56V8jwFnTGFzb2WhY0+Vivb8uMfu0F6IPXPvs249VB9WoDc2VXbFihXcfpH1+
NE9Vz+no6LD3NQ3BJ6gOGTLELsjybUPzcbVILaL5zJoOEPWbTxsEVQAAQbWCS/9aLKM5iOvWrfN6
vlZCa0W9Qt/YsWPN4MGD6/6mOYrLly+vPTZ58mSz//7720vTGgHU/MVkQNGl4r59+9rRwI8++siO
giooZM1RFS2A0SrxmTNn2uCoRWQff/yx13aGCGua07vNNtvYxUxaNKQRz88++yz19aH6wLXPPm00
I6j++uuv9jUKjEX6IPn50ZQUjYZrYdTSpUvt/us1WpUf314t3IquFMyZM8fO1Y2e49OGHtO/gZEj
R9q5qprfrIAfTe3waYOgCgAgqFYQVBXg4nM7XXQS32KLLWwYUCmreJWA3377zRxzzDF25G/UqFH2
Ma2IHzBggD3h9uvXrzYnMB5QdNla5ZT0uAKCSg25fplKo4Xjxo2zl3i1yEgBR8/x2c4QYU1BUZeq
9R66aQV+VLIo+fpQfeDaZ582mhFURSP02o4ZM2Z490Ha50er+LW/+lIwadIk+7j2O5ryoO3VojLN
2dViQV0d0HM2btxYa9fVhkZI9bg+MxrV7ezstF8Ipk6d6t0GQRUA0OODaqtQSItf1k1atmyZfU6c
Rtlcfvnll8I/3apAohGveDDx3c5QfaF5jj6/5BWqD/L2uWw/NotPHyQ/Pxo5jt/XqGZEK/CjqwEr
V640a9euTW0zr42k+fPn113qL9MGQRUAQFAF0DCN6mp6hEbdNYdblRVULaLMzwgTVAEABFUAwWie
sVb1K6BqMZfmNGf9MAZBFQBAUOXkBICgCgAgqAIgqAIAQFAFQFAFABBUARBUAQAgqAIgqAIACKoA
CKoAABBUARBUAQAgqAIgqAIACKoACKoAABBUARBUAQAEVQAEVQAACKoACKoAgB52buIEBYBjAACg
ZYMqJyqAkAoAQMsG1eiExY0bt551AwCgVf0Pu1Iw21/Un8cAAAAASUVORK5CYII=
</FILE>
</FIGURE>
<FIGURE FILENAME="Forest plot.png" FILE_TYPE="PNG" ID="FIG-02" MODIFIED="2013-07-11 18:36:29 +0800" MODIFIED_BY="[Empty name]" NO="2" REF_ID="CMP-001.01" SETTINGS="SHOW_MORE_DECIMALS:NO;SHOW_EFFECT_SIZE_COLUMN:YES;SHOW_WEIGHT_COLUMN:YES;SHOW_RAW_DATA_COLUMNS:YES;" SHORT_VERSION_FIGURE="YES" TYPE="FOREST_PLOT">
<CAPTION>
<P>Forest plot of comparison: 1 GAMMA, outcome: 1.1 GAMMA LOBES [D(PI)].</P>
</CAPTION>
<FILE>iVBORw0KGgoAAAANSUhEUgAABAgAAAIQCAMAAAA7EqzkAAADAFBMVEUAAADAAAAAwAAAAMDg4ADA
AMAAwMD/gADAwMD/gICA/4CAgP/g4OBAAAAAQAAAAECAgID///8AAAALCwsWFhYhISEsLCw3NzdC
QkJNTU1YWFhjY2Nubm55eXmEhISPj4+ampqlpaWwsLC7u7vGxsbR0dHc3Nzn5+cAAAAAADMAAGYA
AJkAAMwAAP8AMwAAMzMAM2YAM5kAM8wAM/8AZgAAZjMAZmYAZpkAZswAZv8AmQAAmTMAmWYAmZkA
mcwAmf8AzAAAzDMAzGYAzJkAzMwAzP8A/wAA/zMA/2YA/5kA/8wA//8zAAAzADMzAGYzAJkzAMwz
AP8zMwAzMzMzM2YzM5kzM8wzM/8zZgAzZjMzZmYzZpkzZswzZv8zmQAzmTMzmWYzmZkzmcwzmf8z
zAAzzDMzzGYzzJkzzMwzzP8z/wAz/zMz/2Yz/5kz/8wz//9mAABmADNmAGZmAJlmAMxmAP9mMwBm
MzNmM2ZmM5lmM8xmM/9mZgBmZjNmZmZmZplmZsxmZv9mmQBmmTNmmWZmmZlmmcxmmf9mzABmzDNm
zGZmzJlmzMxmzP9m/wBm/zNm/2Zm/5lm/8xm//+ZAACZADOZAGaZAJmZAMyZAP+ZMwCZMzOZM2aZ
M5mZM8yZM/+ZZgCZZjOZZmaZZpmZZsyZZv+ZmQCZmTOZmWaZmZmZmcyZmf+ZzACZzDOZzGaZzJmZ
zMyZzP+Z/wCZ/zOZ/2aZ/5mZ/8yZ///MAADMADPMAGbMAJnMAMzMAP/MMwDMMzPMM2bMM5nMM8zM
M//MZgDMZjPMZmbMZpnMZszMZv/MmQDMmTPMmWbMmZnMmczMmf/MzADMzDPMzGbMzJnMzMzMzP/M
/wDM/zPM/2bM/5nM/8zM////AAD/ADP/AGb/AJn/AMz/AP//MwD/MzP/M2b/M5n/M8z/M///ZgD/
ZjP/Zmb/Zpn/Zsz/Zv//mQD/mTP/mWb/mZn/mcz/mf//zAD/zDP/zGb/zJn/zMz/zP///wD//zP/
/2b//5n//8z///9BjlLGAACAAElEQVR42uy9CZwbxZ0v/ututaSWNLpG8nhsDAZzvCw5IGQHg/GD
3SVsDkh2k81m9yWbTd5LyB75LMkuWd4e/39gwxEBDjHGBttgc2RDNpADMAsExxwTwAw4JBwhNr7H
M5qxpNYtdatb6ldV3dXd0ugaX/joH3iqVV1d9fv9qrqqurq+32Yi4IgjjpzowjoucMQRR07QjmB9
te+k/quPDZPEsZjYV8Krg8d99UZGkT+iPn9cjPh9Y8eiBVFsQUQIxMWw368cgQI54ThsB0telyTJ
y3RJsUGod7+rEuZhY6xxLHQD8/4owVwT0LqaosvLjfoxV6OcGFUB7vx+sNE1kSQFvvK99QDK/Q1Y
szN04/O37QpUHqkcHW0SW6DlelowwEeQwrX7sAVBJvWRxEB5/zJnRnBAsiN25hlvqd1SSKGuGbjj
x5rJ87/gDaTPCMw84ZlpSuNYrNMamu58Hbp17qC954w3/fe8F42lErqVJNhxVUqG55jU0dEmQUYW
eGC4a6rYGT/zKe/E0IzgRYAq5Ev8MtjHDDuPBgcmKSaVvoiv8gIk3RFwCyEXFwFIelh3FNWFJ+SK
+0vobvcFXa5Y0OVW8Lmsfi7icldBU9N8FASe/WgSt69jwOLkZHwfH03nUVPyLnEFUJNzezfy7hgE
pzS1iuwKc7Gkl3X50ZnFx2CdLx5Knw5xJY76sLib5dG97nMvEVDg8UaWuI3nPCadXlrww6UAgQD4
a7DAr30QLgxAzMO5UFLcDqrmcZjHuSQFFs2JYx4zj8PXJocyi0D5/ThqUYYORvsy2pwh6S8VAlAE
KPxPWF4Dvz/wAwgGqM1ub8g1ah6T+oW4dwmywGi/zqNBS++mhTw+iXcnh29rjCfihYZLrWnKCi0k
yemEpilu3l9uQDzf4Ka5OjflY9C5uTI+F8t7kn++PS6dwu3nvILw/HoFGO4YmEmvy0av1x8Evq0W
YN/dqG8buYVPetSNDy2uVDlks2dqpRqEiXsUUCrH3pRAqfMNlWXrrrr4H+yAsj6TcHv/de3P0Kyv
UUsn5+izP5ZBhgUzQgM0th6SK0NuMVOeO/3aHRCor0+jdqDy8SwE1HvJsWvqZ6ry4+2xx3+c/A+t
KLvTicPbJj1uTQ2duZOtjxn6GO1L02q4zeldGYssKNWQBcDUX62V53ge+3H5pMeXGTbD/lOkn4rG
sV6/4renqwJXMtqvMyNoGT8ypcpnAIqXFyeCUUix5aoHtZaUMu1NnYlml9VKOoXmmCk2OQlMuQh+
mJPybSfnUi+UY09Dmk1leShl3xmSUY0cCzOCBtyoHyxKCbl9l0+IsHhzuXK5CkuXvoxMwTbPw2di
VRFSzDE4xyt+uSbWHkN18au0vOOW9JlQzn1+6IMA8xZXy7EP0mcDnBL/RenSHGTTAgNZ4bL0rTv5
1FvI7umqgo7d5HhvNabCnN/ML12aPy2tvFNDtX942yTD10T5n5BmVB/avqBajj9tzGnOR3/4QfR3
XgNbkEsv/SJkl+o2vwWLYzuqDxr2G/W7KDWvlMvT9uvMCFrGD6g3tiDbslPDBdTXoc5Okd7/VF4a
mIKwhH+i/q8BLHdTQgpq+esGVHc+f8fUoBudWw0cOoWGUBBXNm5O+TR9nDnaxZd9SZ+3VKWInDjz
t8s4RULtqtiARkHTXeDOozPu1OfXHhMGtY5X/rcn75345j1Mfc4m6brnq5GJ6q/YFFcC/B+r5a3x
dGzFQJ3UmauEmjb+484/f00BLnuEZW8ix3wVHTO34Ep256My9pl0nTToObwPB0rNPel+8bab5+UN
fdbT9sXqzZGYKaNH1rFEoQ6l+XngsAVvoT+6zU9VcZ0a9leN+q1K2ALafp0ZQesagT5NrsaSMdwX
oxsF/p2FBY1IJKuPG/g5GceD/o+ca+jncK/MLAY4bdyXnrv4GFkj+O3glP6OKYKb1LODug8m0L9J
OlaSxqbC6brdx9ocr5ga3DNvBN3fd8NJkUZEPO26q9JzU6im0FM2M0GfCNGf3wdet5dY+dekeoVI
JPIlYjcDPnT1l0j9n4/rHT9URGFBJNIQD3ObZFOD/+aJskmqj719kZkASUUscBl20VmOYTOpU/sx
qt8I1MldbLRfpyNomSmvj0SrMJ8LDhZE2KGGo6F4KvWeSjgWiaHnR7yGq+F1XIBBDQaQr+3nGuPI
KxuiIrptFimbRT390S7DAvjWx8PCWCpWjYfTPE/eDeChn0+P6jakYlIslB6OEtuPNdkxgEzyQIOD
nYMDYSWsaLBmkaoptCc3eruNEX8u9gwQe4mV96N/Tw9KISUSJ3Y/PVg1j1E9vx2TwvH1+2OVSBzV
/uGVOrFAY6g+9vaF2xyxIB4J+7jYuG6TWU+pwYEQspnUqWE/rd9UbF84XqXt13k0aJYLf/PDbDYW
LD+zype8V66yyj4tVOVSwoTIpXkyM66ydfJPHFDz1wUVzq2Y5zg0ny5G9t27+85J3jN9t3JszKSn
19XWZy6auPHW5+4fz13zAgcXTjbggokGBPlb7peIXRF5PDe3xBG7jzWpSsyz/70rgR7bEpX6RM01
uPPOSbdnOqbieQ53vn4fsek1WW+ovA6sRwM8u177/M6XahwvYbvXVi59qbZAIsdlprEsrExkTvn1
cw/syyxJHd5Hgwu3M5EBYoGhzy5b++IK+k3P7s3mvO6pqD5/47EF/+cFAbhKfRLZXMV1athfNeqX
e+7hicwgGO33IPRjjn+sAceoSpG8Wxk7t7OrWs7hKxQejAuPBRHP0rZF9RWSZistG8ZOjx4PFaq8
NoL/8v3bY6/GFvfo9d6tZRwOC4g+s2lfus0zj/HPzNxDYMEJ0BEseaUGjjjiyAn3aNAs5cO+WcQR
R451YRwYsiOOOOLAkB1xxBGnI3DEEUdaOgIx2Ra7rfUCsDdfd6Tx7lf7mwu0v06NiwCj/sBofzm1
sz/YJfeYnnu/728DB+OYg9dDjCkH4Dt/n77rzdtg54DQDkUb6ZWJiBE+raJQE1v4Gw5hPfdXn4Fe
tdXmXowrpmlxe2VqLfhz+6LYKFI+GvDHZ9ERaFd4z/DgUlrSuN/Xo0KM6wy5TTpk3uKyPuyzrLtb
ou+pOGE2y3mJ/ZEiLMlmWb4KHAfKPGRMafwT/TUs3Q5bXkjOUxmcX3aJl9wRkQI+T3JfAj/EuTPj
DbvCulhtxubMaqWTlUJvK2enRzvr4mIJWafnUTV995Mm330Kn+dchu/wfp19Nt8tMaxLtrNOWm4v
zbNEhFgWNXbBR6O+bIN+u6SZGWBPLAFvFr9Qq5plYH087TujHu1ydOhM75XIhDBW2Qcxjxvd6or3
p3q5y2NniAyH8ncdIv8C5wIhi904mlWs5mD5ulne1/0uGb1CPMOTNJQXYNTrQt7LZHV0lRKIbdtW
4oi/iPC1CKlGl+6pjWGivPt5rNMnkPKstu/BXrea9dYgPlHJP8hJ4E60bD27YDzfLQt6ndW3HLId
OGyl+MZaaJT93XJkXWVgfa+si+wLPb8eojtVXoH53GSszrCNyVu+q66Pi5F++iZqB84rSvLC0pBK
oMBJ5Up1GfAQ2fnyetZ3Ejc5WGfl0vduWVZfHxTDVu6x6OjDZe9vnt5GgWDudSXzJDO/vR+ZqjuT
6GXl7PSYKb/8bqT81o+qOI/wdLVovEznuHU2e9ffuYVXmPklcVD3nVdFudp89+MnY1z5zY3RK9ZS
62xNpXnjlffVz6wvS7466gno9bV4ZUYbaWlryJaBrA/fvMLNdARnX747/ZO2W6C6t0vxkspDT73o
rYOXGw6v+QGvcU+vqXG+q75Czt5+f1TL/cAlg1LWDol/sU1aIIeBkD+6bA+NGni5/EisrfIYB9JF
+bO11MLSa7vAMzyw5lVv5YdscMcba9/YqtdacN9gQ/7MjyUdm4DL4YuoGuev+4W0bEEFNl5W5Jkz
f/HwRGoX0mkSKV8JZ35R7XtG8CDUIZWF4HTaNQq8gCHPqGfiOeHlCfDxaIwL+Ek6imsn+G7rOnCh
vh9ftpjV8f9RNxvweIx0cQ/HYZg8zdfjDXOucO+bEy6DZD2GtBzVMeN+nrsyZuHJsZxPcAMXCYWF
mQ+j4X9YgBSbLsQUkUE65JOjwEBfu+upHTivPMkLyyRD+A2E/ABEcO5L0flU4XJVhBTKfaranHsq
fREL1YvSUcPegPo2H6XYeSbZvmBmTuZXEGvEGJMXwe/ivHELcz57PWbKFVAvjogkD1HPA8sIa7f3
q9h3TJqJqSKrtfHdSDrFwtmp9IhyJbJO6cbb4IHLwQeqGE+lKP4ec0BU3awft4nFLKm/q0lbs0kK
dsTOFUGUzPEpxSzNDjZm8A8Y7RJou/IIYc49GuYsHpaz3vaOpPipOGhsNvdVAbQbF2eQjv+qt2GT
v4FiMQ/WvwS7svPyGlJefsWahi3919iHZtQnast+jI+IfXSJfif5Qi4+HnR5zOm+nM7wKc/DCjDp
3FdzafgrVE8LQpt0NEF839A4H12aAx2bABQhS7kMPo5uMnZyaSH+sIh0ivqR8q/3HJxtM4LvrZpe
FUX9yUNCcDmX8ddBY+rwQCMAU/5GYF+DGbs+ju97ZYWBa8f4boUzr8MQaphTqYNSJPh/iOcG6jWk
AEmnNgLcOLqI5gsN1TPl6rXrnREKfmUto2kN1EUSzDjv82xuqGDgyfVEFUXv1wdEr6ZkwwqaCWXu
mhy4iYxRtUcVX6++vMl+Ky/dQYyK+3ocIzTieyM1UCrpO18J3kiwbrXh2o7rm+cbXPnaBIyt1O0N
yb7AU2sN7DzbYW8v6y08rpQ9w8UG5UVAVlbqKuUUODA9WmRy5f47sXVmHt19x3TwHVdexoF42z6W
3TdU68LbUKgJqhaefrDGMxR/Hy83YJHRJpQiqb8EamsP2R6YkC0J75b7pTVSkTMnGpvPmYoo0MI/
YLRL6meAuupOPqx8+KWAbFyYD6KOnSuVed9ExPPCWvBv8AYqQuVWctLkb9D9cQj8S9pNQpx6QPof
6+pUecYV/f/F/Qy01Of3p2v1aZ8mfnt7gSHcEarmmmI0zIxhXPjZH6B7hC2fJHklt6pysLOs+Nfn
DeU92fD1pr/0EE2CTS6DsZuQ8gybXj0xdCOu2+dXDNe+U4tKfc8IovuvSb0ThqUMk+Vh8K9JP6Ok
3IVy/HzUT9fh0iHyQDfHwrVPV3nrOsig4/24l9Lx//HfePMVlvTp09XnUp783tg5Is0X5i2eLs9L
91p+YWD4XLHqHWGAYsYr2f1sDSie3NaX4x4R/duMoVuL07Hdl28iYxR/eaPfGQG1Q8/rciP2IsbA
KaZRdj/BuacaV+y5PEgQY/xgHd7fkjv5VTDsTbGLcyMUO98Rx3jDPEnkBWQHxZUjKzlknYE5PzA9
Wq1Lzd1/VtiWR4vvLrf5LrYJ5nXwHYOHnF+lC/nx2LjYhbeBn6PENQFqNR4sPgCwtQlSf7it2ZnE
sC0CSFBzm/tlF+8/Y3z+OLTwD9B2Sf2M29M+uGj6UTAHVd6jCIICr8BvT4Hq4jjkI7lSMDDnTpLA
5G8wsZgH61/djx74DPz9sKk8M7UtNx8N4831qeyfl69czhDuiHHCHcEmJ4BNYmYMOvcSpnyCikpM
BVjOm4Ss5JvKBp8LGsqzNn+Ru1izcRm8D1A/NG9/bFf8F0SnEeToYXio/xkBJJ6+N597Yy0G44M4
vAv1Z/XB3L+8iKo4n/BkXr1HIJ2thWtnb2q6TvLrQHAD//9kLiojDTHg+ib4WX5QTvCvLeOMfKGE
5mjeQqhXN8XzY8uhwGHctXRHdtAzccdwJU1IAgieXDeBVfS+XKkN1FepYfTcBwPR71+o95GTrOrr
b42A2qHn9eaAPsA16Jip1AINkjvL5KObv6U/n7E49zZjpmkvg1KJ1S0cxs53XCM4+/XJ5Wyeh4aB
K59cqWW9SAvKKXBAesywLnXvzkkXZ+ahO5g1xkFsr+m7Zy+EUgffEevmbIqiJlB6sNKFt8E35dM2
rfDXVmww+QCYBp/jGL1NGPVH69BaI4CJH+16Y7XfLFRhh7L+qxNiM/8AbZemn0tn/E1COvcr+euu
2E6vnF5xwVZv6WvrlsnqAB6HK3yQK6ibiJomf4O1RnCw/iV+nFj5qxrjk82owBwOkPLN9RnFd4bB
JaBzR8g3Jvz8DZgZg145zr1S9ZRiFQ4rv3M7cNIKV/6/gMwAhByl3jXXCDhFP1byhfrmVajKSgvZ
wdx9et0yl273z2aNAI0ahXnomVwjPd8oahJ4QLgTRIz3FuDSkd3WOk8zrl2/DiXGzyQU/8+jmZl4
vvGbwcDvBh5N9HzJ83IDevJK3rALXG4ejVtRgrgWT923Jz3EAMWT670n7csHwY168hyek+SzI3o/
qaRd/c4IqB1mXs1j5iDq7l0Y/b2YzZGVbaS8iHJPtuzFIGOmaS+mzlx0nY9g59kOawTsXT8Hzs2f
b/IinDbu0XjG4hQ4ID3aWOeB56w8bOsrbXyH49r5jli3FhffgK3deBtc8AH3yNC56f9t5wPYAAEY
O99Wf1pLzSBbokX4n7aGkWKz4amF0MI/QNul5edfIhuegQF41rK3/IvsefHfw4cZ8ogcqY17lFwK
L0qY/A0tawQH41/sx6iQCaZ32SJzvumToaU+OXxnTMzTuQSeHSyS+MwfANh8Pfd2OavGtuHDrYAm
txBWx73ufCpOFJpOWv4y1whSxOsudGfitz3pvMjrOimZ5+H1nqwaNuNGQ/HROMrInaoqEK8HAxkG
ngIp+Dms547Y1G90oNQMXDu9bkgJz30J4/x1/P+29+zzD20GMHDg8mgkhS4y8kW1FxyV5/QCTGn/
EB1OC7iqDcw4A+HToimR4sn1zhOX2YiGA3tiWeCHBKA8vbiVDQGPfNDXawxqxw7NyEv3Mb62sT7s
3/MBlPtcFajdOPfT0e2zucXH5JdprysdxXToBDuvdeiPtOLIcMaD7TBw5WikXKSmxkxOgQPSo0Wq
QQVNEf/SyCOetflOM33nNX2HM2vnO8zfgGbPg6Ph/f8r2o23IQUbUKvcEOftfABnx/b5l9A2geuP
tDVb7thDPkjyPASzxtvGBmTje+It/AO0XZp+1m93eA2du9q4MqaICzf4oqAoYhi/JBkrhKO8TyV9
oMnfYPZfB+tfI/0TMIn8orG6Csgne2OV1vrcPlgNz9cmwOCOiJL4wU3E1iCrb2eoKuKpaX8UGaGc
gZWPF38RZRtDsa14/n8SLIwqYb9otqgGS7gMIoTLYHhO3exTsE6bUX29fzYbii7fve29yYVpyMyR
YuBfXBKQASPhdOm/55yPXwGA0Xb4ELyze27R6kvpdV7mbB8uP3VZecf+IESl+Dl+nD95Tglr792J
ngpovvi983uR13qtEQxAduEOPG7xz3A7t/1eY8fQ7koB5pM8J+19eWbHLmn+fuQxIRkz5yqonMqc
Hf3OCKgdqTTNy3x2zPzJrnPm78C510ap3fiZrDK0HT7Vbo3AtPfnn9rx4V3xPWVvJtiZR/x2eHph
CtvB17hd7xTG03N2l91wMbHjfOYA9WiRuXtK7wAqBeVROGd+lbf5zrRXmBq18xe18x2ZEfCLFrx3
1/CjgG7RHQt3z9lT8qZPauV25OegvsCN77qR5/7n7lJBxfpGB2xtApdN2lrzGgGkhtD8E/LGfYfm
DlE/5HfNsXyIUtF2afoZcxENfgHdsajHMK78VOmKUhjNYiOlK+T5e0G8O5CCJ7WPLSQY3vEF9T/Z
dnbj9OY1goPwr3E/LI3DSwChjDlSRwcyH2qpz+htmV38Bai2n2G27bqmpI/bGVZvOxm9lHAptvsU
pHyq5KmelAWx4F8K/s8XAqTLGw8rO0qFz1lrBNj3zNs7d9Y8En7nhHm5RkydLh2qIo/0WiOwg46U
l8/X2wfGeVOsN8U5/9EL1hNSCw6cXmfhpAnMOr41WpWGrYc9gxNAv5Z11WaL9deB5GMjrXhsF3fX
l+xbtmTZNh0uvjCixHaf1heLk2m/XU6eztkBmsGa7UFx/ZUvjIx9ePepuba5GeYZzAb9YucNfPxI
K1T9gPUw9Zk3OdM6nu3hu8E97X1H66A/3gbzNGoT0R3D9mftjn7hQ+nmPJp9aOLvZxbNh8mMWTzr
p78XJSExXNm8tPlVPeVvOET+bd7r9Ivmwlrq0zxu5Y5AelSI2eL2jxHtUIh/i4LQovyk3WyXy2ff
mXX1Cls1RsplPl7bvUjsvyPoJuFdby6d5W4gV4NNXb6twzKAizlk33HyamzTQsjGS21e2BGFjR+H
gfQB5y5oTFPuYVtriG6PQlj6wl8thcMvh0cPodHFd2iSgHy38VBa17VNNDe4RuEAy9j4R8y77d9o
rXSAykeUA7nS/7nvN+1ajdg676qLh+if3ZcTDk1HENVmTY049pH6ho6ui0we/0QIjsyuTTjyLorD
R+CII4444ogjjjgzAkccOTole2TvzJZNEmPW2qJi4aHFmQt7Ylx06soRR44XsW8xVu7YdNOD+upj
nIHsk/qhEmS+eYqxJsldOA7g3//Kes93zrnKsx9jbcXb0i7O8aMjjhxakY7sarp9RrB5nIWf6Ica
Z75H2szZ3sbgrwMx6K8w+JiaXIBjFqgw7NSaI44cT2sE/n1n0ne8vglpeEYs3iUNy79A9phUpZPK
AOFiYHeAd/zoiCPH0RqBZu2nZqz9yRqdJ+DzwcA1+l7LyKAHPUIUngWY59SaI44c29KKnHu8bZ/w
p/Qo7anWFPgZOgwmAyKI2cBSxvjgriOOOHKcdAQAtTYnbGiS99SUmoBXCkKlUwoAC1MVdxGEMceP
jjhyXHUEn7Lu/jesGYG5XIjXCm6Af4TI7jreCr58vpfnwX2u40dHHDluOgJRbMBPRILnxjsH3icS
XLU4psFeY8wn+OdxYJQChIKhCHypUiq7we8sFjriyLEt9rcGkZ3oz+UvBPecUghjiHdcDe5ZmCex
BiUzt/gF/BLhjU8T6pR5BK4Vct4aOOLIIZcj/NbA2WLsiCNOR+B8+9ARRxxxOgJHHHHE6QgcccQR
pyNwxBFHnI7AEUcccToCRxxxxOkIHHHEkW4dgRZv+hVrjTcJi8aUljB2pGiLenOhi/HZ52rsn5z6
pY2nSWdiEqllBm+TGBtrOt+Hrkrf/O1G+WYZtnKtsFWv/vWImYqMtV6kzL4CW/TqS+z0VmOxPuux
rf/MOC1g+2qAIhrtVJmRVOxUDWMd60F3ynp/8LjuCJo3FPnOfQz5k/fbv+TAP0E5Sox4QWU1IY8c
FICGp2QLQwqnlA4rr4o4x1PGnEkKJ9vi3BWkFIZAxupm6JddaiBnxffRtwyoLvxRC3F+nZ1T1Mnb
8bE6kAV/jVMGUG7iPGgwJR7iZ76q+ErW+a65El3Jlcl+vnFCy48n/aQMAKtcM2zVq3895teZelC/
UdDV572Vw3tDY4s3161z3iT1me7vPq0rddtgaq+HWM513m9KEJG1QAr8fNfPhtB6bPbfzHbACxla
vFBnhvKofSZPZueIhvrJ02o8rlwUp3rLHe0gll/+QlM9GD6O1f5izRG9M4/whiI7VRmI/8R9F7mL
9dg/RXPBnfTDD0b8i6vrQe/eBAy4qjJT5s2QdU3doBUTh1PbFRqLOvTGYPGy7S1x+6+99tp1LsUM
wyX1nocyCfN3b2nUgMcfo73j4pduyE/qZuDjBjqevkkNFzWA1Ut/V3eFJFBy5cymctU83yXXGFyC
dV2tSnV+ZT8fZablK+Fy5oaI7ntaLg1b9epfj5WN5I2NCT0lurpUaqDm76/hbyCa5yyf6b7t7TOq
V2ex14PiL//4LmRZoexSImqxqzdoPTb7b2Y7YANm6ftvrDMh1BHcIZQzjKHUZx/iVNwLobhanJc6
2YG1vMf4PCqtB+SlEPJxxbdFPaJ35hGmKmvqCO70K0uQZ7lH7o9AlQvA4sx0ApK8tHwT+NARisep
1gIMbL02If7TUIUTfAoNgSt8F+Cw9gPP3yfg72ByldAOtSUukUjcU5y82QzRJOGuf/uW9bsPT3Ah
0lYa6WtNM+gx+v+2p1GRQnBn/hZfRfznqWWJtKo2pe2Qa8VLdBWqtfwt25f10yHpeZIyvKpup1Gu
Gbbq1b8e9V/8DzMlCqoebJVRSj1wnZ5rIrFuYOvNpm+7+uxzW2z6dRZbPWDL1gqKyoo3+CrMRPe6
ofXY5L827YDbZvoWWeAuqCB+U+U4T13Xf23le0+hpCSuXlc62YG0/PrNRmtp9bGvVj+AJpuXZe+x
1xGA8PjfvrEW2ItfzBU84BMeWP0tHs8DXvZltbMeQfGP0P7XdyOsy9Q4EGp1Gir5+UMl3F8cvoWB
Z7m63mY9ddWMm/YZFVuv3dwUrhZuavrd2/V4fBlLhBpzYIqYQY41bFKIqb3BAUx+E77nEyERXLQB
XFrdOt9FdF0nf7PnNt8N/TxzG+XTMkikUS4NW/XqX4+xxJMNMCspxLp2ofvHPVAPoKFvLBGuM8a5
euZmu7+7+Gxou02/rkLrIRFcKwG3ZFfg1o9Osbnv9vQIqUe7/9q1A/aT68wLgpxa5FAxYQlcdXr3
vmdMhda4GXYg+XXq2031YNa9oPTqCLLSTGEwp18bEY62jsC+WBhTdyydcykA8/X8U0iLXHqEHwKY
9xBkUzz/dRT/DTpfk3djwgJ9UkfDeaDsiJxzOLUfKKTot7c1K443vg0d+VC2OfxAuel3bwk9g/58
DKTKrurpJELGxzI+/g9t4xBpzN4kXokS/j6iqZrtfDfRdd3kmVL7WYkzy8dlKNROo1wjbNWrfz0W
gFQOmSnrmno2CjK1SvFkcq5inNN9ZvN3d59Z+nURqx6EYjSg/hLy/kfrrmGt/SqjOBqvxkZFqx5t
/mvXDpg/ATGGr0Fp8vXGcyiqVgkHzzOZNG4hf2tlexyIVXyNaNkBked2t9QDrfuJv+5VdZE20iH6
6IP62WcETON21MU2gK3X/x7N/yOMq+aRoXTJI2H48Da3bK4dREph1Gv6M8s41CXXrVDxVERBOWyq
RsZ9LlWpM3Tsbo4Try9cR+rWCKOF7bz9dz8zAvycmK9tvo/3aoSpaQ0+9uDjJ+vBnWiudLukvrpW
fRGSyot+jVOs873mGXB7VX317lVyH3NJWj4uAzjdnbRcI2zVq389Prti831VT8OopJoazKPnb67K
hPZUE59doXr0c7rPbP7u4TNTv25roFY9JFdW3RqrQmWo4lEH1radc1z/Q0mo3X8dR+vR5r927QBY
ofLpu+5H11ydAKYeWIfMyt7AlN67h+auP/dlb2S4M8w4WMfU0DWoFMMOEG8IXNdSD8TH1QTMOaA1
Aq/3AJ8M3sUZgSjdyrHC/lFg/pu7GGB0Z0HCVcB+I3b2wBNu3FHo31iPBZ7BHxfeOriZfKvaCg8z
ianrVN7DcL+wjUOoHzvVbcSdSqjWzTD+nghv/93XjACPL8XBK1C2+izQfrwD3ofMHISlgQLqZW6V
Cqqr6XyPMVOJwlJ/P2uFZp6kDPrpb6NcI2zVq389To+he4lrmJGpjN7cXGhWcXrsBeOc7jObv3v4
zNSvi9jqIVqQ89gysVCSvNvb3168XJNlmTfr0ea/du0AmNdhRMbXkBcLu9JvoWIYiSm4zZUD0qGh
uMLP3Zb5Mr6GN+2AU7WdrfWAkwHyEqMd168PbTOC0554HPkl8gOFueS/5kDtZ5w6t8LjeUCj+Lt7
yl97EZhLyBpBvfrlVflrEgnfA4rCbFxvhoLyYiLhlQ+bqhVJlhX3OuvZUItKVtyQrD9BGqH6ni35
6/MJK77fNYKEcNHYp9cIEgRv32AeKxysznnRxAeNl8zrKogJWP/oZMI833vMdEMNGK6P6ZKZJylj
IoH1MMs1wla9+tcj4U2OXXOTD1nnI1dHc2+vJeOB+18S5jl0r93Q7O9e8x2qXxcx6gGXiyyLVp9H
8yt/TfF8/N6uHRitR+o/dP2MdkAMuNdcqhxbC3fl7udwMZEdBQ6CxDFkjYDEyWbcDDtAc+laNtd9
FNd97zWCY/qtgW0fgcebx11jSfL5c8mTBnYONTj5oq1p/okPzh2a8lSiaWMfAXnUOzMFSkBr+PAw
ZYYqw09ED6u6AQ09MMaykI6jEnlX1YwTmUX6DhsjJEqekTZ/95b4mS9l4v48iEOa5h2PgpuVyLFn
XxQ8H3pFw8bHc6ip7BoGv8zVIykwz3cWqmusAA3XQKoPPWj5tAysBy2Xhq169a+H4m+c/xpKiX3n
qbMN/I4+IDNfXC6AeU4pmT4jvu3iMxHlinxG9epilVEPuFxfzXXe1jRs/JMSJE/Tsl0bPK1H6j97
nVObSL6hNL3ErQGD97ng/S57kE4udwWSCxpwwZt5HNcoCHpcGztEhnyyA9xc1awH6uPqVcf1PoJu
DEVovj82Qo+UNttFFOCbw3kpOA4kPsm3HIvbP25YphSjTb/tabtLcnxkVuVbZVjlWmFrmv71iP03
1UMcGCZ3j3gWvdg6N+s3OsX+RwCj3PjWWQ0a3f3nCk5TB1BzLLNsRRtxkXphlvWgxGTpRO0IHHHk
WBHf53+Um0Xy4MbZ9nhB+earnI7AEUccObLicBY64ogjR1qcjsARRxxxOgJHHHHkWOMjMPDyTTh6
A19vxnX43Y8Yu13j1q5Xyglg8Q+MNaftmwdgFvwIUzP1sPDyVJ/+eQhm4U+Tj0DXeSzer8/EWK90
TRwEtnzHYn0r27k+lba8BGK7ih/rzktg51WYsvNTOHwERw8fAcXLUxx9u7hOv/toZ5SPYIitGy+n
Td4Bk3/AwN3b0P198gBQXH0fVs7TNMI5YNOD5mLmNoOHQBxyd33jb+cDoHwDnXxFcf5++cNPd9e5
f+viWcJBQMTIty8+gtaSmutT5yWwcxXYeQmMdooSzOUMKD1tqx14Cey8CmY96LwExzsfQdOMQJzY
sQiMLxyaMvLnZm+rxz+nyH4BVUWIlytS1QpdjWmpXj2Mup6sTcnqdoBxRfptqUNcp999SFEfI+Z5
5P3lUT0q95ac/kDUCk/7A6kGcZKW+GLBJVOS2n0L84D3D0kXq0prC30N3qf9gUzKsOtBy6Mhsi5Y
bCp/ATS65jqhadoCY9v7pHHc0VcBxdD5ibVFsYfPGMO6YqErR1HeL91WNQZrI99qXixDROvzrZ/h
x+b6PInF+35PA6nGnGa0UY+5d4C2U+ScBm3mpK0iNRb6ZGkg0sb3Rv3a6gH7eO8OSHP3nziPBgvn
FRcDwRREvAoE3EswtPTlBix3c37RxBqMoHv+bdxreIH3xMwQuCzy8OHcWFgV9ALQ/6KLxv28Oa7T
797C82S/uZL0QtT7x3rHuP9tiP6qaobAFBSx4SJpv4ATSC/3yp1PsWQ/fArgI5m+dqsbZdj1MMuj
ISryRt5efkQVuoODotHomdW95vFZkb0z/Ul/86mQqXNa6+GzLxgpc5lF3aY507+DEY8xShj5NlBX
plTG+6t76sem+ny+TqxmFOSxtw3vvW6NYHo7Rck/59foSCegtiqDOJUGPi938n3TMfXxocUa5PP5
o7gjkL1P/gD169p4vJDlwRW8TcYTfQauDUnVR3C8eUvOjcJZgGaYnGKGSmboZNJfHC4ZS2u8XkBI
EHbRuE+4adzHBrr97qdy8JjzMmwzwSbROY8iqxtmCDt+5ZnnJ7vx8uOk9Do/t2+Tzxga7CcZKuMz
qAy7HrQ8Kwx5Hy3ayleKQab3jEe1yi/sHZzhT+u3Jaf30pnqBTd1TRmN/x5A48KmfIWTPuUZyA3O
sg3Y6lP5fJDMg3Zc5h32Gfubtab5GW6noBS+TH+fCW+Qthqdg4Z6TW3ne6N+zXogPg4cgmadbZJ2
EUdNR3CU8xFYeHkDRw92fH1de7re7XcfQsbB88hoYMyzDd4BM7Rw9yTtbPgITH6EXrK97n0YldGk
h4WzM8IWHoIBf0rr1RPYeRnIcas/bXwEps7nlPvxGU658pdd0/lKhIMAbPl25SMwpxImL8FMPgWT
l8DGVWDnJdDbKQQGRqzR3EAeduIlsPEqGPVg8hL05iPo4f/uPAVHU0dQZRcEAE3ftGodr5BGBG8N
+WpiHMLej2KKDNrWIqXQMJ4oDJDpAg2RO/n0rwcPn6rjkOVFHs/nSlIgJxpxTzfFdf7dz4wA/3EB
egKtG+uju79eDblcVjhfrrxZvdFMuxg28gJf62OegbG3z/aHBrgYl7GwWQ+jPCu8SvbvGDPLjyQV
QZK6r2qLhd9Gm49b/Wn9noXOhj7RotR9z+5uofw3LtrYjHxTw7JLHby4+9LApflw8dIBqpO9PiNJ
2SvLqF2eJBGP0XWs7UV8jdlOw6oklOMBcvYN2lazNQmCVts/K4yvGbDVr1kPSexjN6rjeYd0jSAU
Ch21jwZHOx+BhZe3cPR2fD2O6/a7d+UQPoLY+9AN+BGjxeq8A2Zo4e5ncBf0GDNNfoTe6+O4jL9o
1sPEy5thEw/Bbxfyni+6uK7Z2nkZ9ONWf9p+96+zrk8sH+6RMlqQb6XsCjTfbnwE5tqAwUvQhk/B
5CWo2bgebLwERjvlAx7eNa3PBDxGW+3ES2DnVaD1QOvY4SM4WvgITLw8xdFrUak1ruPvfkTnI/D5
lLE1YxXCA2DwDpihhbtv5i7omivhIzD5EXoK5Ryw62Fx8ehhCw/BMlmW3oHudMA2PgCDb6CLr3Sc
v5pK99RZ10d1p7es6pqSchDg8mm+/fARtPjRzqdg8hLYuR5svARGO63Ikqx40N0dFCTaVjvxEtD6
tXFAmHXs8BEcNXwEFC9PcfQYm94a1+l3bzH5COYyaiCv8wBQTgAamrwAFL/eNw8AxdX3oQfSmsOc
AzY9TNy/EbbhIejBHGDnA6B8A5181b/OVB+SUurGR+CrceW5ab18I9+++Aha/WjnU6BWY64CPqDj
sW28BLSd4u5PqeocBLStduIlMOoX8xGY9WDwEjh8BHD08BHoeHmKo2+OSw93+z0bsYDyFO/fykdg
S9s3D8AsOjzKOdARsH8gPAT9+PPA+Qh6SXOd9TCvD51bsnqcxtl4CTo4l7TVjrwE9vpt4n5w+Agc
ceTYkcPGS+DwETjiiCNHXhw+AkccceRIi9MROOKII05H4IgjjhxrfASmtAGTxw9d2S0cBE2lNMeJ
fVhMcfSH5BtQlH9gBi/CWN8+m6kH5SMwOQNMXyp9+qqP8u3227kJevARUB6HZg4Kk5uARtp5CJQ2
X1+jcUqnL7ONzahPmrneDhw+gqOHjyC0O7Z4cx1MvDxRxsDZK372vF+SLdDiHPxuGKd9qWGFs7jV
DF6CeNJPOAiwhHcNZjCYXxziVPwamiD6L3/B5AXompuOo7dh5rsLzZuW2VS+wT8wgxfBhqPvrgcN
7f6kfASxnM4ZgH35RqHZz31Y17V8u/1G/n3xEVCmgyYOCiMvOzeBnYegzgzlW3gIUFzDl7fCDnbY
65MeG+3A4SM4evgIYH79BXJnGHh5LBRnH3RLt/EEvX8SS9M27GH/YvAS5GJyumLcuY2TGhFc8jyP
RDgCMKL/pF9bvABdxMDR2zHz3YXmTcu0l0/5B1p5Eew4+u56mKHNn5SPgHIGYF9Wqs1+7uirPsu3
22/k3xcfAeVxsHNQ0Lzs3AQ2HoKJmlzQN/JbPAQozh+yhR3ssNcnOh4oWu3A4SM4evgI6G5vipfH
YuDsRfkJGPFcBhZGXWu+pn8xeAkIBwFF0Bu5mBwBqFRZ2mvxAnTJzcDR2zHz3YXknbMjDy0rTGx8
Cy+CHUffXQ8a2nM1+AjE/TpnAPHlVdFmP3f0VZ/l2+yn+ffFR0B5HOwcFDQvyp9A4iweAhTT2E8O
TB4CHJfdbws72GGvT3R8E29rBweJNTjqCAhahGuayguP/+0ba4G9+MVcwQM+4YHV3+LxN5Bf9mW1
sx5B8Y/Q7sN3I6zL1DgQanUaKvn5QyXfdOLw6eoeqAcmSf7WN++Q1Gs3w7p931gLtYt3gfLstK+O
hnRPQCVpaTgb0XEEwUUbwKUZ5F5Vz8r7E/DSqkyC7jn/derbeHbN1N7oDvYxdJ38zZ7bfP1+hXGl
oJIyB6jmRvljiVBjjoZcPPlN+J6PzImlITwkWr976WH3nenPEOvatQxZvFYCbsku4ssXL97V6uf2
vuqzfJv9NP/ArR+dYnPf7emN1cJNRMcPZypNeY0lwnWGNjj2k9ZHGoOcWkSVojRWPkC/+4ziXDjO
DNvb0VSf+rHZDmaDNchKMwSNTtWZsV0ABe/e15CPdj4CyNQqxZONmaAVS7D1e+F0pNbzGKPOkyeY
dM1N0tJwVmsRZBzEHASKUc6uYPXvTm7iKog8txsHOi9Ad9HzsGHme0lE3a2XWaCaG+Vb/AfNvAhN
OPoeeth8Z/rT4HcQioQzwPRls5+7+aqP8i37af5d+QgsHgKDx0Hnl7DnZedPaOIhyNcbz0ELD4ER
Z4ZGKZSHoJnnAezHtB3Mho8gMlPaxx492/mOIT4C4EVmYJw0prz17Kpj698gT/WchVHnxQJJS8NZ
zeLIX8xBwBuz0WiWCYyP2TgCxKK+Sq3zAnTPjeg634aZ7yFG3kaZ9vJN/oMWXoQmHH13Pey+M/1p
8Dvs9pU5F2v6stnPXX3Vu3yb/Wb+3fgITB4CyolgcVBQ/gEbf0IzDwEjC38sNvEQ4DjvH4u2UBfK
Q9DC82Adi1Y7OEg+gqOOgKBzR3C08xFgcYFsG4ewUGw9mor4OeBOdesYdSutGfZfZ2QcIRwE1gLA
7+BcnSOggTkCTtV2GvGYF6CPMVOxYeZ7iJX37+DjzeVTbHwLL0ITjr7H2A1Nz/3UN4TfIVqQ88hi
6svWtF181bt8m/1m/t34CCgPgY0TgXJQUP4BO5+CnYcAz6DSbzXxEJCOHcXZQ5KlwUPQwvNgLVAI
Vjs4zvkIbB3BQ+xVhUJh+CPQGC+HAvCJGMTrZB6g7tgaU65Et4C+sFNMexRRhKjwx6DUnrBCb3VM
rPGHV10p5rHNdfHEKuQmw6cnBorkg3Qun6+y+vtOadDTFPY/IyDjIOay19CDcnA1iZwbKyITYzAm
47WBKk8anIKXsF39jJkulLTm6qt4I29S5taW8i8Qx2QPvk1Qbg9Yulq/e+lBw2DE8idSLYbHaWRx
tLHR9OUsfNW7fGo/KtfMf36Ar6rbu29pyweTIn7ooDpivY28ou5loigZdau937xkDI8OiyGVzxUq
HLo0GDbjzBDHtbGD1if2OSnRZbWD41yOJT6CgMx8cblgYdMxJp3i7MVhIOh9MDDqNC0N+xfKS0A5
CDAfgOZmmJwAJkeAyJxGvEB5AToL1RVj5l0D/aC0ad60zKbyDf6BVl4E+rsPPWy+o76hfAS+muu8
rWnLlzRtF1/1X75hP6kzPf+++AgoJ4Kdg4LyD9i5Jmw8BG4NGMHo7igPAY2jYSsPQQvPA+YjoMe0
HTh8BHC08BG0++C9rak14dRp2u7XdC3NxPxjw2guzSB6e5pekhyfHdbfKrOpfOOglReh9fds/Em5
Ag6Gl6B3+Xb7Sf6z4iOw+CWIFwz+AUtPGw9BuypvbQ4zeAhm1mcLF4XDR+CII0e/HDYeAvMKh4/A
EUccOeLi8BE44ogjR1qcjsARRxxxOgJHHHGkV0cgxnuh/DtxEyiK+O4aNtabn4B8994wo4VXwOQi
oDj7eCtefezdM43qbedG6MwH0I4HgULtlRazW3w2Fj90SotNeVs69ctHgHRVZthk5dmLj6AnV8ZM
XgWzDRB/n0h8BK6UhkGoe95canhigfR/7lMFiv5s4Skg0omboAPu+8iJhV/X+QnatDD9u/c0tYFD
F4fcZbyX4FXCRUBx9pSHgKaj+HU7Z0B3obwJh+COMvQWh9g6fcnfmQ+gmQdBnOMpg4njt/D8ejzl
IaC//fKHnw70tRZPORQ6Szyrcx2Qm03nOZgVH4Gde4DaZOnbk48Ac2Wct1FoirP3S214FSgfheHv
E4qPYPBU9Kcy+CHj53xFWiOn3jFPV3bOuLyJmyBqhZ1w30dMLPz6SR0mPcZ372lqA4e+gHxfN/eW
nP5A1MLZUx4CM52BX7dzBnQXyptw8EL1nueRiU5YOvMBNPMgnMTifbIUx2/h+fV4k4fA+O1Tn1hb
7GtiRzkUOgvlOiCi8xzMio/Azj1AbbL07clHgLkyXqg2x9mlDa8C5aMw/H1C8RH8HeoVqxzzKihe
bklImQzgr8QNA1yJ2tuVVRhYBJ7wlQIobs5rtA/CTTBgfXfeCDvhvo+cmPh1g59gplBsv5Fax6FH
VJyaYNB/VTVx9hYPgZHOxOH3vf/c4E04BGLobepE9OjIB9DEg2D4guL4TTy/Hm/yENB0mAsgrfVp
HeFn6DyNmda5DvTRW+c5mBUfQfXnNu4B3SZLX+jJR2ByZdjibNKGV8HkITA5IA4Ua5A/2qkIdA/Z
Nngy28ZdXMRdu6O4nNn08duGsmNrjT72Zh5SHglWPsKc+8kHOd8/POteaQJ5GJ8G94iTt2JOAhp2
xn0fMTHw65SfYOYzIcb2w5QB+Ddw6Eoj3GgoFgbdwNlbPAQmXl3Hrxs8Af0J5k04BGsfht52boQu
fAB2HgTlWa6uqiaO38TzG/EmD4HxG8tdhAugH9H5GTpJYuBuwnVg/CQ8B7PhIxhLPNkAyj1g2GTj
TejFR0C4Mvyosps4Cpq611ZeBdoGzHYyCz6CbCsTQQsVQV9b3t9FPgLm0aGYWH168avCft/SEb4e
I9/DQn5JvYo6AwbzEZz/5pd4Rf0k3Gw6M1IjiygU5UXDZtz3uyAGfp3yE8wQ87v3RAzs+YA/RVJj
DLqKRwAdZ2/xEJh4dR2XZ/AE9CWEN+Hghept40aAbnwANh6EgUJKY8HE8Zt4fiPexulAfmOdzyn3
a53Oz9B5il8iXAfm2h55WuifjwDpWja5Bwyb7LwJPfgICFfGBzD0JDBiH9ln8BHY/GjwEJjtZBZ8
BDMpB45SEoJOjwZ/6pYX8SM7PjQPnkK/NqSxSxZgcPEnSZtD98g4Sj+U/iPfP1NvRoqhlPXdefP7
8y2473dBdPy6yU8wQ8zv3hPRceiRpCJIUlDHoLtcJs7e4iEw8er6ZM/OGdBrjY/wJhy8UL0tnaAb
H4CNB4D6guL4aUjjZ3A6mFwAfVhXDHS3brdQ/huX2dh0rN8s+AjG4WmLe8DgI7DxJvTmI9C5MsKq
bIubyUdg96PBQ2C2kwPmIwgd7VQEMzuCnwrJ6gY0/k8STPbvDf5K9zAsngDxfAbzEeC170cG9yiy
8bgXKxBuAvrdefP789CM+35XBOPX7fwELctDFNtvCMah/3Yh7/miizMw6C4TZ2/xEJh4dRO/jnkC
+hGdN+HghepNdKp/xJj0d+QDsPEAuE7liS8ojp+GVrzOE0B/27kAelqn7eyxilCQb7XYHfTxdxZ8
BKfHZIt7wOQjMHkTevERUK4MFOe2cxS08hHY/WjwEJjt5DjnI2haI3g0FZr65lr2py/+8PK389ff
6nt6w3pwayrsDyXn7/ZKzCWPcLwEy269cyqh6BVQd5Fv0NPvzpvfnx9bC3fl7n8XFwmQftHc22sr
kiwr7nXtnlrpd++Dt2/AqVfnvNwyWZbewcxrYgLWPzqZAA96nmReVxM+nzK2eqxC04HBa4jl1kC2
r0WCIfmGQ2IY1ZvotAbphPU39GyT3A01YDgFgj6J+iLhTY5dc5NPoqEZL/gVBUIV02dqKp2/Pt+X
dZqrh3XIo9Hq82uxHnSNAG731xTPx+/t+uitvmcL1oHqSq43bKL66gPaveY7YqPtVWRJVjzorg4i
ZwnKi6tYr2yPa3kiJ/VJ/Yh9StrARMJsJ7PhLDwki8JHdo2gaR/BM0ujWhaWfGdp/MyXIFAQF0gM
W1cZCJUWv1kKibw/t+S36EE3lp978hbdkZ24CWyY8HdHKH4dDH6CNk3T+O49xvvbeAVIaopBpzh7
ykNA01H8OuUJ6GPubPAmHLxQvalOWP/OfAB2HgBqHcXx2/D8JL6V04FyAfRj3Wk9FkB8Na48N23w
Ceg8B7PiI6C62vkIbPr24iNQAirwk9GmOJu08ipgPgLaBqi/T1A+Ah1fLg7oDAMz0O+vzUBxNnMT
HDgNwCGSZvx6e4mbOrbyCli/qeU6eL41nZ0z4MgJ1dsO6O/MB9COB4Hi+Ft5B2bPQ9B/fQy39iiz
4iNo1m3WfATIQU3toQMfgd2PVl0Tfzt8BI44cvSLw0fgdASOOHIcisNH4IgjjhxpcToCRxxxxOkI
HHHEkdl0BBYwfKp9eASlCUev0DilSU1T7QN6bac08w+IFDWvtGY31r/OSp8pp2jZdmx8p8Qz0/aj
i64K5WwYi7fzq823feTY081K+7x68RG06tLEM0GPrbztvAQmV4bNDFHp2yTqcz08gfgIkgu0+ROa
u8NLEp/6xfWYYUDxf3E9/hJaa3gEhKDeY/UmbLqJJDfiKH6d4v/tOPg+cjcw9RSXTvkHbKh4Vh3I
mmlp6X20KpvOPVLO0zRcNsXDY6HlU74EGtLyKX9CZ7HzIVA8P+VsoLwDVEfqZ4M3oD/riF+6WWXx
Ihj598VHYN7KhqUWz4TFn2DP285LYHBlJE+r8bRRJ09mVa/uwHa8BJZ/LZ8b4fHOR2DbWbisoeUH
9w1V2yeswJZwscbBALdZ9oSrM8IjIPuvvfbadS4FVjaSNzYm9B1vjRhcgveE0bhwSb3noUzCTKv6
yj++K1LtM/d7pvTxYvXS39VdIQmmb1LDRQ1wrmXt5bVwx8Uv3dCYTJhpGzXg1b50t+vcXWjZSric
ucHQnJYPcEedIQXqIS1fyZUzm8rVPnxHSlClOr+SWFcqNXDu2+95GPmM6kjTNgaLdP9kD6F+6WKV
UaZdl0LZpUTUYl8l0HqmOmMJ8JUf31Xmm/JmA+ZA9uLqetC7NwGffYhT6abAO4RyLU66hTtUvt3c
gPrX8rkRVnxb1CN6Z76L6EPUH+bnixBwL8FQTG/Y+zWIfGSJ8e0r1M9Op4sgnisAj2YNreGRkGg0
elZkrw1Hj9VKsWTfOsWrU/y6gf9vwsH3zF2WjLGG4tIp/wDKNZdZZGHTKf6e4th7ix1P32OOppdt
4uHBVr7Bl2CGRvkmf0JX60w+BMpRQDkbKO8A9Sv1s8Eb0E+jfbmXdXZeBCP/vvgIqNB6NnkmbPwJ
9rxtvASEKwOH6QSdsYpTaeDzeGbRnpfA9C/1+blWeFiwBkcPVQHX1O+sVMoc+IQHVn8LNf+a79bE
DanvP2Ruxgxe9jdwz2Y0K7hqc701PELq1jM3m3h6I4rsW7fj1VcbGHqM/2/BwfcatgWj0zdx6Sb/
ACi/u0nnAtD0Ugz8vY5j7ylNePrugsp+JS1anAh0bozKp3wJZmiU35q2g+8oH4LJURBiXbuWkai7
CObf8iv2M/VtP9ZZfulklY0Xwci/Xz4Cez2bPBNITD4Ce952XgL0y0eghO8ZM8xIBMMSuOr1TrwE
ll/1n1s1KzwUWINmogKdq6DaGie8+zOC0cpTqAPIpUf4IYB5vtxI9HzldHNP7Ub5SYCfYkzOGm1G
eGSEYPpNHD1dH4ImvDrBr9O0rTj47rmru82GauDSTf6ByEqUiYyx6UYpBv6+zzGzGU/fVbbXvQ/j
sg08PNUNl2/yJdCQlm/yJ/TynS6Uo6CuqWfr584pN/nVTNtfxdr80lFsvAhG/l35CMw5qslLYOhi
8EyAjT/BnredlwDCsl5Jt5jZ1crh4HlMR14Cy6+6z0dt4Sz4CDrXQat0iHuXZwTi+124O40wrppH
htKdj6DuqnRzyJj3h590oaMNmWUc6pzrreERUVa8vnAdwGdXqJ6qx+y4CW7ssys236fHRQvbeSst
JFdW//5Vtq9xTbwhcJ1xeLukvrpWfRHgyXpw5xvo2TxalJBr1tQ238d7tJotrdTfGoGlX0/5Pi57
lQxJ5UU/cMYVevmRcb9LUQZkGprl47Qap/T2HZEVVfXVu1fhDxirwXwmQX1m+dVMK/W3RmD5paPc
Tsu06VIZqnjUgbVdHXj9DyWhdv91nKkL1RngtRXXJkByq5Y9eGATKp++6350zdUJiJTCOmtSyFwj
yN7IcGfsUdG8gJeH6qbC65gauua6mOVX/J7g4ehyWzjncKwReL3eo3CNYOHv44Wb0Z0FCd9K7DfQ
n/T+Owp6X5ssVfDcYOvlm1Fl8DPCIyI6pp/i6A0hY6KJVzcx9Ab+vxkH3z13C1Nvw6UT/oFYPozz
sDgMzLSh/sbMJjx9j/VxXPZfmHh4Ikb5lC/B5E2g5VP+hJ6+04dFi6MAczZYmH/qVzNtn/OdVm6H
dlZZZZr5d+MjMNcGDF4Cmy5EZ6KvwUdgs8fOSxALPGPgnMw1AogyUuHn7k68BDa/Ip9/OZKyhycO
H0FspzJ9zTXXXMCpcyu8DKxHAvGeb33r7m8Tz/x6cvf1WxKJRPYBRRliK63hkdGWoN5NbLoWleiY
aMYZ+HUT/09x8H2Igam34/sp/4DqTm9Zlbew6Rb+vs8x09Svj2dho2wDD0/0McqnfAkmbwItn/In
dBHDHzY8P+VsoLwDNh2pdX2uEVh+6Sg2XgQz/374CGwjpP5+xNAZ5WPyEdC8ycBm8RLUq4Qrw1wj
wBwEyFERucB14CUw/Yp9XueJz83wxOEj0ImlhyeHGpx80dY0/8SlIMYZMLjz7cwD/jzMCI+AKCUd
09+ETdex7WYcxa9T/D/FwffxZGBg6u34fso/QE5IwwSb7kGl0LQUx96H7hb2v4egsoFDZVM8PNaH
lg8WuwIJafk0bTfrdH/Y8fyUs6EV80/9TH3bh+8Mv3QWOy+CkX9ffATm9YYuVGecD+UjoPYQ+yxe
AtpikwsawKB0mINAUNlGQS+wHS8B9SvmI6A+p+EJyEeg8DBGUZptcO7NzANWeASlHW6+PZa+DQ6+
v06n2I5/wM5hcCh0nl3ZXW7EWaQlVhA8/0zfHDgfQW+/zOBFmCUfAa1PO68A1ZfyEzTxErS9vIWr
oCMvwcxKcfgIHHHkmJHDxkvg8BE44ogjR14cPgJHHDk+RfF740erbk0dgZi07+64uhfcKmAmqHbA
v8Xpq20xTg9j4olW+9TysePRcpFaJ/bYIyGOWu3DjgBUeqIPrS9Qm2WYWEfre81BOzpQnPm1FzOX
Tt+N7vg9ad3EUX8gdpC+Cnn3JbdpytHfEWhXeM/wWD9vo4sjTU61/ajSFdeNYRi9QjzDkwQIZ5EI
MOp1hQAyWf3tkxKIbdtW4gC4JfDDeSdUTyAKpYznSuSC5e4z3jkOrYudWfLioc7NdOKKFfksahc+
5pIzjA9mKp5LSh4RYh43unUV7097lOFhslcImaYyhJIYu1LEFy/OLDG+A3ueam0JvJLxxL+Gzi/H
jTEbJrlcIcYEvFfK413Mz0RlxP186WNgNF9fk+ajczIlD7qSGW8clK8U7268NJsTwkdlVdr2EcQn
KvkHOcnWR+iWuxO2rRTudRbalZmvvzjbeFmxeLaWWlh6bRd4hgfWvOqt/JAN7nhj7Rtb9SXa4L7B
hvyZH0vAyqXv3bKsfgJ1BLfLQ5Nf/4cKvDj2Sumr64876ybn/GD9ILLuwUZpsMNekhVq5a/XQujl
NUP77iN79vzKw0+Vlqsa9/SaGue76is9yhhQs/+6D15GZdRpGc/ezww8jjK75pfpf775Ln2waUhW
w9yp5O547B4FXg1Fwlc9R7bHDfznd25KDdXgOyDlbr58xt4Pn3bJGzhzLzccXvMD48XC7WrlR5Wx
pazkZnzq+qAYPpjXBle/YnwUuJILRfrZdvPu7Sx8EOqQygK4fBjWDbCYDbm4CASn065RiHs4LiBC
QH2bj4LPvURAHTGT1C/8OC/I6Qyf8jysAJPOfTWXhr/C39gLbdJ3rMf3DY3z0aV4NTcF0fxU9cTp
B5KTrnx0bgpg6a0cfOq4e+qR5xRGeDTOLS1w0IGTIlRT4eMA6RH4tp5ESXpHUvykot24OAMa/Guv
QnJ8lIO7cRkuWsZFvN5y74RFMGlsqJy0lZ/lo2TXYDqX23XnfHJD5UaiUTywDaRVYJ6fUUi68Bz5
hJrGZXNfNe7AkOKH10FO8zzvSaKWDQfBupH0/Bua1MAg+TH9jv/oez6wdQQfjCfn4MegBhqxB9G/
HWqV1wrweHxwYPFYVg0I4wtAYGP+J4HxfXnyMgDDM2NTPIwPon65DnPQ1R78FPRQtTD0/lJJf1Gs
gst4Y4wRHS6InzgdwZPAeV1eUu0aHHd7VNUM73V5jGfrn7RNMloKRvGH8sSg96YFZFt2HLc5HjZ7
/ikwV+VL/ewlkGGl7kGjDFHzlRbsQHc3kx/iDHgU0zxxrxqf4400/FYu6F4U4tIw2w76zMD78e2w
3+s37KmWiiyMw9m4+6jDELx+EE9Q/vlTpBfIDOq9wb4FQfHo7Qii+69JvYMeYHDXhacxKbZc9aST
SxkmyxdSnvze2Dliil2cG4Fy7vNDHwSKB3sfcDAiTPkE1NdCKsBy3iRkJd9UNvhckNwCDbMU5nzU
BgZPoEeDb8AH3Yr+veiDGlGOTnkBJPeKKeMrpn/ads7wh3eIGuBn47+o7WetNqeBnI/kSsHAnDs7
DY5Bf2C5zjsWmlj4Jd2DtAyvxOBNygWO2f8hY93gIuTdYCAQWK5/zmjyFNJBxDg/3WkVmjhFwBOH
+FTDol0KojL8Vaufdp0C1cVkoMoM+AUNzWWi85N+gk5//wHXX/WKffiesv97e8+no0dXXdrRh4mn
783n3lgr+evAog6WRRWmSO/fwGka/Cw/KCf415ZxjFwCsbqFS3ElukaweVVEgnHulaqnFKtwsjqQ
3LkdOGmFK/9fwOJ+WsgJxr3PoqtRvuoJ0xEI2Q+9xfBKjQNwF6KV48y6DdlI+fEQsY4vtl0jiEy+
UwmmH3NXElsyN03fi+9AXzZYQ854plLhg1xB3cR0WINzNRqbGrduAAjvvkHHG5llJOqZO+5bzsBy
2H/vLlm/vlFR4Kuvao36uIQvOUXfMVhn9xkIjNVrSZTATt83+Zi5KdxVr+/SyLO/p4Azr+Dm68Ht
s/GYh1Uq7GCl8i+vfG0Latm+A14jiO9q4xq3JB2tawQYqjcPLsM9r7gYfwMZ/fPBv5P5PAOYGAuK
wKAOdtF1vjR+7mX1NYLTMTfk3NvlrBrbhn9vhU14/VUd97rzqThZGJg2VhMw3YuYdp04M4LfwrOo
s80UjdnncSak8bgyXeY73IKM5xOQ2ooblwqk6U+jiTZ8bhA1lUht3KPkOu2NLlelSvWraDzddcqt
dPZuoQiz4AVlio8W1FTSXCO4vVqVnsihjAthvR+ITPmMgTf656QfUKZd0fwpvzFnIWXpiWo1p88I
3tCjMvoa+boFvJcDfhL42+V/VS7fBskD3nOTq55krA+Y/y4P/zp3FNal8TgXio/G0SP8kBKe+5KG
1wjC0VA8Be5UVXl6UB6NpIaj4EpHx5CjFqmaAgaHw/AcVLNVRTw17Y9CTFHOwNiDePEXUbYxFMNN
gD8JFkaVsF8kV5wO7hOnIxieWxtVakNREMUG/OR4e3GanhsaVaS5PIhjGuxt9x4+WyqXfgSFKEQV
8V9Q27o6G+L/l6yM3u2NwlghHOV9vWaHojQIwSBmKNPLCGZDEE2KeOGwOCgpogDjrWsESiHzzWAQ
v6UrxfCyRJANjuUG8yGUy2sgx8Zqg1iP5lJQ1/A+/EJSEcOo+WpsSCxVSl4o8BAdExemL4jC5gNf
4+HLb8bJ+gB5MkCh+1nmKHsysD8a/GR3ZpUWz4Jf+WBO5upQvWzrPi1URdWYn3dHRLo1O7xrGTwz
9eJju1ZNuj3TMZW+XwyOL6gExDuSp+xOQLkwoEZznHijcBeEP7s58B9kEFiuTdS4L16aYBePg+bf
mzhxegLJfUttYM8yWPP1IqzaMn68WVdH1gUrsOY/iqA+2OFG8eQKy6CeveOlyL6b38yH5LeFC78e
nkiIN78jwqb7/7DanSj569dX8/m8V6VlSFJIVv/lukCoyCWefjC7kpl7O0l38YQ5zDdysCmfR12M
kg1g1jpPMvJv/1aVcvmvja2dp4z/gN10P9bDXsrq/QUQVzUglN6yJzqeCCXD+LQ3t7ACjZtWnrf/
8QRsyEQP/HXX+vSin9Krq0NDJa4P3757n0VXXj6fvEG1vnVsYA/HTo9aOEQcYnzi6VafdvUKWdz+
sW06Zu5jeGlIFJrNEM+aNC5ff+ULI3AiiTJva/T4tS4+WezLOto+iIydiz8vvHnpgRYqDgwbmVnI
15On+/s+vXEJH277SCKe9dOLZhS22YNa7NiHd596ULP5WGGahIOB3X157JgEHUWyfSeNbo+CI44c
ahE0ZhYD9sY/mu2CTVj6wl8tPTgVQ0X0bDB/X5/t30EfOuLIcTo5DDBP992ZOB2BI4444sCQHXHE
kSMuTkfgiCOOOB2BI4448m52BD6//3BkuvzY8b3fF3AaoCMnekdQKcttOWFEA5xostBAFx4cMYZ5
f66OWZl+sz2Ixc4/M/VLUb92RqrgKIoOe6/upXtX/KQyZTu2a9NaXrki9w1HFeNOW3XkMIoddOQK
SvjTMQcDCVpSmgml4FmGuTDJBFt3kG18aFW7Mf3mv3wdf3TK56rdTD8+FbvhL9/wYXqZFfvf5lLW
vkRx5abd6xM+ZcxNXiHzSP+I1g7DIi733OOS9O1c4u3ffeABVgL/d1QItmr7IxnWlH9xTbs30uIy
L71tA0nexbCsv903vhThyi/UjZfUiu8rb+Fjb0qSpGDD7ba5gAtJEGbbATFDU1LgQrIHUbzNrUI1
6A5VYKUmO431hJIjvLPQ3hGw+PPmtu8YegZmDbf68XUJd+vd1WhoXK46oyGHHhxvt9W4AlvCxRoH
0zfWg2Xjpla9L9YA3TirlZfr/AoroxXKj+6qZz6xliNfvAd5OhGR97XLdPXS39Vdxkcc77j4pRvy
kwn63ftmbyAPMPzqtjtTVmis0RGEkIfYgYmz1pzcBlU2wG2WPeFq0/H+a6+9dh2jSkzAcg3Hy2Gl
rQcEn0vT9yLfofIK+Ed/KCnrN5ScW8PpCI7Uo8HD6N8NDOZTYYUMBJSzXaLiZjH7myd8pQDKlZwr
jMZnzxLBG4b4lRzmjbsy4uXQc7mRbqmwfLrAC5iv0C1adJL6d+M03oW/Ne5GU2RPNVOsL8i0UYgH
mE4XAaKoB/nfxlg87QGeR/f/w6oiqm40W9ARI8pEfgQlHIGLQFiAdBhYJObhpHazbaagiA0D9Ci9
HCW50+/em9P9K1GnqIEmV/l2ej1fF+hmNPkp7KvoJwcfbDNvOFcA3q3f7+IEOl6GjqPR6FkfKAD8
XDZ1h/PZTKGxoJ2y5vd4o5/zI78xpz/SEF+acO4MR45UR6B9MhQKPokOPu/Z3FgEe7k3q9HAP8h3
nwpQP/uCguj7TymwKwZF9jZBaUDhh9IOdObJgqf0jRjQdMMXzAlU8HekFrFRdwvMMFypyqibq2PK
l+EdUf+T+qc2q6FIOByKWPdE+M/wLsyQUPuycUN8AJ37AzQMf5D3/t+VaYCVG0j8HDCG7h1F9zak
g/pdiD7l1yG/UZJn2Mh0x6888/z6V33G0nV+bkBffrhpru2zN4X/lFahp6JX3N4KuROjYaKXsbag
fL5E0WdizYN8tUNcmAnO1P/MDUmAv9MnVWcCOh7XjwsXoKLwlMLQHcY15jm/oCu7nuhKlQX5o2Gs
n1Ig9nsWfHjVvL9y9mU7csQeDTjMKvYOq4qfHfq/32HVhMutKMx37vbXFbjgzf/irs3PlaRw44Wb
tHVVni+xu76/u6FA2V/gXa4iTZde4eKVEju5rOGvSubM2eXC83mZ476yR4YLf8PDBZnbK5X1+rx8
sK426poqU0TWxvt+hw89n3vtv4yZdE576me/c6lwPe96ZdN0Ah7RWUCF7O3GqhvRQeI2XVdZX9Fn
2+4azrOxbxn5dc0t7snANDnzU9FbFtk1uAuJ/PIF68lATOy+7RG3S17rgTpJ6KlpWK+HdCOQcR6D
ifrrt61Bvnrilg8qK2bq/9QqOQFv6p/hth1vfOBRlOmtiRpn6A5lz3XrK4ayz6hY17rhgZKUrtyO
ivIFVgiqCvLe65/j/uxn/QDWHHEeDQ5U7FuMXfjrkgFFjuQ5VuOqwPtz0R1DGstW4eRiFiL5Br4h
hAJq2R4vt2OuBqyEE4Fb4Kx0fCALHimeTdkGMRf5UGhYbkQqBZhbE0l+5i1ojPt0PhCsGsCwUEnS
R2wx8rEXaiCBjylXA4L5tBzdEdDP4++1uoW8a6BTpkKFGb34Hwm/hVJ6cykIHMpk/Vfs3w2tSsgT
bl8OvF+7dWYOkZ3zNK2ukKlCPIP84PK6nxxpU1R8G9IpKMvNx+I5BYxcE5l3Rppd0tYDAMFSOhou
ukEdFpGiox9256O1snNvnFByhLcYNy0WPno/wC0b1cA+RsPfw0bjuBgavxkflj0SZIuVm4FjxZyL
E2/hk5itFP27eFoC1j1ppXPxEgyojOt6eyn4CX909d6Egg6qGV78/7zWgtzt3xm96pZbRn+gD5XJ
BEe/zJm85ld6XILZLms+GUayVX7Vf5uLmRNbSvrCYe1xrIPEPXK/lemzOM+rKsbcP1JdP3DGFnyU
v+MnEniRrrEfRe1I1PT1Lg5cnAzuVxVDrVuwXnoOgRDnqjNPkfz33VLjgN2wem07/fdt+eF6YPia
ecy60PFd6Qk89n999WqrB/ZaC4flP8e63vK8SXc+sG8ZN8C5WCgJVRA/sPu2Z65/YbdzbzgzgiPT
ETAXoufXM7eo+36mTSfG1gL/ty8Wb72zzCkc4HX54kp1w7pSoBbyrv3DOp9eFajgM40amhXwKSsd
DzWYvHlqbgViz661dwQ/q33mp1X0/M2HR983beN/U7VxTdPGjbvg15O7r9+SSAAq/07Xag6u/q3+
VfvgFAcZ9PDR2KOC0iDz5ES2gm5TJSYtJDpIzCWPWJmSPDWjH/CgZxjmdRV/9z4hXDT26TWCZH73
HsXhJMsCoeTqqkcGF1sz1CJ66TlUJFlW3Ov0bsk9WNF91Ub/RPYBRRliK1hvcjwHHYPG30DWAhqm
7uQFBZUxoqtmffaAdWcTFVmSFU8BYIX3Bu+P/v2MXc694XQER/DRwF+XIFb4/TFWhmieq8XyjcVb
JFjyWzTrrgbmL/glA8lTNV8pkI1nNcYlgSso4hm1lS76nldqIGCmWKFC17/dXtSgxWHFdcs/Prs0
VIKBs9/uRNtFv2rv1tBTMpo9uzxlEOqgbVqK5hSX1hmuyIPXrVPSiSePx4H1FrAO6BEFP6W0l3gO
NNeuYfLde3FI07zjUfO79ziOPIjsHhRUbx58N3X46m1AM2bnoVpV91U7UQJaw2/ojY99Bfxtn59f
Svojv2jqzg10Unb5NzVO0B9ygkoVwrUKKEEQROfecB4NDp/Y3xqouGmW0UCVrt02jZ9sU2VIKxL+
9NkLuGEK9epj6NYeluT99UchpUr70RkVNdBazpZOfAzdL5d48WO3Sf5Qw40/KqdrV0lLIZ9K5V7o
2KwjWNCcfSpcUfBTtIpymwiVFYzjXiq/WMHLBoKhdbSkhfejvLEOSg7/30FSSmU/uucB3cEQVSJS
OWoUhOJ8f6+nyb8jl2VUYqXT169L9Ck9z1Z1X7UTXi5Xqd74GFvON0g/EJFES/d6R2UvCE5LxmJH
Aen72D6UQbXq9AOOHKkZQZ/iY268+qt3dE2ieNKH833Xxg8ewtyDGX62l4hvHRBXzejSQ627I86M
4N3rCOKKxvUYn+J7BacmHXHkuO4IHHHEkeN5jcARRxw5QcXpCBxxxJH+O4KxsBCcbeZXx0BrwtGL
YSHUD96/pygtIfTiCLAlpHwBnUKSacxpGo6cSGJbI+A1TbvgZS2Qb5swXMnDbFcAXUGx+d1+pLTp
kxr612mtUfEyGpOa1wYGLEziu1PfVKgEFU62hUQCKcGlzZsU2sF1lcBfr69RjgD/F8lxxzBYw6Dm
cKPgNA5HTpw1AtvOwva8AZ6AHsFx2qxfs3G8xHrs7AQY6z8D72+jPeC0hlYOBdrQIBBIv0sf1xuD
xcu220IsOkfA75o5AsTr9V187TgCOoX51X87pgJIzJP3O43Rkf/H3ruAy1GV6cJfdXV1d/W9e3fn
SiDcx+H3BpwQxAzoAUSFo/PM0fEcnRmdcXAcfQb5Bf3Vcx5RCaFzAQNJIAlJEEfHEXREYcIlgwkR
CFujIMrNhITsZPfe2b1r972ruqq7/rWqalWt6vsOuWe9T7K/qlWr1vrWt1Z9tap6fW8dOxxLPgKL
N0D18QF0z074LwuCfnHFi+/f0XfJXjUb8AhbAAJb/KaS5r4Yx6dINj8BOqj7eLwS7r0ccA+aOf2X
oQQc678Sx/tbebMBfl40PFZ6nxSyv0kpRf2dPpuUTCbPq+2zpi4TsV/SEqMDR4AUvW6OuUF4AcDh
C+gmIZlbZ2R85Do2FhlO7XcE4X+R9TNBKoXuDMH4SLCGV8C8Hg3USpd4lNAHtoP296Ixb5bMfcwT
NvSZJOEnKN1VhERMjiFfsRvA4tqZL9/ZPMuI9b8Ux/ubeaVL9MQbW6ZmhDJJv83zd1tzm3Xpu/gA
EEraUNdmSFk3RwDAcHRG404zqojmBSB8Ad0khuENAyobHAynDnjXBMTgDVA9t9/33SfUzKWj3/km
LK/6jSti+YEKv+FlXZB9P1T5RsGYclv7ry+r881dRcJPEH6IB7nKq3EFKoEa/xS+E0vbaj/g6tp6
35IncLz/rZ6p01DeDS9rKr+e5wN3Q408dqQenG2RDLj5ANAE5Z0v2sRefjPg35bwpXvdHAHSuns8
e5dYMU+dOAK6STwn82HWRswdwIYHw6nyaOBeUGQEyRMOglRef9yI8zcOBblKAjMRhDSFxP2TfX/g
kfcdPIfiJ4DYe57SQkXME2DmjRe9oF+5GQLeMo73T5p5E28YfAJ+0XmfKM30khcILUH6UjrqPDLo
H9rskm0cAZs+K5TsVxqdOAK6SZTlplWG76K4AxgYjjqO6YIi4836w0Nvqgq6HHMHV10t2Qx6SP48
hyYHn/SS5357X6x9cEXyAJTrddl4LwC10kblH7D8mJX3F5OVurrZfAfhuQesvDzssGfi5LbvvKyf
m05fl06niV84E3Y72ci7AfsdwWscnrf8TCLX7mcm7hTD5LeJ165F9aiCs10XukoE8x2BkmZ+gOFU
fTQweANWLL9nLKPy0oZvfvO+r2Q+sNcMz79qX33Fmlh2w7NBO+6f7Jc82nC1RPETzFS+du3ScQ7m
12XP5TjvinuCz6xHBwVPHcf7/+5HRt79P7v32cxfrRcWPwbpkPEEkFIiz2S++lXjEcDFBwCoTCOk
PxrEt2t/w+RcJ7KNIwAyjyqBJdGsUZLNC0A4AmZ6qt2k/byBuQMYGE7NRwODNwBShVmn75SlNAfB
Ipr/myzemN2rFtH1YBnstQHWPgTwb44UP4E0++JfC3JZdNYRZM/QeI+Cny+MeH8r7/b3L9ghlrdc
w6lWlH70Tfy30zoCiTvbuMEL6NEhNQW5NFKNSGNu0IEjQI09bkYJEl4AwVex+QK6ye3vu+Q5LpI3
uAMYGE6VR4POQUfq7/C8WC3hB3RpFzVHHj7HHUTr2jfzm+kLyFzcPgiufSuvcb4UEd56Q0L+Xhcu
XTvZ7ibNZxSJY2OR4VR3BCcgDpEjoBu2L2JDkYE5AgYGhlPJEbDoQwYGBuYIGBgYmCNgYGBgjoCB
gYE5AgYGBuYIGBgYmCNgYGBgjoCBgYE5AgYGBuYIGBgYmCNgYGBgjoCBgYE5AgYGBuYIGBgYmCNg
YGBgjoCBgYE5AgYGhn6OYNgh/lPJN4akVC82QEml5bCdV2JfCmJgOGFAU5Wpa24eP8/8Sli6Wj94
bs7Y9I+lFv52v/m1MR5kAeJ75Nl8Dob4oqjG1XGcjcjggdTCnaNJe5+BgeHQcAypynaMeOCn5qbO
X0lSxfDES6PfsnZyEfwVlBRA6tzwwRjs4M3ziQzqjUuzZzr7DAwMJ9yMACC035oR4Ju7PJskJ96Y
a36BEE0Ezsxvuei8icuGVbjsuVzSPsM+U8/vvNJdEgMDw4k0I8BfH7O/P8bBO+xkBVZbx09LldSP
wyjs1qXoI17j0wTWHMKQ0k2i97QLnX0GBoYTAq3fPny0g0+IHZj/GXI8mos2IQcTzevevNb8Avlf
WrkMeXd9YZneZ2BgOPEcAUC9/UB87+KC7Smm/vdoHb8jgD+e/YscOF8wNWVSmbg0nwBwf9mUgYHh
OIf7I6i+4paqtSkUR1cYG7XcGb+0vcPSxwrcOJxRfU+2WsuYZ6SqtMxsq8ca1D4DA8Oh4Ch/BJWe
EUhSE34qwU1TMWMVwNsl0D0xSR6CaNT6qKH+DZgI4SeE3eYdXxrWYd+wIxPD0hB4nX0GBoYTAvSv
Bok30J9rn4m+eUYxvgdtprXom/NfDeBDs2Vz/hCogDRrXJ7Nm59INs5INWzpGx+69LdFwd5nYGA4
NJzQ3z6UIjsuSLI+ZGA4tR0BAwPDCekI2ApABgYG5ggYGBiYI2BgYGCOgIGBgTkCBgYG5ggYGBi6
OwI97dpLtabb5EPDaovsyWX01jGctspXqYpIWvqt191hLaTF0ySlhjumg9q/2kOmakoPt9dnoV2f
gfVQU2qr7YhdpUOw4SGtH6X6bzg1YJ+7zldby9HDHdavUOOxbcxCiz2JlLoouykUPakdgXsdQfDd
v0D2FEJ5Kk3YTDhKrHRR8+hiARkoDE1/mZIxlVfLR3CFdKjOX/RHpII0t8E1omaPqSHPRb/iHImO
zvBVO8m+gzOiefH6yUAW8PpKc1zMgSZXFiB93m/UYNk5RtKRJh4tMtW7VF7BRhuFAdda2nXM9DSC
RXDpEd8zNIkLIfqgIzN9FZiGHq22e6no2DWV9170ImklqobI/qXSNusMuv2WDglFD09ASMgP0ud0
PxrWyCZdbRHEScG5rGfxNfd4JGNWmtsEfazNZ4QUrxbOG7WpEVsf07ZWWqr+iXVH9co8yusIXEFH
0pf5O9C14PHLVOKl99TI7MFMf3ZtIxrYl4GIt6ZwFcGWHu/YYr2UOXK6ji/RyuUmwOpm9rbmAbOi
sFD9yf3bNtkS4G7dXP7cKvuhWQdBQ/LgLbfcsmHMPGXtolcb3pgMar4y+VSlZh8j6asuf25xc7RX
k5spuGKXVepG7yCKkDpW+mq5xU9vcunhi9RFHOVB9AFY1eCQ0oPr0Wq7e1HHEbuqocpP7k3UbF37
69zJZt1bRcoiOhQrXjWhlQbqc7of12pyQ1gtu9riCVNjdpUmoKz0eCRjdp2qNK6+SWmtJV7WKvrz
63Ft8ZIdOGvaFqXFUFo1uFM7qlfmUQ46cs0IoqrnLzYbc4BErSSE6//td/uT4A3nV97cCIwkqblB
+nU9KXHn5iAEFSLBUznyqusi6m8+OuVM6bYtglCzRiTA01cFNOTH2+QAiCrWCMmeJpu3l8Sfby3N
jOUkTp4NItTMYweHSDrwsf5z6WjdGqKpqYNDgymC61fL2Kx6ldYDYqo5ybH1SVT9GkoaXA/+l3/h
st2X19SIXY1Sg7qxnw68METL7qWS+6Rhl56w22/1n29MHCqER4cG6nO6HxNFuTTrzdn0OABhn82n
Bcn/+e/YTi3jMf16GE2pyiP+mfFO3FnZQNPQ5J4biUexbEvSkhVlsN7DMfuxE3tGAOKjn39pPXgu
fzZf9ENQ/P7abwp4HvB8cEo//2GU/jCZGwRvg42TdR7EeoNItTB3Zjk4fgRnBBDzePesgOFMvMFZ
FW3cf+N6qF++h0hQt44HG+h20CoH8sFX7zI3VouW8x+9Gb4blCATPfsR8OrGxPaFie/Y6cOZWHOG
3qfJ/oZVWKO+dMB24vqfWzOZAVFt0HpAoOZf/UDG0UdtxptNdRp6DGceawJtu2eRzSy7ZqLrZeAv
22PoOmnqSmR3m820bGbYpSdI+0n/hZd/cMyTv6Nvn181WXX34+iLb94ZXOwaB+D5yEb7eaW5+vvI
KK3jkQuiW/2odOOtwY5OU311Ca6Nq7/EWwl6DNvWTiN94bpY5Q7AD6i1Tgemd588hmHIKW33ohno
ps99qfA40iKfWyDMBJjzIExNCMKXUPqNZCal7MXUI+akjsg5oO5OvOuIat/QtQsA5oFcjSnnGCn7
AMn407aESFHQcU+0yoH8jMW7kND22jUGsioaN+IXErpmTBkT2/Y66QrSZI+lSY87mlXqxVMD6mHU
f5ExeJtuPfZEa/98Ojj6REITuHWD64FsV2m1HbEriKVkWPsVrWt/nW2bbdvbr1WkLNJ/hdDPG97Z
eue3jdL2dC21XcK6Pdlo7cen/GOa5BoHwH0UzXDwORKEIws4vW08Jur4ZV/k/oJadxyBVMPn4P3E
aqPh39a3zLSORYITZo1W2oG/69CmTuh54IT41aDmmRfG80291sBGS4iBOrLEgRGIBz6oItOSnkiU
Y7MxKUEEd4AtkVmF3AtDR1LZshzOSzACU4IkmPO0l/CfPG/LRFYJKIreJgee0+FmlOw30HOV6h9q
twHs/VIt5vU6x6z0hbBFEIV6n1Lfb5ZafHnAuEyzDi+gW23jSrceySkuPDJs65PIqqIsR6ehxwg8
2WY7YlfYG6zwXg+l6wA6t9usW6vssuz+m5iteLWhyztmj1xZiJeujBDdXP14moysMd81DvDY3FXC
50Bck8VKOtwyHhOlGH4giAu1eNS5Is+P43NQLcmSvAAn3KCEdpueidjWTEPWmfPAoPcThBPvVwPK
EUjyct4jHtwO3H/yqHe2v1E0npQ9N6YuiGz24Yv9QXPiEP4lJil7bWgHmj8JlJxz5NWdmBThnNQz
6JHGvFeek0IuP8Tbkj/T5+f4/2qTg/WgOdDO1N+w54tDsChcRONkuVzUvM4xK700dB3SpDHQPfNM
2D1gG806Sqm3I0dwjVsPhFfh3bY+L88X/J/28tPQ45yU0mY7YldIFpWCJlC6DqBzu826tcouy+4/
qViWA7s6v4ITlLqiKALRzdWP9SQsCsmucQDc72GBgs9JCmG/4B33ucdjqmiMWZAnQMoGnOGk4HME
SBXi5DeH3fB2QxLbGtkAWYc7udn3qJeFa7+In4gCfIW/71PzyuVEUZ4zFSyCN6IHXj5v6sblwN9n
cJj6PdveXYIkfpOlBrYusmWw+fQ5M4OFI6cr8jaxvX9aAOIVP4AZ4TzoySkIchXVPzRhS3xzCJo/
c7TK/m8iP7TZeInlMV4XRZd9DkRPBQJcDaQkbPrsRNI+RtKDl/9g12Wh/ADvuuD0iQG1IHWEoDJ8
aSLn0gMX50V62PogNfELrcH1ILaL8o7tiF1Rqcn8jgW4h01diRzYZj1gtR/XS3QQRUlPPLFIGaTP
ST/i8wPeMgQ8VbscDG+CfgOoh7BRrPEY9eTtMStyVQiAbKTRJvcWfvfuUtKsLSwYNie2JWkDvyw8
TDh2fAT+gPG+sywHQ/nsaZE3ZjZ55b2v5YTNF86aOeavJnPWOgLjUe88NH7CehP/0O1IjRMOHEFe
En/D08T9roaal+DfMwQvukRngxbGPxBbEv8qplc6yj5In/fcZDpUAIk7a4qM7TTyNt49syGk8A08
0sgxki7N1HX//mTPV+WQSyPrSNzZAy7WIXVIszijRbQeuo/j8vg+bulDWje4Hp1sR+warHsveg1/
t6ps6kpkD5tJqFTKZr1aZZaF67V02PLRMmTP0qfEQfqctBSfnypCUwhP2G0xyo3lXD9/1Zzx6PVV
7TGbnd/w4AUZXvfaEuOwPBv8F/9ax4Pcx5tON4xqJGm1G9adIo6gkzceXkC2VKFDBhDccs4R/aiJ
FJlt9XbqPxc4Q9zaptMO4yykhAeatOvDE53S0aUwKhyx9qZfS7bUp84xq2vXZ3A92m1H7OrY90jD
qJduXo8+z83uYJlHW/vcGx1vN0Cn8WiO1USj2LG2NrvaaWpKkU9VR8DAcKIg+Kkf56eRPbpluneN
qLL0BuYIGBgYji4YVRkDA8PRBnMEDAwMzBEwMDCcoHwEw+lpnETH3/crv/shwg1AZDeegk4KTLeZ
Y7+SXJKqj/AOSC1R/IemRyu/g3QI/ASHxkfg6HIofASk/yn99D4rG1W1Z1M68RE4afgv4yM4/vgI
QspVT1q/LUNsb2rhc00n3r11n45Z7zM4LT4CEvMP1LY0k9fwUglbtvAU9Cx1mnwEmFtgRmnKlkZa
C/8BiZ9v5yeYjh6t/A6Ej6CVn6B/qdPkIzD5BA6Zj4D0P61fBz6C2F5ILbR0EhtcE691o9PoWjrw
EdhppjzZ+QhcMwLpwO6zwYkpMLHg47bXNdO3qUpIRJdWTFCqcs2R3ua43KgdQV1HVPll3O9BbfP6
Erm25zaewatMD+i6Pi/Qvn+6PqZouwYqvmTeppqnNRPkgiXbc/zywcp2R571PrkO6LaU/6OSe2fv
W1EkYMQa2Pr1xbwrxuR9ux2JQerDadpubAG5VBx29Ds0PYg9iY0KIfnOWtJJJ/s9bWaMiVFU6mkv
9MpI13sWyHXuLKgVpAok9PxAfQ5wmj1USf/T+ul+ahnBvCbOy81JNMg1f6CuhGItafQN0LInqi1a
akmzZI5/AE5muMKQ7wmpl6EBwT/8QAJqfBgWTo5nICvIK58yQldROs61Ho2q127JSF+eWeXFoEok
8MU7AI5kFDIqu+bXANCN4d6vf9OMaRU1c616JpPZUBpd2rbf+K8/G1Apno9p+KIKaM7q94AZ+apK
M6uZ4PdVIkGMvlFYFqxKXxlbkclpvQgr+Gpgt0bp0x/N3C2GxkQarTTrs9OQBXLfWLmU6HeIehB7
NsLfwju4lPWiqpF0e7+nzT650yz1S0t7to6uV6zVC8t2rfBIi4NV7sDSgfocnv6eqFsPFFb/u/Tj
X19hn5P8xOvYLv6m6iqmrrnTKBB7omx3PqlRaZt4Wwbrg37Ls6AoSuAtj/ajHIZ8AvIRYNwrLjGT
/GEtbFHzGPHuLft0/H1/0xt8BIGaP0LIfqz4f8INYHMEdOAp6Ipp8hEY3AIwliHSSOzAf2DEz7fy
E0xTDze/g8NH0M5P0N1m0+cjIHwCh8xHYPW/S792PgJknGtyNmtTlPeW+JY091NOKx8BTntNd2Qn
PoLOjASHh5CA8RH0GEpm3DxA4l0kfCBX95VON9OMePeWfTr+vr+fMeIE90RrxdOtFCv+n3ADOBwB
bTwFPTA9PoIPYW6B2jm2tFreyn9gxs+38hNMU48Wfgebj6CNn6CfzabFR0D4BA6dj8Dqf1q/dj4C
yJW3l+fZd+lGc1trWm8+Apy2nZKd+Ag6Ew90Sz+u1+6dgHwEOF52K3kiFKRiZASnWfHuLft0/H3/
KZ05sbRi/qltwg1gcwS08RT0KnV6fARZzC3gq9vSfBHSyn9gxc+38BNMV48Wfgebj6CVn6CvzabF
R0D4BA6Zj4D0P61fBz4CQSwHa+RVEqcEPiC1pPXkIwDYVEouoOTAfAQnJiHBCchHAOm3JegAEy/g
C92Jd6f36fj7/h1IBtqr8GE7Ecf/G9wAzWts2c5T0P+eOSgfAeEWcHEMtPIfUPHzND/B9PVw8TvY
fASt/AT9bTYdPgLCJ3DIfASk/2n92vkIMHyTEbvEvbk/tqX14COA1GfN+E4iT3I+AsoRPOi5oVgs
zr4GmiOVWBj+RwrSDWMeoO1+LaVejy6BEXOo5vyqJEFS/ACo9c2ODNSGpbpwBHVFz30pzKtTeCEr
4Ym5bs615CE/HpE+csOh95O+FZIk+wecEbzf2piVeg09Va61tkuoaSkYVr5jS8D3z/r30VBG9wt9
70D3TEe/3kgGLpWGFb8tDT2s+uy0oj87bP0wjvU7BD0wTY9lT9tGqJRkc4tjZ7I/gM1qQr/WUfVi
MuM6cltzw0JN2+UZpM9z+UKh5rnSPJ/0P62f/g774i7ki1XeNI6MjRONG6sdzkQTKlcaBWJPFf+k
4TVtXvKPGmlEnuQ4EfkIDAXOzRmx6WGF+/RK0Yl3b92nY9Z7g/ARkJh/zANAtgk3AJGtPAXdcQh8
BDN1HXNGE0nzERDeARI/34GfYEA9sO1a+R0IH0ErP0EPmx0SH4HFJ3DIfASk/2n9OvARrLxZ50WU
F3MP+HTg8NoXOo1+5WfZk+YjIGlEMj4COP74CKi0892B+K370+cpIDH/7m0SPE9kN56CwwHCLUBz
DHTmP+jOTzA9e3bmJThy/AQGn8Bb4CNoHw8d+AiGP/R6snVYkLRp8BEQUzM+AgaG4x6Mj4A5AgaG
kxCMj4CBgeFogzkCBgYG5ggYGBhOMD4CG73i5An/gB1TP2ihJP5cnUYrpsEDoKpvpcXd+AjUwfkA
1GkfmwYfQX89aF6Io89HIKktY7Vz39t8Exg0H8RJz0fgDjoKLngxg39FpX8o8f2MrK200sWlfj6s
oN4MbvIG65SMrNdurx7JFUUgrRDxh01FdWvBWjYcGwu/5wAOCZmQZTmsg3SXt87Ha0aefRxA6HYN
ogP97kNyhjza7THrjHg2JKFC22QA13blCKSf2Lsu1PNTY2oIAnh5oLTSL3gnBgl+ImWjc+4QrVGL
zt7glXncOjWDlCO6knSiV389iJ3smtC2GjaPEfsSmfqOtnWqX+vub1D69eg5q1/AsUXC401U4Ydc
z94JrVe3lmRTp4BljdC6RXtx62n9fL4Jp3rpTh+ONMyh5kXMVaXZuX5PUHXGape+l+5Q14cVovEd
3/++Ryb98Yz+iZ1H9co8ltGH0pf5O5A5PH66by69h3AMWOnkW/MRb03hKoIt6e/RHyHcrXtQb4aF
6k/urZgeJxCqj+BhffCWW27Z6FVhdTN7W/NAxshz/7ZNEC9rGx6cHEQplLOiP78expdosZJ1Ufki
dVHvIHFtG8ZUUPOVyacqvTgYmim4AsfnrdXkhrB6EI9EygZY1eCs9bdrF73a8CIHsOry5xY3RzO2
riSd6NVfD2InoLabQyXrO9CmfYlUQ5Wf3Jvo2bo6CBqlX3eQfgHKFsWKV01opZ56o94ol5u0brin
dm14CPUprZ8nTNW+ShNQ1gncPOucVWKlnhZkc6zGa936fqWvmlv89CbzFGTrArK11R/V4E7tZHYE
rkeD+XNKeBkm9yAkkPcN+y7DX5B+vonsw4ckO9ZgAYD3FcxiEgDBn7Il8FNodpY8kso+3RDRTV5S
NsOCG6yKyArwZDJ5Xm0fQO0JQwkjj/9q/Nk6uGZyoFXiKGd+8t1GC5aQaQ0pvVWi2hR5H0gHX4Hk
b3tysQgTHmONP6eqUvOVQfQwysa/iSc0kcTbcUV0thcNjudNExu6nu2k918HT/QgdrK2z0/sw8es
OATTvradD76KbNi7dULsb2n9usPqF6Bs0UQuQK2O9LEG0sNL62b21DU53a0f93vqnE+GdKt5tf3m
HW4sBwKaREoHRDRWlc59fzao2QAkAx+wLkTL1qQ/Bo81KCCc4I8GxzcfgbqVb2gabNx/43p49nIz
Dr0L/4CRp27mWUu4C/pXYMSfUzHpVrx/mwQz/n4aPABWDP5gWC2iU1Q91iQ0Gt34CKx0Wq8+eoCb
F6ExudQ5ZtmXyGnwERA9uj/p07wQR4mPADdP/LYhM9G4DN5GY4M0uhyP1U59j+xp802Awwth90cb
H0EnKoLefATTIiVgfARdESlO6EjffXAOUuFpM60L/wCVJ/HOyoDlW/HnVEw6ifdvlST+fho8AGYM
/mB6aLjsSHDCicDvwkdAeBEcvfrq4eJFsLd1yr62nAYfgaVHV7h5IY4OHwEaAM291gn1Sjx6ET7f
567FzUfg8E0AzQdh9kcbH0GiG3oePF4X8J1AfAQkJv0lvJO37tld+AecPBR3QR+Q+HMck24NahLv
3ypJ/P3gPABzrRj8Qd6IGmUnsqooy9ab6m58BIQXgeZQ6K2Hi4/A3jaOEfvasf+D8xEQPbrCxQtx
lPgIQCqHSFOn6vgLyGhYkLFqooWPwOabAKD4IKy+ZnwExwsfgfdMwYhJPyeF4+2cd8Sd+AfsPC3c
BT1A4s6NR0ZnYmPE+7dJK/5+cB4A1YrBHwBm2S/PF/yf9lqt7MZHQHgRKP363btpPgJ72zhG7Evk
NPgIKD06w8ULcbT4CM66xCZJSHJy8Qkf+K2xar8bcPMR2HwTABQfhNXXJzkfAfWO4KzNjyK7JH6o
clf8+wyo/4zXZlWRE/f4m6VXN1S++CxwVxjvCBq1z64pfDVjsHlyWzbZUlSfzWQCR+4j8lVZUVTf
RsiIIVWFWBX0pHFleYSvoye5mQp+As8EssNfXRKU7Tza23YWbi0M8uKiIeR2rkE5VR6S+QAP0bse
wcnLw1OZdql7jed9KQObfj7au3TZeK/ugzpw/EBLCcyyVyiK/Cf81IX1wJyb3O+1jPje4b9aJ8qg
+UxdrXRavz56WHaCaBDbzruYen9A7Eskbl2y9vT63qUavzdQenQG6RejXmKLu0J11f/h+3u+YjF6
45X1tk74fG0iZ/QprZ/nfhJXXFVkRfVjr9R42z8aTUUGQ1kTSpEnY9VIo2DZMxMMqsNrh6vY5rat
SV935iw8aX41OJH4CMCKSZdmg8EK0ImPgMTWkzwkdr0/2mLSKT6CVkni7wfnAcAx+N7IILHCVGy/
Hq5ATz4Ckk706q8HzQugls1tcozYl8jB+QiIHj0uaKtfjiIfgVo+0zgRcw+ImqdZFJ2x2oWPgPBN
YD4CmxfC6g/GRwDHCx8BNaxtjoHu/APT5SGwL0QqJp3E+7fKTnn7ITuy4C20uDMfAUlv1evwYDp8
BES/QfrsKPERuLLaw8Qcq134CNxKuWzN+AgYGI5/MD4C5ggYGE5CMD4CBgaGow3mCBgYGJgjYGBg
aHEEFJ+Anj485bdxF1ih79KhROeTOPRhWjkrzt2OTW/dn0757eoTi5B4+7SbF6DTOV3QzkfgincH
d7nTle2auw64je9QLrSk97Jzn9YNH+IA6cdH0L9t5njtxEcwOD8G6WfJdQbdpjY+gvDJ5Qjol4Vh
mb/4Zes3bGvNwFuFqHl0zCevhqHpLwNkz6oLMpU+LYSUq540v1hvSqPn5ja4RlSC9JT3ohfL7fvi
KMqUGmQpiBrRvOYPRNJMnxWeEKrzagTVJM2BJlcW0BFewz9Do1o8WmQKn8MPtoLKKCFLD1ZcxozS
FASyaOfaZ+w0XO50JV2G5bCs9hsti6qGlkQSG7Wmx/amFu5odLbzAK0r9/r9ju4Hq56EoocnICT0
qUGaYf7mTyQqJm+2zWi1VaYgTpLqY3shtRDZQo2pvFo2Vyn4x7BNNFu2jiyrn4mkx4Nl21T9E651
BOGRI/wy79i9LExXDyq/IOtPqQiPt4JtqhISkZONCUpVxrEAISNC1E6fFoLa5vUlyZEYp+tjirYL
oBCS76wl2/cP6Lo+b7BvVJfIbXEekG+kjahyFIdUnfU+uQ7o9jjHLx+sbEc5rhiTtd3GOQPa6SyQ
69xZdAouYx8qYxRpeNoLThoud7qSLsMEab85aNX305LYqDUd5jaeaXSxc5/WWfbpDlc/mPXUClIF
Eno/T3Oaxy2dto1SZep+2w1xcxIN7BO9zXG5YUUpZ3FWnyNbQPqZSHo8WLbN8Q+4/cBJ9mhAzQhS
fwqIhidUF/6hIGy+rh6oQHb+xb89kAT/lkXgD0nXPyinbroB1FBDGEWJwY9tCOS/sBHdInV/w4ey
WccDjxjnEv/yeliQuPOQ7wecds+NspM+bXWzgeYQLYH/5V8YtwtOng1Bvda2j9s1dXCwUKioYtzd
E1W/5qw7M/RN/PnW0sxYTi2fm4OQXgU+Rq6P6CcGW2+WKMqlWW/Sa2OcMiB7miy40qYrjTLoVtLt
x1rWZUry0amO6XGl1tXOfVpn2qd3JrsfrHp8Y+JQITzap/ynrwpoFUq625YOWGFuwj7btjHV7D1P
xbVmMS2ZRiayBWRc2uPTHg9W/yQritsP4CsHTWqPVHzRUZ4RULEG1QQfyWakldxTH76T9zylPXH7
6dVV8k82rkGWWSUA55MncuKbTw1Vg/+y1bdaAY+8O/Bm4vO/LE9mEsGpGTcJYB2HfxWfuH0niQ/n
gjpQceBvG9ac9GnjXotbgEgS556J3GfEprfu4zx0/H1PmOvmaR4Awk1gxduTeHWKF8CMx++PNj6C
tnh3kobKna7E52J+BAd0+8HhIjDkcCbe4ExuAFc6+CINwu3Qaud+revHR+DqB6uegfgICA8BxUdA
8xBYfAouPoJA7ZocKr6VH6NhGZlIFwgHBcVFQcYDdOIjGMeHTeqB2lujHeg+Go8dH4HcKM+R/ngw
uGgBuuzzhUUz69LF6Q8ZhC5zjdjD0VBB5DVV+wgsRX2yIDwlXRv6zBu5COQnhKlZYB0HTkXnXktu
FnXjJYs9HVvmTp8ezDh0Rzpx7sGyEZveug/u+PveMOPzXDwAhJvAjLcn8eoUL4AV09cfrXwEbfHu
CKTc6Uog/AjUY1TZxSWgUxLZqEq4Aeh0mKxXCbdDq537oR8fgasfrHoG4iMgPAQ0H4HDQ+CUSfER
5Mrby/Pa+DEIN4HDUQAUHwHpZ4qLwunbDnwEiTgMWeQCJxbtwGC/GnDx+On/Ax43Rgb2i9xZzxWL
tSvQ3sMAzY8D91McjTkz99+DX0EjZwSdu2MUIsjksQ/6MT+HeRz0pDPCEqXYBNBx4NZ3tM30aYJw
CzgcA3ac+16x8k9eT9u+O/6+D4yXly4eAIObYNiOtyfx6g4vAAz6wrONj6At3h2BlDtdSZdhwW6/
2bL3U3IEpgg3gCsd0BOcye3Qbud+revHR+DqB1LPAHwEbRwJRtsIDwFVpsNHAIJYDhpkIzQ/BuEm
oDgKgOIjsPrZlkD1bUc+Ai4+aYzmE5B5YABHgMxUHzW/D29wD+i/mKzU1c1o7yPoyUyH2sewxR8e
elPFT3n4PbD+GyjBaK20UfkHPEsyjhvnWtHbqaLBXUDFgWc4Kn16IHHoFMeAHeeeLCrLNaFt3x1/
329GgHV28QAg7Mb2IHwAVry6E6tO/Fr/3yRa+Qja4t2ptOlKugzbZ1rtd93bDHlO6hnCDeBKxzC4
HTrYuV/r+vERtPaDUc8AfASEh8DFR2DzEFBlOnwExvxzMtLCj0G4CSiOAnD4CEg/U9Lp2858BFz8
5HpZSL0jSD2+SVrGTa259pWda3jMT+jx33pP8Jn1Kg+Cp/zH5xPy/LoMgrB4+T1jGZTo8cnArRZu
rc8PK1+7duk4B+ZxGfMWWIzHDa+Lu8B+R2ClT09XEodOpJ6U7Th3Kza9dd+Ovx/4HYGLBwC1ci3m
JiB8AFa8uhOr7jxH9kEbH0FbvDsVAz9daZdBuXSr/SbvgOtdgG2j1ncE+L7g+1qmzc790ZePoIUH
waxnAD6CNo6EKN234LTa4SMwi5/K2PwYBvdA4+Ct5jOMKVv4CEg/E2lyUVh924WPgDvCV+ax4yOI
lTiPpyykzn+OCxXxOgJfMJ89Q+M9CsQv2BGqbb7SG5XwAoNUYdbpO2W47OUpuOz2RRIXLs2++NeC
XBat48a55iqBVu6C7LwmXPqHgp0+vfeo+M+5OVsaMfVWnHuwzldm5aBtn8TfDzDfOO+5SRxbDxQP
AOEmsPkArHh1wgtA4vH7o52PoDXeHddHyp22dDgMyDsCq/1G/D/hRLAksVFrOuF2aLXzALbry0dA
8yBY9QzERwAtHAn4fMJDQPgUjHKd3yxW3qzz4pTDj4G5Bwg3Ac1RQDsyq59tLgq+Zo+HU5CPgARt
u2LLzfjt4XNcj6Dq71qiOE/Oi7gAAHPBSURBVIcXdCQsgNZyjgDMOHcnNr11/63A4Ruw+QBe68wL
MMAvn218BJ3KIGnTlW2a92x/Z66Gdm6HwdGfj6CtnoH4CAZtG8VHMPyh162Cu/NjtPARkH7uwS/B
+AgYGI5/MD4C5ggYGE5CMD4CBoYTFGpATJ2gqrscgZSlV3fc1G/FT9jOUOvyXeA0eU0upcnm0fpg
8vEzOKyWp4dPxtZJVuu6fuvZiesb7vLs3a+KjjGEbcuXop2+VkzHZqZ7frdZsoeqfdyJRMShsttD
4X6aqno5OyqFhk94R6BfFzjX7+zeSV6OuGxO7dTIm9ctcdh+nXSuPwsQn0IQYXvAGwOYnDJ/UVLD
qddfL/MA/GXwozmnlCeQxPKk/3pkAt/kuYHJk691qfPKAdS66/1XBDq6Av91Ugp/WZmMD4QQHiJT
sZTfF8X30P/o9/R/7tR1fomcZvx6nw37rA8YSr4pK9bpIo3+Pc9MF8tS6norXNuyv+QPLBTav+eI
2uHHlaRDQvlDlubc1HXiJP4dysfh30O4kWZvReMifksxuf/SE3KFAbWOIH2gWvg36ovoHisIz5eh
llL4Npad9wtzzR/OtlxdKl2gT8wv/24P+GdH1v0mUP2RJ7r7pfUvvWa+yY3uH2oqH/uJDB6l/N1l
KxqnkCO4S5k5+qV/qUIwKc1/80+7TrbWjc744aYh1Lqdyl4p1WkdQeQHty+ZmFmXyPhAeOo/k/FI
8Vcb+SfX1fngDf/Yp47Y5O1//fPvKfDU5ngyXBzCF/H3ms2DPzbuQnfXa0Pm7agpl6mTzPStD3CR
R79nuAxi/9tBzi+9tq0fEvkDkQP3KxDUr3jJKjCiTX19PzwPz/5bo4ySNkWleK+fDVKN/dZ9sZqP
b9301m177GIN/g0aMDEF4A3iZZoACz0xL5+A6HjOux3Sfp4PSxDWXhGSEPRdJm5HjsD08PBhQVRy
k8KE/yEVuFz+c/kc/A0qd17sKfPH7fT+mSNCchH2lxOQLIzVTh0/kB31FpKzJiA7VhAmZv/wJJsM
qcqM4gIhB+kxnyDMHu00JcgvSCbRDcUeHwiLClNvKHMW6bctnAQdvt6vklwSlsFP0Gn5wu66OZ3M
FT3mGva4EjEWuCKM0hMCK/29Ahnhtv0jOQ24p9sqmcA5eVzyNvNzeUhzIcnDfajeotdYPMT1WkKk
hv6EmQ6sBc1jl4snXE9TjuDCdHYGfgxqojv2EPq/W6sJehEeTQ9FFg5PaWFxZB6InlToMeCCnx29
GsjiquExAUaG0O2gATPQ2X4ddfeDteLMd5TL5u+5GnitH3Zx3IgX0qeOI3gM+IAXTZovgCq2tXhy
tU6bFAJe/zDq+C/g1nVZWajAJDU+DJw+VAT/l8OzNKHcdy2BFBO9p11obM7XttnDFo+91J6tHFhL
Cjhq4k7SJT1YnmesQrbtL6bl2Z52LgEpKpbjRk4O3kFpvtoYtfBT9Pf3PVSMzttveIHJIdMbTCqp
mHTCOoLkwa9O/Ak93+An2YPYS3oqNX8uu4jjpoTihL+wL/UuacKzML8AKvlPzbwQSGTR25ErXSCO
BUXka2Ei7OEDWZiSg2NT0W1R4xbQtGvhLkGTjaFT6NHgRrjQp9aj6Bq4F9t6zsnVumdA9t09djn8
GNbh1s3tPLU/cIbojA9znlStCVBI5MvR8Ix7ur1ljIbCK41oH7m+0Jz1p98eIb/+6/i6lM4/Y9Ed
5Lp9Lyo7Gg6HVyap9IDMmYuQbfuPcumxpkMsEEV1hPAMVbnQLll3NJ//GdM3/CX6+46uM4LajDdf
AfO6sf9P7p2ZPKH6knpHAJkn7y/kX1ovhxrgQQ7Wgy5fVX7HI7yuw88KQ0pG+N0KnlPKINV28hN8
mbwj2LEmIcMI/+uav5yq8ooWyb6xC3j5bm/h38GD/bSYF61r34PORuVqp4wjEKcu/iMnqPXI1Luf
BW9p+6aTqnWPTCUqj8bU+pU/itZBKHZs3dr1Z+BFfGR8GGkv7N+fQc/SQpQvak9xXd7BeZvNp5rL
H4FMY3Lvf67EF6GWHSGBD77i/9oI9/zaz/+86lGMCLFmVYXP/UZvNkZkOx2duup7xqkhYn/RM/69
0V/Yi8K9jcYeHT37ZxovLslvxHGc/qL1jgDiexebsVhCCScFu74jSKfGO73kvOORE/QdAQ7rmgNX
Yw8oLUTWw/+D8H+M+TyH531NKAE3AXD2t4I59NwLHvMdwTmY+nLWXcqUlnod778GT2EzaiMBX2Ei
bbwYGM+SZzHkx3PeU2dG8DJsRc52svRHWIVvSxecXK0zBo93Ej5lTPyv7dS65McNP0CPD0g8FDTu
lon6iF/Nd1vTW6nJ1drnjDKWAP4xa8u4aN9kdfgowPhpPsELfucdwV21mrw5T6cnp8DgMiP2V8e9
ycIZL9qzkIq8uVbLWzlVs2TrHUFtzxnLrXmsMRfIdl1zk38hfq35fsD5PzTv4OdO1BnB9p9GH39s
PF2NabEl+5CfVkuxYIgrQ2AMTQJ/2Nz2swOzF4N/fO62B/Lxu2t6nec8xo1+RRR5iRoUzhxNfxtS
heb6YqIO6cIv/8wHcX4f8uF8qnhfrDjEj2c4NENYP5U+dd4WroirT6/jIretSKqp0Jun3Xpyta4a
j29eBzGd96up4Ju177TnGF4VrMX9aPJtjY+bHp2lQDNQxDfx4TWJbwa8Fa3PnS/xdGZdIY4u0n8v
4+89R8dmKdKtYnGowAuqqobzM82JPs/Z80w7PfnGN5bJES2qRm6z7L/zbn9y633+xlexHhQ2PVRI
yFENpFsDxX/fn9H5aPb/Dvn8WHPpr+4vVX63Hp7FE9/OyHBvpEq1IdxK5ECw/N/5fOYtGvcozwgo
R/DTvZNr9PQUhNQL8wrfgNrVr+3XYzUoJgtzViXk5VOz96yAX449+4s9a0Z9/vGURn5fjI7Mq4al
Vdkz9magUoxoyTwv3SbeC/G/3hH+Ns4wvlI/UOc/fWXGs3AE9NC+zCnjCNBD9LJ65M0VcPCOfZOz
i/zJ1roGal20CgelZ/bP3t+hW7/9jZqcL3xxGKzx8YdCTJnMGGaQlv5JgqceeH+tDw10c8nqi8rI
ctLNMzH1iSzHlKtWFUGKGYNPzNdNo15+wPWywUjXvvatcKzE+7MJxbL/+jnqyA89Tz2A9aCzb57a
OfrlbTysPYhKXtOMZeOfv7VWKBQCGqz7dgm0f9Phkclk9xsYr831kalNDWbMeqn61m17zMKQQX3+
EjP60I4ttGLKjNhDEl+GJf5OMhWPeNPdirTLjPlCEr/GlUR3M6TzR63TN13/zAI4laDOMaPsjlj4
5TFF2upX4/vGPUDGB2WXHYsGqkGK7PAPMGJOH2//LrwUme1U6v50txCfcOec0ycWcviqvWf2DGuS
ziyZC8ZSoS2HY4SfkEFHiamBsyZ3JYGB4XBD1LlpPHFu+e/T5RWJy3/7N308lzSvhlzBafnD4/BZ
9CEDwwmK7VfpkdxhKos5AgYGBhaGzMDAcNTBHAEDAwNzBAwMDMfSEQRDocNZ2MoTx+ahYJgNPAbm
CExUK0oXzpoxalt1SwIpNSwB3JRyCru5Y/CKlOq83YLodnQ4Hripw6FhiuSmd9wkrTep0jihtd5K
VekcaTOstpzJwHCUQP9q4A3jT8Q33gprM/7WQSsEXdcvfV4Pt9L/b/lIpw/rqaFPb6pbP/Kq4b8z
tom0r5LT3/kb0AIV/B0FXEEoDwml01qukOLVwnn3tvW9e1c+f6AAifJTH2kPHQ3V+Yv+SBaShCdE
r46Jb/roHS1f+hxedRnUPr0pWIB4k+LO5iN5iGsdSwhD01+GWpIL5iDMF9jgPKVxrH81oL7s5J8+
59Kdu8HX2gBVa3j+oDVaB3bsox0/MR8T1lUFa81RzGtuE0lwWv1ORZn4JYlBr76B/MD+jk8Mmlwq
Dru3re/du4DjqmT/og4h5COq/DK5amNNESAycd9Iuo/enP+ZJlatUF8XKauQr8dd9o2r+zq3XKnK
NYhtC9RgU4P5AYZj5ggeQv8Xo2si6/eIkxBWL/BKqs/zRQn7hOtFUK/nvWhIp/yXiYE4pK/nMR/c
9YkAvxJzwhn5Fokrx4uCiPkKfZJDJ2l6F13w4m9n+9BU2V+bLDXmdeDwk94tguAzJyXSAbS9QrYl
BM0vTqoHCgsAkgvgvSDOQ3VHzpYKcFqn2fYEQH7ybGr73ei8ZFKRqcWiqB0ijkJXakIHfdClLZFo
SQV/Hvah5EeG/q233vbnsASAcby+5AnF1h0u8UwWm/M6KCsdCIDgTwF3zsNN6bkDbGgyHCtHoH8k
Fos+hjY+5d/RPBv28X+oJcP/otx3JkDjgkuLUvAHcnhPCkqeO0W1CcUfybvRkceK/vKNKSD5Zl86
I1zF35M625P0+dx1xas1Bd1TG02cb3cy9Jj5CctaLBGPxxLmtXHeI2jm/s8mfcF5gLZHGraE1WaE
9wywFpPuLvleR3Vrd0Dy8VDJvHCNsuLOhbZk5pCzPctc/XlmiFoFWvyBvEYD+LUvUDWu32Tc0Ie8
v4iJH4pYV2rdj2y0W5o/Ge2tN3BKgBDUxP8nqsqj2rrDiM5tC4mmspsMXS1lz8et5FXwz7tqzZy/
YeuwGY6ZI+A0rd7Ygkb8Q/55sgJJjhNU9SPgRQP1kj98RhAPBoX8rNrwWHGBxHOq9tqc59EFNBoq
iLxm5+MWcCDkGlmoBmHKXm1p3iELgvAPswAWHsD3xQW53CIzNmOmpqh1zQoG+w/8/dF1umvbTvvM
Iuc+jWHWDdyNydyiCTOtYZSl2jUnVv8KnO3tpjS+d09uxNou4TPoYl3Agzmzb9YNfT5sHW/oT1qX
t8Ihfbkvznj7mX30holypnK6+R5EwY71z5uqrfsol1yUy5nK3mDoWrfcMJjeobirdINPiapsbDIc
y5eFYVVJFHiPztfwS7jk7pm6x1OD00tTkCg08btEsdjAb9f43bN08MhgfvGUd/IJ4Snwy+mpCeqm
5jU+FBpXmolqEWbVJaM8+1KkL+7062EBoopCb9NpRs7dYfOOLmy+En9t1RvpUhimWqnZN/9N/5gw
P3A3I0w9GdRkZAFfMA+BLy7vVAJSu2het+lJ1H5vwPfYgj56GxOJvVjHLX9fw1VK3J8WuE3Rs4Tt
V/kKyXqFDU72svDogaYq8/z8AYBlW7Twfk7H38n2ehUpNrIUb1b8MkyVqkuB90h5Ly8tE7KYlAb9
v3xcBo9v1MnnFWSIaJyXJuHgBTy+1+7LqGijNilI/zfghIrddfv2G5Yt2/5Dg+hq/84fbQJOqNvb
Hm+dSHLCgZ1l84KrP4rrlvmHH3AK24rLuqFqXv6pfMK+NFM/TpqRp/fWD1CR87lbvTx4eQV8v1Et
dZZhfaq2AykVMsb2/mV1HjyPrF3fT2+M6KSPh+yFv1iFd760dq3jeQPOrzKVj2Ndlz1tlrDqGbOV
0jv33vnLW5/Zy66FUxrHjpgEuPeg59jzdmr7f6aPZ4bXg/D5Z0vL76nwKo+uZBlKq7VHNpbD9Vhg
/fsbQm5NuIqPNOtoViBMOPkEqMPo0rFZVUhtXU87gp/VP/YfNfQcLsS3v32c4n/T9BFd10dMwrvM
1PdVdaanCje9LBvbMzxVIkFt8maeKrpM1ZQ836hb5q542CnMKEu3rmLNl9u5ppAxvnePVDa2yffu
cRrCinAsu7bmV8DrqVvqGPpYJaA2JfOvGO3I+Iaqpo366G3Yci7yNi9kb791ZyYDm5oa0R14n9Py
YUNX3SohiErgtmyCuwOLAz/+P+fuYdcCcwTH8NEAryNIFf/bsEeBZIGvpwrNhTtlc31ALTx33q84
yJ6pB8vhqfSUznllwL/lo5m1ky/5tl/XQcRMsWKV/PbvCxTRRHi26l32/25dFCtD5IJXurE9q2G9
iWfPXn/F2A4WwZYBn/mDvHT6SBo8gSKuGz2a4KeTLtMrw6Kzje/dk23yvXucZk7ih0QtUIDgkk5f
u/U3PE3yJBGr10wb9dM7hK76kGRVf94E+NEO0R2vI+heAmplvI48XhREiV0L7NHg2MwImvhepaIJ
frXxkyW3oQt/8lt8tVn/j3sARvAhQfc9uxTdQ7VGyfPEJnRkCt1am+hyQr7DyVd78Vs8XJVFjsD5
CFUDT9AzjcnbHqt/D5TJr3xrpCuJBN+QNTxHb6rmtgaOjHDm3TRTr63fd5ti1I2UbnZdAiVirDCf
Ych2RjSzR/7pWfMd4EurG1g/9bFOJUx8O7uMFK/4i0LXumi9xz/4uXtrpPoqJEqyo7su92o50vPJ
2zPAa1qNXQpsRnCMZgQDIsjddtPnVvXMovpzR+L3ry0XHsZSo5PTZpKR/rjoUGravuhw687AZgTH
3hGkVZ3vM29N7xNZTzIwnNSOgIGB4WRzBIyPgIGBgTkCBgaGaTiC4bgYnW7hN6VAd0XqSXEx1iXu
vz/M9T50oP5wpzDA3pwB1Mpdwh/QTRoVptgQYTgVQL0j6MYbYCJeLUz7q97eqOT+jR/H/Osd4/6t
Sy/A6dzEnA4/nakRjce/QboZBq560mYYSFkRAQZnwJzRzpwBFK8B4Q/oKqN1QQY3lwADw8n6joBa
R9Bs6ny+prd8gcoftr4tx+vT/rmNF2SPn/7dnBPW1vB/dw0ROwuvN/VKLNzhp/ZmCq7Yhf1RWdvw
4KS5RDhe3rXhIbR98JZbbtnoNe/1MeQPPJFXz193OkVUIt1qruqL8DsUf7zm2u4mC2s/P6wByNxj
D7BByXD0cSy/hmzxBqg+PoDu2Qn/ZUHQL6548f07+i7Zq2YDHmELugNv8ZtKmvtiHJ8i2fwE6KDu
4/HKuPdywD1o5vRfhhJwzP9KHPdv5c0G+HnR8FjpfVIoZl+0UX+nzyYJEx7jG9UTANdMkiA/tJ3T
DYaB8xMW10cHzgApet0cc4PwGoDDH9BNQjK3zsj4yHVsTDKcmu8Iwv8i62eCVArdGYLxkWANr4R5
PRqolS7xKKEPbAft70VjviyZ+z50ix36TJLwE5TuKkIiJseQr9gNoJs0RPPlO5tnGTH/l+K4fzOv
dImeeGPL1IxQJum3+f5ua24zN1p4ARycSzEMnGNtF/eZUsq6OQMAhqMzGnea0UY2rwE4/AHdJIbh
bwIsHpjhFADvmoB4vXitref2+777hJq5dPQ734TlVb9xJSw/UOE3vKwLsu+HKt8oGFNta//1ZXW+
uavo2fOve5sqVMIP8SBXeTWuQCVQ45/Cd2BpW+0HXF1b71vyxHo/NG71TJ2G8m54WVP59TwfuBvs
YOHUg7Pvsp4Y6rrWbOgPkim+XzMvz8Tb/2R/VJhsJ975ovm08KV70X2c37zsQvVu0zGsu8ezd4kV
+/T4GiUDfzCLIdvdJJ6b+fCy5uWZOs+GCcPJ/mjgXlBkBMsTDoJUXn/ciPc3DgW5SgIzEYQ0hcT/
k31/4JH3HTyH4ieA2Hue0kJFzBdg5o0XvaBfuRkC3jKO+0+aeRNvGLwCftF5nyjN9JIXCK28APqH
Nhv7Bdl+V0G2pXTUepxo5QzY9FmhZGfvxXXQgfvgplWGD6O4BBgYTtaXhS3vCPCfh4feVBV0OeYO
rrpaMng9jeuQg5/n0OTgk17y3G/vi7UPrkgegHK9LhvvBaBW2qj8A5Yfs/L+YrJSVzeb7yA894CV
l4cd9gyc3OKdl/Rz0+nr0um0/WIxZrwjSL8t4VzYZPtM2G0lvcbh+cvPJHLtfmbiTjFMfqN47VpU
nyo423Whq0Qw3xEoaeYHGE7JdwQXeM6VQAUplbwI7V2pmalXoAPpISm1wQdNi36Y7E9ote9ALR1X
8S/v+JKcy/m3P4Zu82eRdwQXzEDP+qrpaZBHecnM+/o7rxqWhsHzLXRNm7/+p/jw7yTJvHBrjcYz
jUbDniCZE5NCNCupKEMU+cvCC+Y2msTbjETe2fgdgdOY5OdretoiEEy++AFQYwF0r4+b2/FAV2l7
qAsENkgYTn64Hw0M3gBIFWadvlOW0hwEi2j+7zFeEoh8GWoRXQ+WwV4bYO1DAP/mSPETSLMv/rUg
l0VnHUH2DI33KPj5woj7t/Juf/+CHWJ5yzWcakXrR9/EfzutI0hNQS6N1DEeAc7NgeCt2dtq+Wx7
YUInzgA19rgZNUh4DQRfxeYP6Ca3v++S57hI3uASYGA42R8NOgcdqb/D82G1hG+00i5qbjx8jjuY
1rVv5jfTF5A5uH0QXPtWXuN8KXIY77ohf68Ll9aCbHeT5rOKxLExyXCqOoITGIfIGdAN2xexIcnA
HAEDA8Op4AhY9CEDAwNzBAwMDMwRMDAwMEfAwMDAHAEDAwNzBAwMDMwRMDAwMEfAwMDAHAEDAwNz
BAwMDMwRMDAwMEfAwMDAHAEDAwNzBAwMDMwRMDAwMEfAwMDAHAEDA0M/RzDsEP6p5BtDwyknUSLb
9meFJfYlIAaGEx40VZm65ubx88yvg6Wr9YPn5ozN4IHUwt9kTVpS/1hq4W+LAqhfuO/SnSUk4+o4
yhYemVdGBzmZ2ZOB4fDgGFKV7RjxwE/NTZ2/kqQG9calY2ea22J44qXROEB4g7I1G0Vn8Mb5T6Wq
aYirYdZ7DAwn/owAILTfmhHgiYA8myTr+Z22X0i8Mbeafn1ODQJZ/MEy84z4njlFccUNzJwMDCf+
jAB/28f+/hgH77BeAsRE72kX2llkWA0N+AI+0/wGEp5DvDFrNKJfyjqPgeEEReu3Dx9t9wlyfWHZ
zhEbnf8Z+DH+LqAH5hopf4n+J/OQjbJvBDIwnByOAKDediCpTFyaJ9OU+N7FBYARaGJP8TDYXzAV
r01NMWMyMJyo4F1fYfcVt1StTaE4usLazGyrxxrGVi13Bv4m8UMRTgP+ihsy+IyUccZYU2fGZGA4
bJDFYzYjkKQm/FSCm6ZixuqAt0uge2KQGJaGwGtkUOUhiEY3geBT06nsi0mQhnXYNwzg/rY5AwPD
CQb6V4PEG+jPtc9E3zyjGN+DNtNa9M35Bd+4uXYAIWt8Lny2DNL/d9/k7NGkeUYKzxaEBc8wYzIw
HDYcd98+lCI7/O3vAdOPsneDDAynkCNgYGA46R0BCzpiYGBgjoCBgYE5AgYGBuYIGBgYmCNgYGBg
joCBgaGrI4hu75Z5OG1tpCWXlNLSEVHOrs+A6q6bcCSpass5/XUxuZfUVIecqnW6zc9EWjzslhak
1PCgjVHbqJzGhqdjC1f9Ugo66jM9uw639CORtt07mqhz64an0X66X4dTAxuwQ1Kbfno46XROJ/Ks
YdUt+8Ps402h6EntCOhYAy932if21ODiu7owDYXWLdobRcdUUd1aUByZ+o62dap++HQKTMiyHNbt
+owuD0EAr2DEde7jUO+s9AveiYwtUcqKAOrb0Hp1awmdExsLv+eAse7ZTKcGTwi+hwOoQx7t9pjd
UukOEeWS7vKqGZSISt3glXlTkytH0FF1fVgBW8azIQkpCOkn9q4LDdRyR08n5c6NdB12y9E2KZ9I
pPP9DXDqD92uAbYM2Sf6O3Da79iz1a7EVq39SY4ja9SXxmuDtc6w12Dtt8pPeLyJKvxwMF4r0v90
u4h+OG3USvP5Joga4lI/j40TG5PD7xkhp2z08UgNNbjJG2zvOGJvekykv6HjPn5G/8TOo3plHuVY
A9oReCKv/n0ll+HqXbomXt614aHJDISF6k/urQi2VEOVn9ybqB02nQ7ecsstG72qXR9GMwVX7EIS
13n/tk2wVpMbwmrZlgB36x7UbeNLtHK5iQZ/qD5i9qiZ7qBZBwE7ApQzVrI7fVWDQ4mrLn9ucXM0
A2sXvdrwIoeANdkwpsJKXzW3+OlNtvRF6iI+Vc1XJp+qDNJyR087paUO0nK8TconkuhM6o+XtYr+
/Hp7n+hPOVO7/Y49W+1KbNXan+T46mb2tuaBzCCts9oyWPtJ+cWKV01opYHGBOl/ul1EPzrNE7a1
eHZtIxrYlwEx6NUtPwDrVKVx9U0KRLw1hWv3ccTe9JhQ45XJxYlaNbhTO5kdgevR4KEk70nCKIAf
PR34k3B9IsCvVP28NSmaALgmp4OkbIYFNyQdefBVWOA/fH4Aksnk+Yl9dn0GhAkPjns06vRfDcCp
qtR8xZHwdEPk8LkoD46Q4kh/WukOBCFmHEM5lwgkMaEZueTnk8YBrohK9RqaKPI+ULMBSAY+YEtS
unTwFUj+dqCW23o6KXQdebvluD5beyKRzn+L/Q6pH1kmP3m2s0/0p0rX2+3ZalfLVq39aR+viaY1
Bmid1ZbB2m+V30QuQK2ODDYmrP53tYvoR6dxv7c3F6A5Lq5Rpyyja1lpiw+kAyIIfqVdSzp2zrSp
0cd4dHOHN66ugHC8Phpw6T/IIRl4QYZVAnA+eWLy7l9tTIR95UlyW7hXXAIb99+4Hp69fA+Rmeh6
dNJlew6nWo3JpXZ9FvwN5JGNOuuX74HRF9+8M7gYbKluHQ828G015rlqsopyh7UwurU76bSvvXqX
MXvm6i9Z00i1GW82VRjOxJoz9PEMjN4M3w2aj58vTHwHnluDDCCqDSIhUPOvfiADmejZj4BXbwzQ
IKInlXIz/Dpn1rFadG42uD5Svi2RzjORznb9WOVXlzj7lv4USPtb7Om2a8zj3bOirT/J8eFMvMEF
xweZEVD2Gqz9uPzw8g+OefJ3DDokjP6n22Xr54s07LZ6PrKRvs0Fb8NGvCZHDo9KN96KFN0gjS4H
sd7WcY69kYH1GLap3ceW3Q8NU3IrsHeqtaVS04BjOCPg7qp++iDypEjHuWjvQRgNf04aCktv5CLE
Sb6rArAPzkHTu6dtCWIpGdZ+dTi1Slw85dRne3Nw6gZ4yj+mSY6MFAXT8zf0J3GH5eq+0ulApdPP
z8a9Bb6tb5lppURCEziXAnJ1j3IOLiWQVY2Bndi2F+AiwzpNW8KeaO2fceniFxK6NtidguhrY1cj
8JBVh7bXaTmuzy6fSEtnu36Ub/WvqH1Lfwqk/S32dNu1oWsXdOhP6/g8ZI2YYY0BHDex12DtN8ov
hH7e8M7We79llLana6ntEul/ul22fpP1qt1W7qMgpfA5+JS4go2ZK28vzyMdfX9BreNDPnctNXyO
RNkbZQ2aNsV9rKK6D/zdWxnQbeiceuwif1yPBkEt6pcATdb0h9FT2ceBewizl2FbWnPM4lY0mX4J
b+Z5W8LeYIX3Hs7fIaXiy0mnPjKXej84dcNcufqH2nxbJrJKQFHwUCnL4TzqaUEqRkYkKp2elZni
BiW02xyaiawqynIUFsIWQRTqqFQFlXob1qSE30J7Ad2OG1faEpJTXHgEjeC9X6rFvN5BmkT0dXC5
YqWYdVgtN7dJ+URaOtv1Q7IkL3D2if70VNpsv9uerXY1bdXWn9bxEZgSJEEZqHXEXoO136p/Yrbi
1YYu71ly5MpCvHRlhPQ/3S5bP0Hi7Laia3dXCZ+Du7Ucw/y7glgO1qzDcaEWjyZQU3GJjus8P47P
iVD2dmyK+1hAfTzngcN64cUQjqdHA/c7AlgCv8XvCLiPgISeiWofA1iICcnMn3jSb0vg/jsnhSYt
Id6WqF+VgiYcRqXOhN1UffR93K5TTcKikGxL/kyfn+P/y3wEnTQnVV50h6fTnZKIY5gAM+fL8wX/
p708lIauQw9LaEKhDsGicBFromPGhVLq7cgxXmNLjFfh3ajly+WiNpAjIPpSKbiOT9h1WC23t43y
HWnobNefKsQFap/o7wZuv8ueHeyKbdXWn3Y/P4Os0RyodcReA7Wf1C8Vy3JgV+9XcIJSVxRFcOZx
Trto/ey2cr+HBQo+Jwmp8C9z5CXgpDWnlSdAygbAP7QDqeQMrgkFnyPQdrdtavSxcNjfERxvoB2B
vlvyTkbxHIzX1E9OAJyFEndcjLznHPNO+kJWQhPApD8Fqhy0JSBvm2xuOZwvTH1Jqj7QE/Y90a7T
i56I615b5vKFQs1zpfFjc8q8t4E85HfSXTMC495i5EQlRNfC7EIh/yN+CpKBS6VhxY+HHyr1+/gp
TjBu0IEUDCvfsSXGrFTJaPkmfe8gTSL60kPcVQfWw94m5TvS0Nmuv+jPDuOesPaJ/i1WRO2HaMKx
Z6tdLVu19SfpZ98KSZL9A73KI23p236sD6l/blioabsGnUoWWttF6yenLD31d9gnlHJ+VZKsw8iI
0TjyCENors9BUvwAqPXNZpobhr2pMWH28R442UHzEXgnhrxiAS57eSp+wY5QbfOV3qgEnm2LJO5P
BguJMdLOzYE0G7Qw6hcig3XvRa/lDp9Oavlsia5P8NYgNQW5dLBo15kqQtMbmbAl/mVRr+BXSp5m
OI92FO7TK837vZHuIH3ec5PpUAH8F/9aD6GcPo9s55Jm6rp/fxLSedC9e2ajadFZhhLSLM5ssSV1
H8fl8f1T4RuJiUHaROlJ9EB181QdWA+yTconMi2h1iOdSf1GJnm2vd/eStJ+bDtiz1a7Elu19ic5
roaal/xu/yA/GxB79W8/1scqf8tHy5A9S58a6KUY6X9Xuyz9qL4GIWYPRKOa8yZg5c06L6Idr68K
2fkND1cWQA3rTVSakUbfCi17+3jjpyA9XHH6uHbDuqN6ZR4fxCTD5/Ts/9R/LqCkFJmdO3oak7qz
I25pPQ5HcsZ4lM4f7fOwIu36cIdLOG2dppbcBki/lqSkOsfM1rmMznDr2akO6ohVPpHtenTbt1vX
t/10v7n7s93WAzjvUnK67e+mem+dXe2yxh+V5o2Ot7Z7+EOvUxWpIFAy0Sh2snuHcaKmFPkUdAQM
DCckgp/6cX4a2aNbBvV0UWXpDcwRMDAwHF0wqjIGBoajDeYIGBgYmCNgYGA4zvkIOsXDS2noWech
6mLxENhx/iT+X20prjXuXh24OjXVGgFP+AhoXoKW8gjfgdQlat9O780HYNnR4QFQO9u3lTNhGnwE
3e3QwiNBp8Gh8BGovfqa5iPoSGEAvfkIOrTDtDHjI3BwtPkI6Hh4kcTSW5H4aatOEp9OJEkn+en4
9bYetmP4CQ8BKd2O/7fSbV6CVp4C63h/4LbwrrhXwkdAJHSoj/AdEL2IziRu3uYl6MAH4PAwEDva
/Rc2Y/tJum1vizOgk/37tq6LHVp5JIw0s/5D4iMgEiNFjYEOfATZNboRzOXPoeZEmq40wkvQox2k
DywbMz4CB0ebj4COh3di6bUNDyIdtKBZJ4lFJ5Kkk/x0rHornBh+wkNA4vxJ/D9JJzwBrRwC5Hh/
tMf2k7LoWP7W+gjfAdGL6Ezi5kl6Jz4Ah4eB1E36rzlUMuIvSTqxFeEM6GT/3uhuh1YeCSPNqv9Q
+AiINJ2DewwYY9jhI/jrB3kN+4wJ3BzLFiSN8BL0aAfpA8vGJzsfgcsR/PwCsXEbVPyyf+sm8Mdq
178B+nd/EYSIabEqwL1f/+ZSacmWTetv/INmy6+MrVgvqofPTJlMZmPktaXQCH8L7dhpG0qjSw0d
voF0uNmqU9TMei1pp5P85HgHJJSAbl0qzdwtRk2o9Nw3Vi4Fno99cieVjkr70lJcWvSNwrJg1d4n
x/uj8V9/1pKTlEUktNeHLZvJoRYQvYjOASuymqTTZVh4+nsiaR2xo9V/wFdjuzUqndhbrNULy3at
6Gj/PpdpVzvw1QCuyxgr4gOalWbU75EWB6vcgaWDjVOzHFvivv5Kyxgw8r1OvuEN66vffVyzhlNp
LONKC8gHvvHPoWqvdhh9UOZNG2/iIVhvHIkLsKAogePNERxnfASt8fCNujlm1iIdMpH7zDpJfLol
7XSSvyUun55smvHmxvMi4SEAM84frPh/Ot3gCWjhKaCP98Zw5rEmuGP7CR8BxUvQWh/Nd2DoRXgH
qLh5I72dD4DiYaDtaPE7GLH9dLrBU0BxBnSyf6/W9bCDm0eCSjskPgJHgj3uuvIRvG3YytoQv+1O
s3gJ+rSD8ESor6EJx1viI2jDFMVLUOvARsD4CMx6cNx8Szy8HUv/TryoPlg26yTx6USSdJLfHZdP
g8SbA81DYMb5gxXrRqcbPAEtPAXU8T5Abam0xPYTPgKHl6C9PofvwNSL8A44cfOWvm18ABQPA2VH
m99Bb0k3bWtzBnSyfw/0toObR8JJOyQ+Akra464rH8Ey8kzb3GsXaKbZvARWLSYfQUs7CE9EYjV+
ff6W+AjaRzhFQHAcsBEc13wE7nj4llj6vWLln3CdJD6dSJJO8rvi8l09QcXw2zwEVpw/WLFuTrrF
E9DCU+Ac74cReLI1tp/wEdi8BB3qs/kOTL1sne24eUvfNj4AmofBsaPN72DEMjrplq1OI5wBnezf
Cz3t4OaRoNIOiY/Akc6468ZHQOLNpXLI+SnBTLN4CQgsPgJ3OwhPxKZSEtv4MPMRHG84jvkI3PHw
LbH0qM7lVp0kFt2QdjqJwafj8mnQMfw2D4EV50/Gi51OeAJaeQrs4/1wTkppje0nfAQ2L0GH+gjf
gaUXrbMRN0/0beMDoHkYbDs6PAQWtwOxr2WrOuEM6GT/XuhpBzePBJV2iHwENi8BPe468RGghwdz
TnTWJW9QL6CMNIuXgMDiI3C3w+qD1GfN+NIjxEdwvPCTuN4RvOeBZVM3r/f4ZMFT/uPzCXl+XYbR
VcKt9fnGaxVtIle4tZDJiCFVhViVSJAykKw9vf4wauXFT6qZQHb4q0uCMuhJNDpnKsbTq/a2nVgH
uk6P8PWMLe10Kz913I0ViiL/CXDs+V2PZMT3Dv/VOlEGzZfbuaaAcxu8hnY66IZG4EcP6NzvNbLv
HO/7/pO0hXrmtcoiktaD1Idas+nn6PHX0svWGWF5eMpOd/QiqMqKovrQ43I0KNt1W/1HnrMpncza
fFAHjlfb7N+/db3sIOPfX+yxEjXKM5/z7wrVVf+H7x/w0dsox5a4HHoM+L5m9rHn/mrbO4LG2/4R
i6ihoJkWCKogcpqV1tYO1Bd2HzQE08aH9x3Bcf2rAf+9Vb70Krg0J0f+n7Ex/8MPVAI14J7bVPjW
DsPauWL9W/UfVmF8mdcTQVMxIu/Wfe+orjx8OqnSDOO3yNr+pU9PvJkBX1MD6fNmWu4lU4e7dSGf
XonD8L1/s/0OR5J0kp+kd7a1H416/XENxv952X0+VFOuVL+7/rUVkFY8z0ciip0u3TzDGDCJCu/x
7Flh75Pj/UHaQs3eKzyPyyKS1oOUv0oXHk5+E2y98C0Sr4jRfV6heIeTTvRyz6o5lLOJbEfqJv2X
UtSDkbBipxN7x6s8x4erbfbvj+52SCkeoy4yVrA+Vv1bflyAsTs25QeaS5JyiMTlkHFH9zHvtx1B
duWzDU9UAXWqbBizgSyH095TVGDkTs4LZd5I69AO/QnN7gNiY+lzJ/U6guObj6B7PDypk8Si27JF
l0Hi8o1Hji7ZWtPbeApGhUNuCymLLtNdXje+g/a4+d58AN3s2JqefvRQ+Qj626GtrEPiI+g1Boy5
ZDsfQZe7TSc+gh7tYHwEDAwnDhgfAXMEDAwnERgfAQMDw9EGcwQMDAzMETAwMEzHERAiAFDHOsuj
gIHi40msvR1zrw5Y+tivnNLT7pWv7XwAhK9geHDdB9aDcBAM96jfrQeddxBdrCgEK/je5ilos686
cIn9eBmkQ+QjkNIddFHbOA5oHgKJhF+r7epLah87Sm39YMqTnY+AelmYnafPPaD7uvxIEtQ+vSlY
wLGfn95U59rlUYA0t8E1ohIEsmgnRZZ3SDNMbnpTqhGNN1bNzoEml03a5wxUumdGyYxnkGbyGqa9
j+8ZmsQVhRSvhr8AQPZdtZSFaeg+QM45uo7LTGdDarBsppH6sWa+iiOJHunzfmPn7Qxx1LEZsU2o
zl/0xzwu/aonje8btNhXjaq8MmjPeLTIVI8c6SnvRS9aGlrlJhQ9PAEhoedbftJy0lJafzXkuegl
6+c/QZwk3SBqHl1EIzV7umeGZMVW+PHNKq3Zx1rdmFU6sogaybv7wZKp+idO6u8aUAuKVjT1wtD+
mV14BaqwM16q8xDhdyj+eK1NHgW0xs+bIHH3piTx6iS2fnox9QUriG2lr5pb/PSmtrh/sk/4Cjrx
APTWvT9ImWq8MrnYYnlo5SMgkuhBeAu6g7YZsc34Eq1cbjo8E632JbwBg9muNy8D4YnAmA4fAeGf
oHkIiP6ED8OY2To8BM+ubUQD+zKwSqxMclbnEE4CcqwFxI7IIvGS7u4HS57sfATuRwOpMFeCsO8y
HKEZiAe+CIlrLgtaLheZKVcC6d0iCGjW0CqPBmoimv7hf8nk+Yl9VuLTDZGjpDDhMdaic6oqNV9B
5zxhnjOA4Z+3c6rZACQDH3DWl08A5CfPdvYFIfa3Ri1FVMtA3z4cXA+rTOngK5D019z1Q0IzW2tJ
Sw8j7297OmNks/Nqls2IbZA6ktcs/Zqc3m5fYcJZ1z+w7bpMGcZfhQWkNVa5TeQC1OpI75KxbpO6
06+U/pKyGRbcYNXK/d4+BX8dFrVOGssh+yh288+vFaxjkbZaSH+iwm4T3P3gyLcea1BAOF4fDXiX
31mtVngIit9f+01kjnpweWbxxL8+aK/ZjF79T7BhB5oV3LCj0SqPgqpt8fPGNWvF3Tvx9+Y6diu2
vgMPQNfSY80ZYPJXPLdm0lxb3hr37+wbfAUdeAC6lj6oHoSfgOYisOsnfAREWnq05u0Mwufg8A7E
PF5rXTLmKehgXzv2fwDb9eRloHkiYJp8BGspDgVaf8KHYd7QaB4C8ARvQ0aJy+Bt2EZpWOQC/397
bwLnRnHtC59Wd6vV2qWRPDPesFmcECchgWRsY/wF8wgJBB5ZXpL3+4VwE8J1vtzkCyQxP262xwMM
Rl7i6xXsAU9wAgmBSzA41yZ3sDGDjRlwCMFAvIy3WTRjSa1d3a1uqb+qXqTWjGTPGGOM3QfGVV1d
XXWqVHXq1HL+RTjr9Wjt9wQfUXyLrPkdKu5J2RpUYAcM7AET+MBwAIIzSCPoKjyPBEAq3kY3A4x3
ptqCM6QLK2dcO8UtAH/GNi/rlBHuaaCR9vNQtbs32d9rzGi29XVwABrQddgWnddiXqY2mPJIu//q
sz5WjsABaMz7KPmo4BNgLAKpUrG1eASGa/BRxS1oTNU6q+AOlBR5uvYO4xTUq9/R/bCjwGWo4kRU
0j0uHkEVh0DDn6jhReO/BuOgBofALx5G/xYLfu9lldUrA5MgUDQt+uk4BNXf8x6ls3nY72C4J4VH
EKih+iFnnkbAfZLCYjVAUEVGhNyDG5H8yi0ypsD+LRTybUosJZFwLg13TwOr31wpMzy2swNuQeZu
vaJ7nZQslQjDBd1uEFbw8usPrxG/uXLXo9o3J1TbirsepR2KZoxevKkd6LkHICIQ3qNvtat2/7hq
Ks+6DdwKQX69Xd45Gt5Hywf8Hqe5RoSotNMFpP6Fln+g10VJkkc03AofOK5CHjf1ap3BSq1uUDFl
bxqDTwUzB+i69SuMbo1gHa47RjkeMEN0Nf/D123GmK6lW2guMLKnva7SseCPAlvccDep81bDi87/
Gyv/bwQEu/a5jS187aEN6Jv5EQjk/PjG6uR9RO7jRwxcs/vcapECWb/JFmU9UUTfoFwM28YtJe/B
t9prfgfDHffe1wgciD4MawRTPosXbroOZgRc9bafoH/ix1ZltBEvmitg3WDv9btQA6JHuKeBRtjP
Q9Xu3mR/r8l2SbOtr4MD0IDMtujZ0CfQFPaLqr/G7t94NvAtRuAANOZ9tHxU8AlULAI912F4BCZc
Ao0PA7fgOFStsyruAJqCJ1gTzsSI+h3lGsEocBlM+BEwGjwCA4dgGIaCmf8ajAMTDkHIvU3t60FC
IDJ2/RsdkyCU2Wa2SdNxCCr1iKgHPlH7OxguocDZTCaNIHRQGrrzzjtnkXJLgRbBxgjAPXLXXQ/f
q9b13wcOL9gdiUSSv5OkZlthuHsaWB1hP68EBcPuvmJ/b8h23bb+JGzqMS6A0yl1r+1WC1Vj9288
G+PTCByAUfB+IjLSVLEI+iOqbfwwPAITLoHGh4FbcBzS8RmwHb+BOyCh8Tb1bnsFZ2J4/Y56jWAU
uAwGdsBY8QgM/AkzDoHx2xoYB+qAVsUhKPG3rknfqUJTBHoypIY5UDq2QH1Hae+8w5nV6hHVyNqU
g1TrfDhexFmOR2A6R6CoG6itA81lUrxib5zefDVwYQKc2ohn3DaPb5Z34fMEw9zTQJKrPOONviBI
uQtULYWmdMgBbRKpuqEkxMOI5VAGypQnVvnmxMQ1K4qjNwh2GxKALYTsTmO7f4JIsXrhhdbKc5hD
uaBSh1OgUIdax8D7iQmlCSRK0yWSJYyNg/kx8h9eWoMPI+5xSkdU6wzXDe2Ooe5oK+M9ejX1i+Ij
6teoy9HVHXPc0jmLZL4lruevpdv55RxEz1eSx23wBm8GL2b+uVZQfyW1XL54zSeopeIzA0dQnVH2
AirS1JT5HWWvGbqMemQ+85riQhHtJF/5HQyXv+2sPkdQz/pQoqHbsM6sY+dee8N81T0NNHr7eDSX
6W0b4zdmW3TNWH643f9YcQBOjnctzUZYBHU74hjiqqX7S30cibHUb+O6q8vhSMyK94BHYOAmVPmt
g0NwPCiKETgE9eqxBi/CwiOwyKIzn943HILKFxYegUUWWXTaycIjsMiis54k9lr+jGKoRhBwUfPp
jvknMrdyVyLwDezfwsbWNhc2vCHu3PrFK/Zs4e6zuXSSdKIYpqCw2ZAwNIbcpBEBxt3GFdNOr9lK
kNNPe3HVU18GP1xXd/0sTJcta4lq7Ha53KFTJwaU3MDjLjZ8Bv2S5gNFyo6bV/qreySvlnU/Z96X
Mj2UZH1jvPPpUtf39kf8fUvBHxUEISh3/QFfmJi4V9Bg93339SWKbgXIy3ufvexY5BySA8z2/Ysc
PIlGgHwkMLTobCvdHbauOC7dD/4xJ8aTxym/6xg+UduK19vYhZ/a449FQiXSJYLk2NIxys7jJe44
rwBGC1PHnxWpok8gIbHqPltKC4LLj1TvZJn3ec/iH26JVFwTP86f/SkSGNkS+ZWz99y2Sy0ItwLx
GZCh6+OFtF8gb3ms95Td89v5BBZGfDYRjjZuER8cnHm4v5D+AymYlAWtn9sjpqMU9vVVa1digrZ3
03lNNjtdiU3JvXEImFbPutcdhT/avD1vtb+1V1u29fY1lcWv/6cANjH3H4uXls4hQeB57IGFseYi
OIPclCP7D5xtpZOTv+gbJ4Fzt3iYC8nHKX9msj/g1k6q+Xtua+7/raiQ/72uSDpv+9dR5rXzD6Vc
ExIEDqo56N/coXZVIvd4wVGCt3ZO6b9Jt4kpC9UGelBKrXruEanimvjxvbquue/R4UbW3OOFJ5/f
qd27vmJg3OMdTYXuOTbBTjjlDi/nPzXbBl2P/cbYu8yscr3cfsYJgmfXuX52Fyor5ZCAZmS4POou
EX7B21/wbO8Il8DmGoy4xaNeP+8kZsa3dYAtr0mKJ0ji9l/QpYLjVYpkU4VNQgFu2UMnFj+8X7uB
PnyoeWBJpAMlbSsokVzq9G03fvAktEeCSY8U/Xd7uRB4hT/LlCGBjDhR6cJH/GUyEKXIhuUHWhAG
FnnVk/+FJfD/bW0SqAe+krbbqI2jrZIO0ZEJYUFw6X5BULWIR3oDCwrMYOqB3c2FSLveufKUZGbP
nfRKFdfET6EdFv05MLxnr9/btBqlOBkDW4CHbycLcPMSVDYHKpsrETwVgkDyPpCHJl23aEpk/uCN
Rs4EQWBaI7g0HB2Hp0F4RtCE/npknlYy8Jdwk2dmd1J2s72TgLWFXFuAcN46cA3o9yJC9yANvU0y
vkFiHPqawbdxP8lnmj+Zy2n7sDJQ+o4xtpShIAznFKEpEkzHt2vbgD0LJR2sRj/8D3Hp5MblxzRF
hx7gvOxv/D3A/MzdItO5MZwlUOBp/O8uh1trQfuwDlKGLc1gu5Zy6K2KqD3HzYO9xjX44byOhZMO
Ds9hAK8KKIDNteUE7aCYbvTLlXHLboZ/nJI1Fa+jrwkg0YSlgOrGD3/KfyYsm5kEQfDYnbH9flB/
tmPoL2bL80w8OocgknQmxqSPhj7FxWwzU22QT93UfCkY9mCfABLa2EEnKyPJEHPbkPyEpOAcTHq3
a1K4XMmFmAFAN5XOKTng6z+PRS3pIVzX48++0g1M+S78Cdbh0k1oXH5EoSMeXRMUcduBdCCV87rH
PXgiQyyvy71cwyEj4Ct4cuoiLkmo63ZB+6DT+Vn4aRmKO5yX6TOCK9BY43W73cvVT7wD5yXNbpWf
/108Zmr7XpSHi0eKsMSyEryGQnaAYF85+DkIToi6VAPmT8J7x+Him4/E1f5l/nvzUDN/RgkCCD5w
HhzqVvu3amFB0Ggce1Z99VWkzgfJTR4o9yCx9mOKGUKuop2tfR3XUM9dpQKNUqMzvDt+C+ruyYkM
d53Maj9gxS4NG7Oc5dYbw2jt4fMyaAaGS17WK/MsIv/h+9L43uQybjUbG5cfUbZZRyMIis+VUpPR
QMP67cns/BNpSaWy/PPSQqiMO7EMPyuhHbPePrFs8yIVE5hMxiFylRb2nVJJ3oI1A/8RLXPDrfIT
XBcvHZlSzUTeUiqj5tzHXl6wq53iGyjRH7SIg5C+S/4hDlKg/J6rq7V+029tPbMEAQQz4+Ea3HG5
mahv4z8n/ErV5wlQtbAsEDGAC+52xluQa4uqX12IYSVbVohJObQPP++Frbju5V6HPR3DClsMhqJ6
DugrLk6dQ3Ig+A213b0Nq7CCOf0sKx1/6LwlyLlJnRheP71x+VF7GGQrs4BgUkUiDRR7GSl1orPR
eV4o8N/XBhR9TP4tfFt12/LC0b+G99I4fGdCAx4aILANOi9sTqEMMn41c8M18wNBGapz/rywmefR
F8H8C8nLwh8zOgaJdHd6hfgL6fp9ED0FZ25SvL9JnxVU/0JT/p764H9K02Jh19Pe57cMhQs+2bfw
KJpqSVmf00XkwDGIFKXHy9uf6W+9D5ihCds3pPwreaVIEjZVyV/qRVKCh/TUgfA9EEqX2zOBIoTT
2z5qBz+J8eHIUOZhX6aJHIoQtjK0J8P8OSMHulc5eT/j4pcGpZDryMQFZ1fppEKTnWEe2kgyUsh5
hL+3cfnRKJJ/rR1g/l9axI6n0pMzXhm61wTuclB5eZQLJ9zXfpvNv9EOoRcjizJvE97BFrFrXXpK
1L6o4C+GXDm33qCJylKFVEr8eg/DCobrlTxdBj/BTBq2+iXMjzkTnOJr4XsU0pv0+zdvyvoUCG6P
TIn+y42wc03gvS8WkkTRyfD43A3wTaobcnatipwBi4UmQfD04cQaJZwEl3RpSiRLwF+zt0/x8ZAJ
psevCghLkq2HlsK2wZ3PHVozYGeGQrKxv+jtnVRwc6ui5x2OQD7jkYMpkruffQj839zlvgdHGFqu
9BfJ71wdsc3sBcV19Nw5SHDPL3khlf5RNxz7zdFEa4Y8u0p3bAGfTqe3y3CM29HX2hc5Tvm5O5of
Qs970j5xc3L34Z9tJ7lF+znYuuEqfnRAybDunizIf1DAtmD1ZwpDEUHwiY8lVxVDQxHoW3EUPpfW
tg0+119ZdCinYGs67ZQNl4kGfmnwU0queiXQtwjzY86E3rb7IDMY8UX9olBa3+fxFqC8cPVlx/4S
gU2J4KkYwEi50JTX1y8RTTq8sMH+4Qd4G7L06gzt/M8bw2wP1buRzbZY2D7RdF/y/JUid+C6fZrN
3HXYyoxja4vBfWRA/7xj3o42OBdJOqt3TYffo3y8od0zHtsdSrvmnFROJjtG5N2nN0rDA5OHUqPp
QUZ7pf2x2nYKVZvIsNpmOc8uBpWt+/OHp54iDZ47P6Pto8B4d+OJ0YfS6CiQHP2k+UAQLLLo/SJW
IcYwcHf+j9FuBfiFm78951QxyU3sR/+2dB4vQcv60CKLznoKZcvrvnvcGJYgsMgiiywzZIsssui0
kyUILLLIIksQWGSRRR+kIHC6XO9Hoss/PHXvcrqtBmjRuS4ICnmxAWZPnVvtw5Ur74e9CHVzAPND
1UTvGMVtQsa99y8PN/vydqEk/Y75db7hzDaTx7WflAZHlEUK45yGI9zkC+LxLyeSGmRvkUWnmsy7
BhQGuXeV3stBytnvjDxRQCuKMutVxT388oPOG/P1upG3SGMOvLlZrxhmHqHMdx5x5PH2602PKoPV
cwjc5EteB9mRp7waZr8rBQGx/l0rXLNdz03yyPjuNuAmlGzjsrXsMo40BHJbbxxpF+oSKdltHChx
x1hKAWBz9fh3faejSNSWxSkTJVca/GUThjbpSYFfrpeC7zCEZu4AFZefTQMfJJxxcJNpq7GeU/RB
7xqYbAMZ/5iTW9YD9uEFkOSSbY9cGt6QfV+ueyN21vUTjQ9mR9kw98o41gkCYub88jrRNqUad2Jx
mSjGthk26IWDSA701WdsUtV2LKsNtJOuHBSO9tTGwvZVAjOnjn24Uxba9cvfwFdmATyxh3vrjdI+
el2BDtaWpa8oupEYShX9NfXsl47Wlc3jAyUkB2C7JLpYDnzbHTx0lCw5YNFpEwRPob/7UF+IMjY2
AW5pOsVJdtuPOCwT5rEgzSMp1JRDzGzW4YfwPHIeejMv4CDRvFyPN4ddPpShWR9Aws5VYSQ16aLQ
FL5D3I5UZIZPZEuTEnUYCsbXVfqkMZoPMdpN90/JEifbUa/0aRKmP92GPmiDK4CdhHjwXMClYWJd
bTsgs0Z6NK3dcye8irqr6ZQjKg8LCigiT9fhKwbwxYQuI8XncV0Fb2z6Qx3N49Ms0HahUpa5qgtQ
vgW5fxUrvMMMWyJTnlSPWaPkqGzUu6juLtxY5l7pt5qqRadLECg3+nzeLchzE7OrfAEcJffwQfeP
xYenApSmz8pwzscE96EQZG3LWKkMmT8KPejNlgyT+0kIjHits8a5C/g+qQtsQbu9Ni9/gRdZbGCO
4/UEXVu08Zj3Bfx+X6DaJ9T+ZhNZnz4CBy9B7+aWAC6lHf++Og6wepMaPg70w6Q9Wfs+xIP8Gwg+
79JgcIJqmn49USnrNR0lTV+F1wniJbrFbRr7M48Ja2SA1+yOgho36Ff5qq5jXNTcpPX1IoN47OGm
JLwj+Z+2KQrwb1Xola2amsAWb8Vlkiq8Q69CbHexGrMdKq8GsyBea2DW8C1BYCZ9fs34b1vnsi06
fWsEJFW2FUmBI6b9o8XJg92ZkpjtMwPlAszegyarwrQYMNS2i9w02Nm4o++TvJIHCl9I54oZ8d5J
2tm0xPS32s2dzO7QZ8fznkjD7E4WZr9bfestKQT6L23Y5ChO3L+l32d+xujTeoX5r6/m0WxbciPx
0FvpE4GDOvMaDym8RlDR0CWcJnFAg3xwMGlvqbIi4S2iETu0vyUnu31VmOtwX6u6RuACLaK/qKbg
NMxCAh97UeMwOhH1c4pQZrydGsl/18eVIHgFA4lF0S7bVL7/W1cSL22KFcMjypNsUAOSHBa0kvvz
RxH/0VATPP3VBG01VmuN4DQuFrolMZAmbQrJ474V7GlWbDYeJmeTEEiX8VoimynhVTWyp0UBm6Cu
0NlZshqPdieBEcLJmGkQo9RrUv1iOVDIQEuRU9OrdEF93Dee568SjFUzt9b6ucB1O4oggJPI8+7q
El2wR3+P72tF8sfct2oSDRycoJRKroy5d0q5PXOAJSuJ8QKqCST6wPGjJfXYCqYFvSuGE2WM8Grf
0lYnq/A+xJNXFEeUJYfqgyP2t9VWSf0aAG8ujh4CWb9qZ9f1eXs6WMxbfcMSBO8fme81sD27AWBx
p+zuIxR8bzVFiZyvdxH25hkBktnCIiBtXIoiucV0FIPSoL/PDQlgsw9U41Fo6PbIBGUG4SDxDL9r
7dGIhDx8guZ+7aiaiK14oOu2xYu7Hjfw7fcYd3F7E3bNgD9CHBAVpwhtSZ5e818Vvbt/d07rcMW/
YB4EcuOGaqIv4jRvK6id99DvSepbbzHGdohPRkmkVz0tgKN67Xd8AUUinUgE++uSztZizJeWAoQ/
mjc6d9/iIgm2TWvb6/Hft/uPHUDQhkawg9YziN759Q64fe3aqgR2mPBxvoF5XfxSBeHf07eUhJDr
udWqmLjk8LJtC3YctvrGOUUfHDAJEJej+eu03XLfM8pQpLsd6B/szC55ME9KJOrJAmRXy5vW59xF
n6P9qhIdX+Mu4DdlpGfTdKwaj4YiDCwabClA6MV2syB4pvj1P/No/k37uz4xZMKIl5VeRVF6K72A
kfWuTkzoj8D8dwT1pnvvIAmJkgTlIzJIZVVARJIF1E2lkDBF5UEgrqyi5slqmorWi5eKorAf0Hwc
33uPqviaA+hj9orur61DuoEWBkvdvuhanhGBshV1tlS+dDVAvnh3ekFahd6I2JsKWl3V4T+S/J0k
NdsKKt+6zAFUlw9Sa0noKFd4B9JerYFulVeletOHzZ6MQIm/dU36zgisdNzn+NOvLjpk9Q1LEJzG
qQE+RxDKfLbbJiJtmCyG0uWZuwXtfADvnjDpZQKiUxVnzp0MJxWCEgDv4SONuhovePFrRWDLqOez
BcK8RsC1StTin744x5cDz/R3G0E4d82d8QrhSYEL9RgXikSh6TJbAmXrHPTu6hJBZmlw2DUtn5vc
GwabI4N5GLZGMILcSl6/937aK4kw0su5ZkVx9AbVMG0i0sTKjjQ4F9a79VaddFykIWL4irxWV/VI
citlrPVjvo2yMGUgWBTGoAIZvONzBPVp+R0KySb1LKfF/MUCSF5gOatvWFOD94/MuwYybpp5NFDF
i8uGUEfmYnmIS8IyFLIDt0q2xD+HunarIB4rPQsxWTiG3siogRZTpnjcc6jHXenA0+7KSn1RBY4V
48XbhDmQjsVSOxo26znyjnIJMdL7wk4Vl1ZGqfX78hLGcJgj7izgmTqrcx3MKf5jKG3Mg5TC/zem
HJ5jox4MsR3lgIx6ZVAKCHk0E3f+UIuQ3i/mRRReqHv7dQCTjoyTtvFaXdUjWszzaZ1voyxR/44i
CgsIXJX3UkNmZ3mHhKSRZQye60OJ8rwlByw6XRrBKMlJ3D//+6uOG0Vi4u/nflfnpacwde/Y1+O5
t08Kq6Zrzqnm3SJLI/jgBEFYUsgTjE/ho6z1S1pk0VktCCyyyKKzeY3AIossOkfJEgQWWWTR6AVB
t5/1jjXx+SFQaiz0OD/ra2DvPxbiwlyNq9LxMQJM1j0GXkAjV8UQCFlNw6JziUxrBI1wAzTyF9Jj
vtWb8nK1e/vY1l+pa++vd0EHoRCx8XWB6blxdh1qIJSiLnszV3VVUjECxg/Uxwhw/0sVI0DHC2jo
ahgCNdgBFll0Dq0R1McNYHSzWYlmx7wTQJTN1sSg2fqPsPc3wR7QJbmUbXLUTWxihdW0S1jGB6su
Jg0j4M1ajAAD4sdHVTECDLyARq6OIZAqdlpt0aJzdWqg4QZIdtKB+mqAme0E5TN5Cvdb76cESoo6
bDTqH45ORpMJ2jPrx59wFXwC9FKxk/gk3BUEEE9qMZnZKADb+i/H9v563KiDnOR1D2bnci5fpfN6
mbrXJr1UMhAFuGP/hDaGr7gq1cEI4Lw3jNc8/SzQS7UTvQZeQCO3goew6QarcVh0bq8RuH8sKFOB
y7qWuWCo16kOuvu8Dj47wya6vtAF8i2sqjdz2rMd9cWm7wYNfILsigwEfIKPVe+qVzQYoinCsvL5
qq3/LGzvr8XlZiiBg53Jca5IkKng/N1f3q55avEApJtyoOOCBMd9DKB8ecVVWYnWYgQAdHvHlZZp
JsTTIArQqxkwGHgBjVxMaj4OyWocFp07RNbo+xQloj5ne+Dh//irFJk1cO9dsKTAqD1iSX+efOQd
hRbsj0tkKa0azujP+xYXyfKBjO3Q7w+XJci7nyJBKJCSX4S8gye3qviA2/nHiKLcbl/413YGSgts
yYko7iPvyBLZTpKOlcAbp/tCT7au0GcMRUUul5QntYUBV0liFL1vuvN+sthXqriIbn8IjePk5sWX
Sis1wbDuQVvlntnn14gR2KOZMhn+Ri6ev9ixxeCSSJG0modFHxh9gEZHupG8gUEQSinPq3b+6isn
kQ9gJAKXLBp2/8Yz49g099iFJnwC8F2+VXZlME6AFtefoUC5ejM4qBy29w9qcQMHVTwBhq2uJ3LN
lLFSOAxRYLyilCRtcsBNER0iwVdcGIkR0HErna2cHDZjBBj+Ri4YGAJm7ACLLDrt9IEeKFI72sam
I5KIulf82KpruMpqH3KfjaMh+VuUMe+vPLP8tUuD/ZArYuSfK1B8Prte/B52v67HfS6RL0qbtTUI
24OgxyVhV0UT1ylQXayfEA7fEA6HNblATrUzBPmCLhsyYlqmqy6ivQTWFp7hjL773dgytgKRtPf6
XXixs+ov0g1dRNoagRi25IBF5/QawXTbRRxIwIWCl6Gnq3VkjSvRi3ATF3rEDmUdfth4jsn8vcCH
/RLegcc4hBMIpmsLGubPN9YIpo9Dc31JkzRIorylxd13yee7uW6w3Y0Gam2xP0S63+A4rQPzpdKO
UqmkKUjxVDrN264G8AZUXSFY7qy6WDZQrXiNoFqI4A94JawDkQXf/AJIPgca6/2a3+9o6FYk03QL
Gsyic4hqpwYatmAo3TJ5t8CFCXBmkP5vU6fmGNWL9yiKMweVswH6MzgUpFKb8Am41s+8Rgs5tnqO
IHqeTNpEPL9Q7f31uF1Xte1ic51fJCTdSt97BP9b/xyBhihAo6mDs0hdtjcOFRdTPYwAyfe8ZiWI
MQJQUYC25yt4AY3cCoaAyzL8tejcmRrUNzqS3sB6sZTFE3TugElH7r6w1oi25lmLr4W3Gbp45SXU
POtx1e85z9hGX87TGje7KrmY43Vcc+6Gv5GrzVE4wmqLFp3rguBDSCeJEdCIuuZYTdEiSxBYZJFF
55IgsKwPLbLIIksQWGSRRZYgsMgiiyxBYJFFFlmCwCKLLLIEgUUWWWQJAossssgSBBZZZJElCCyy
yCJLEFhkkUWWILDIIossQWCRRRZZgsAiiyyyBIFFFllkCQKLLLLIEgQWWWSRJQgssui0U5RlpbND
ELgrVyHzAFyoe2SMsFFSTjK8oXMa/7ObO/7zh5s46fjPlfKG9bYSrraZmrupT3jvNHecZtQdMpLy
ukyXdUvGNdndI7uf1F0/KS2cM/Gme7vV/Ltc7pO+IZtzTRwYyPk+LIKATGpULa/pB+D1m4ih0w+h
G7iLmCiAH8dmIeSYi8qYSO7Sas8dyu3LkSi52fDH8eesJJCW2y/ar1UinYyan8+K0rnsRKtRurD5
eXj5JXviIkei6uIg5socw0GIsXvx/dd/PkFeDJG8gU1UaxLRcrWd+iHhvCiZ0y8Eukyuos2yOS6E
79ZMMBcx84wmqH3NMY6Z9EiU7LCLzl2Hm3nzlbl5Wv+X7I4r8b13KI8bMDAu0Vs+ydpaf0MfBtk9
zEQ/HIIgeNHbzbDn7Yv2GQH2T1VfKnpE/zUpLtkrTpNuQmEXT/3TVBfkbXsOd8NNkgb36e9l3fv3
eADfcHBpufVcFQS7em1QVH0Ty9Brfj4rSkca7WZCufZ5ePndQXFa9Kaqi8gjLZsmTYA89UJOAvdP
ToQSy7pjbw3cref1STXo3qlTp9wFUbipf0psv0uL1kNWr/H+b3fJHZkK8A3ZHXx4gh6o/Q4BWYiX
vzoiE4W8WhUWU5Vl0x5xazpwSXixiEY4p1KaNTgV5jjg5ARBF/OVTZpvcIL7zB0YTXcfFgrrqdzq
jxQi4RLYXIOR5ZsP+Xy8k5gZ39YBpF4NCknc/gu6VHC8SpFsqrBJKMAte+jE4of3xyKqaD3UPLCk
vUNAIqagRHIpOEfvCenYyWQ6sRblE2Th+UL1+ewonchkQlrpXOn+pdXn4eWP/ru9XAi8wt+uu6iN
SFxwTcEepewPfCVtt1EbIyfISyAjzuQBqZIXbqmCEP2mH6TdzYVIu55tnqrq9OtJYNJBIdwVKBfs
Re0OS/138AzafrWkf8SEoSAOZAeWwvq9TasLzOBklGboqL9MMgN8pBCBHcILG8CVCAonMStY+XAM
oEnTQXi66/GO0X55mu8+rJXk6h0/3UnZxfZOggW2kHMLEM5bB64B4+az7kEayVUZoATjQCmr95I+
yWeaP5nLaXcayEDplxvgLygIn7NLBIpam105bxAGqs9nDz2NW3Yua4NQ9XlE+adDAbcx1nDxUIHb
HA27mJ+5W2Q6FxxFViKs1vPqNYICZRc0g+1ayqG3MMI0XnOKMzepB7VFlBOVULVS43dgw0KrrbdO
HgTWNgbwkoMCRwE3cFrjmPOx1MRLAf5xMosDvlB/ognNUdAfYPeVj7vO0EXDOncfZmJM5mjoU1yM
mJlqg3zqpmZUDeO1ev4E+qBtwqCTLaG4dreNdEQhKTgHU97tXrWE5UqKxAz0ezeVzllBQODalK5a
xSkQrzyfRfQV1K49LvYpGF95Hln+EjyE29h4wzXanAJiOpDKed3jHmzUMbwu93K3KiZ8/VO+q+al
wJf0lyHSFUNtrbjDeVlOC8F3bnrdbvdy/IlDIO7DmaCc7gfcBCu/wwARHiyL1UxQHi6+IrdoRsLL
+6+h5yc1TtHEQijOxHl8cuy/30vNhxOolsD818f6z/SpAX7KLyXhmXSTGKHfWEraxBxw/N9sMTIH
uQnqFEyWkX5U+PlrvD0XKhRE2RM9eABIYSWVfoJQZTKbYvW+j78Gm00+VwWBPRMsQGBgf8Ebf85e
0J/PGqKzTQUoP8fYfl+wIZ/2PLL8ruSndwKV7XpCd5Fi7Ex6i+jltkKB9pIZeSvRYOpNlctby0vQ
9Np/+L5toOYlaXnh8drWFwFHKpAXpx1IqJOLckGC77+ulEu9AkRKiVWPLidYnFOXOmep/A6sbejR
gecqywlUqXRI8WOVn8ngpIdWztrryP1oPcDcP6KPMccoscP/tZwAJ+cf69TgGbHOL+60i2f+1ICA
LP5HxiN7Fgg0uzn/7tviLcgltBXPFL7KlF4hJuWQuqa4F7biBUI55bCnYlhJi8GQsTaKvuLiFJy7
hEYQclKC+Z8Q21vVt84mfWf9RNpBAj3QQN9BIW/DKqwWTDdcFDqEh+hvNaHmEyj2MlIq1iCHPC8U
+O+jKcGh85bgef+kSl7oy0FnEM8vUA47Ex41aAD5V/C8sFm9/zKYBAccw+tacgi3R+N3kIaoYPq8
NytaSF7YzPMpTSN4C3+XfyF5WfhjyHcTVmbL12OOgwuBAYiO/cxN8tiGJtBnBcbf+FfSHxaNoOvx
8vZn+lvvA2ZowvYNqZ6VvFIkbTZ1oF/qRVKCh/TUgfA9EEqX2zOBIoTT2x61g588ikQzGco87Ms0
kQWSsJWhPRnmz00hwN25NLt9aUQoSsWelLLEeD5bSve132bzb7TzklR0pxTaeB5Z/qVBKeQ6MnGB
4c7/S4v01b3FnT92LIDuNYG7HFRePv7Ix/26yc4wLp4vanl5B1tEKLH9qCoL/mLIlXPrTZeo6p7B
g79cLHhkMnjpf978iKPslTxp/XfYvZIJvvgwU7rzLy014zK3wJF5AikZXevSU14L36OQXonxs84j
/L0QeCmyLu2XYOeawJgXCyNbQsyxJh6fvQEeu+GWbPuZuVhYKwionBiB9sL/c3uy9dBS2Pa7wWcP
PzhgZ4ZCsk3fNfD2Tiq4uVXR8w5HIJ/xfKaQIrn72YfA/81XXffgCEPLlf4i+Z2tEdvMXlBcRyPn
piBYd3sW1uxWV6WYVGap+flsKN09WZD/oC5+OlJTCubnYeU/9pujidYMabh70j7xXfby2/39EW7R
fg62briKP76mfPsCPp1OO2QjL0HwiVLSvRA/9604Cp9La+r350xbAfLP73b7siTw8YVP0AMRJhoQ
9d+hfbzU+7ht6wbMhzmXtccywK0pA71t90FmMOKL+sVjvTv6WpFsKC9cfVkOlWBTIngSg1pBBjav
edHXk7Kj30I+zYKgwW3I+r3G2JXomjuP568UuQPX7dPuSf4S1us4tpZlblpU/7xj3o42sOjcpjqX
TXd/GnmlXafgnlmpdZ/eNCcPpSrNkPMYwdLI7WstiPbXnZJwH4G9lbYe7W1TE9vFILf784enpk5O
fZqa0y7tDrd/dyzzijP9EtRActRRgweCVkew6LQQqxBjGLA7/8dYF2z8ws3fPlnJJfn7AJqcR8fU
G6zbkC2y6KxTi9zgiY/tk9MsCCjrR7LIovebaBHEM5tDywzZIosssgSBRRZZZAkCiyyy6AMVBE6X
6/1IdPnZ9xu5nG6roVp0tgqCQl7sfs+JcCGMgzM/VE30jhNYd3XXSWNEkLcLBfsd8+umIA1zAY5v
YykNmvzS8V010eH85AvicQtlRtXhwlabPg2UfN8/OB1Mmb8wbx9S7hQafkrCe+Bl9jsjuaEVRZn1
quIefsa688Z8nRQc+Gj4OKniqv0yN+sVfLLRHKa2+smXvA6yI095VcAH2pWCQD07D/AfakqESqib
eWRSNGd0/Q5wiZTsHnZUhHGkIZDbeuNIHAkjBXNK4I6xlIKBceqJAdd3Oor6prXk/hfV39D1FmlU
+/5ypvo96UmBX66XMoMFTFiG6GTbOC4PfJBwxsFNpq1uehr6XOD9/uB0fzFCELilSvtm2DEfpeq+
MGh3jZQFlGtk8/SV6h6wwH1vcomvuGrUIl/zrjIRkF9uA+5AG5YAoJ6DDIh99RL1lvL6eEuxgimj
SZCHcAx4167aE5B2ZwpYsm6/Hs/P2WxyVfakAqq7gxu/PM10Wo3zaGfanEReYjVBVfE3crlp31mF
2XM4Uuaq80u9DWuqXMBSS2I9SfvLXxTzHf/GW73UEgQn8UXN1OAp9HcfGpmijI1NIJEwneIku+1H
qMUx/nksSPNIyo80V2Y26/BDeB6J8eDmBRzkcozwpsabwy4fytAsxjC0c1U4SUI9hq7QlBPFsSPV
l+ET2dKkRB3egsHgRy7pr7ra96Z3aLR0ajiQUn8a9d9gG1wB7CTEg+cCLg0T62nRhH4MnqZ9N5sy
EoWUaiSZSnzapObPI1lsnS7ydB3+6Jhtm9nFJD6P6y54Y9Mfqp3U69Vs77lPs0DbNeHD9SP/UqGh
C8H4urk44l/FShlhhi2RKU+SGtQU3wfcYByVSwTiwo1l7pV+q5NadDJkNjoinnI6mOJhGf4+9NL6
NcLg0mRmifPHL769CrWyT9/4h/Tyd3KBQ5MKJdsfnyjQYumf2aY7RYjFndzWpoIRr+kXT7jSnkIZ
1pXuc9OGmk7SWM3wp2XiLhpLARTv+qftmzKqJRYfcjocjDNLGnyUvnZjjQtsgXFFI3rYqwDrfqQC
PoWSkhZYjrNHEA+w+qMPb/rzgBoWdOA0HXqiDp5ZvUENF5oPVAu8mtUs1qS9JnuZ0tu5R55hxNc2
2LO/wJ8EGQbz12VYjTElucYFbuH/2w7E5RumRO/Q43Q/cf8DC7RVy0d2FUm4bZdquvkIh/wf31Vq
5OJED+B/v7e+bJQRCPH2Lz1Na6Xv2I7L5DDVFHsPRLx+AdvVu5Y++uBVSz5qNenTQcJY6Qz9gq0/
NSCpsq1IChwx7R8tTh4ryBKzfWYAqZ+z96SBF5Dqy1DbLnLTYGfjjr5P8koeKGcGTc5jRrx3knY2
LTH9rXYzUKPdoc965z2RhtmdLMx+lzPp7QqB/ksb5iGd1w4FzS7qqPK6nzlURb3zi8eqWnLgoM68
xkNKnyHo6jpOkzigY+1ewFHaDN5brC6BBLJaYoHMK22m1ba+VnWNwAXadMJfVFNyGmq/VxRrXIhO
RJ2XIpQZb6f0zLLMAQO1tevjShC8QtHsb+RipUmduXAhsWIrQ3mSDWvKn8c1pDDO8ideFyEaaoKn
v5qgrW5qTQ1OzRpBIE3aFJLHfSvY06zYbDxMziYhkC7jtUQ2U8KraWRPiwI2QV2hs7NkNR7tTgIj
hJOx4PA1Ar9YDhQy0FLk1PTMc1088hqPn8qkzK7esQ8j8TMsLNjj1lo9vflqxEPa3GeGJYoT2N9W
6WlalHHaGmHHvwZMc3teCGhrBI4fLambknLd5hoXwglUL5TDvkWXJh230ocq6M3hfYhHXWYY/kYu
ijJfXSPgiP1t9ZZXhteUVgAuwPLXvcgjQfN5ezpYzFvd1BIEY//CPDWwPbsBYHGn7O4jFKz3UpTI
+XoXYW+eESCZLSwC0salKJJbTEcxgin6+9yQADb7QDUeRQvgkQlqgXkCgqcGXWuPRiTk4RM092tH
dVFrxQNdty1eXMF3fSjeHzG7+mCYsJPDw/p357RBufgXzINAbtxQTfRFnOZthcr4eHhBB9aofXIF
RfGhoppY6E9Bs0VqfAFFIt1IBPvrks7eYsxfJSVfj1zjQt9ipNnbNq015g4bExM/7xzU+ezb/ccO
IOhixW+jio1cFGUHjRO9fe3aqqR2VFWY/DdwmRa/pNfU2k+/inOJEDLRnBCBu+Twsm0Ldhy2uulp
mBqw7/cHp/uLmjWCyzcBTNst9z2jDEW624H+wc7skgfzpESinixAdrW8aX3OXfQ52q8q0fE17gJ+
U0a6Nk3HqvFoKMLAosGWAoRebDcLgmeKX/8zXyCA9nd9YsiE/yYrvYqi9Bo4z2X7fWZ3/jtqTGIC
7rUKrYZJZXWWHEkWUPeUQsIUlQeBuHJjNVE1TaWqJy9xJ3GvEa7BawTeFaikCqUmhoqye006ooUB
LHX7omt5RgTKVtTZU/mrpCTQco0LEXtTQas7nSJ/Edn7vdq0PpL8nSQ12wq4HKp/nK3QyK3IqY6y
bJQRSHu1prrVMilGTZUu/ldVMYhAoCdDwkrHfY4//eqiQ1Y3/SAEQfcasnF0bn1i7J2UHz2mD7e+
MFZBoPIrsI2nBvgcQSjz2W6bCME0WQylyzN3C9r5AN49YdLLBESnKs6cOxlOKgQlAN7DR5p0NV7w
4teKwGKkWLZAmNcIuFaJWvzTF+f4cuCZ/m6jqx4k5q9Xm12KyYML9QoXVw1z2LUlB25ybxhsjgzm
YdgaQS0pdoLAuBVhDuJhpGvb0cSHI85XZxLqP0KrGqbNIZpY2ZEG58Lb6qQUSqIUnJmKq35R5LW6
MxfD97xmvS65lTLW7nE5sB9/08jtmjvjFcKTAgYV1igjPkfQoKZyGlIGK9uUI63gLxZA8gLLWd30
9JHvMIRm7lDNjMtMrlEsp/ydDme6eh5mFCS5bJe9PFrMhNGn35jfBngEGiaRuhcuvVFdSQvr8C0S
s31OFcdIZ92Ih7+6dme9cy2cineEprpjxCvh3mZq9vkDitE5uGn7RpOWNH7ghGto/luX6GX/9FjX
21zx48liM0rOcLieOvA9qHgcYS7jCWvnI2rhuqZbKDCnnfyiNno4bbnKaZE6LYBGgypSlY3zMKMg
lsx1X75tlEgoo0+/Mb8nAUziJO6f//1Vx+eMib+frbLz0vchde/Jr7dzb885lZx0zXm/ymjRqdYI
JHWHnCOmxSrbTA3UNzdtxB5NiwqhkdZVHv3psFGm35jfkxAEYUkhT6B/ho+yViOx6BwQBLlrXjkY
hNB+scXYJG6gNM58AY3HWZo5NCr5Ht63vw2Uq18YvVI6uvQb83sSRkexVPpE89CYJQcsOpuJC3WF
+RAH8VxXbhIOsNeNheJ0qTe0d4pbcLfIRfKTR5X+UbgQ9euXRq8jjzL9xvxaeAQWWTRmOpC9Ou3P
AtBszslz8BbgW1ZGrO15UJyr0wdQP70loEIns7e5ekd19yG+bAVS5KjlwGjTb8yvJQgssmjM1CaK
RVFUtXB7wgNM0y51yW54t0NxxGIbRL/wmHFUxT669C8MIZ3aNVpBMKb0G/A7akHQ7We9Y62u+SFQ
auzjOT/ra2jnf6LlEOn4YeHRfmzgAzRy62ICWGRRfRJCWQiyXwCpuLlRlJuY6VK3Np0uXJwdTaJB
JgSS4BwlC2NKvwG/psXCRrgBGvkLaRjrzJ/ycrV7+9jGX6lr5693QQehELHxdRZLufFQJqLVw7VM
fliYigkwfqA+JoBu76/6dXyAhm4dTACLLKpPy+9QSDZZPQlSn9SjKnidXj8PM5pFiFaQ3aOFlhh9
+o35NZ0sLJcVMsUrw2CXGbcWQJLKmLfXSFqwMWacE4Jey+O/2hw8lSikUlbyPncdaJS1slCiVxsv
Vio2qTbMV0LajeefH1k32bSDwi3QlCsPuUtk/HyNv5GbXvuDbhnJTWLLBqudW3QCuuepo/fhBkiW
BLnxvd8sJnzX8rXff2iUO4KRUmDbqtFyMfr0G/M77DZk1RxXspMOJFcCzGwnKJ/JU1jGeD8lUFLU
YaM7ARydjCY+tGd84btk5yr4BOilYifxCbcrCCCe1GIys1EAtvFfju389bhRBznJ6x7MzuVcvkrn
9TL1IJcISeLK7+oPL5VYYlhYXUyAG3RMAMPeH6r4AI1cjAmgRtx0g9XMLTrhWkHlvAw9imEyOGcM
NwDGx35b4InTb8xvvTUC948FZSpwWdcyFwz1Onn87T6vg8/OsImuL3SBfAurahWc9mxHQqjpu8HM
H4WeqQBbsisyEPAJPiQregAU7d7PKcKy8vnwmt1RmIX+CC0uN0MJHOxMjnNFgkwF1+/+8na9VH5f
wO/36RiDPdc4Wp26TZ90k1c9SGkK46IMyquHm5IwFjK6veNKy7QllGkQBejVjI2mbUL+fys1dDFp
l3tKVjO36NyhYRqB2s/kG2GRBMEZxQtj0BK1qaKj5cUcPe3NNJ2ivghEKqWG6c//lCTgn5TkveNf
RdrGgPv7NKRidLJFvbOe+InaTz8Tvo4Roc12P91GAu2Rh3DcaW+m4nQbDWQbcMYMJfRLny7VykVZ
lIryl/QXW5lBWZ/+eDIxxVYbJobQV8SPxn1iqvY1F7i81JvXU/ozZAHWKTX+Ri6itJr2x8qWJLDo
3KHak4Wq8buBQRBKKc+rdv7qKyeRD2AkApcsGnb/xjPj2DT32IUmfALwXb5VdmUwToAW15+hQLl6
MzioHLbzD2pxAwdVPAEzNCLXTBmTnFrje7ZAdF3pUhWRwMHxilKSCHDmK2F1MAGyFd3nPWMCWGTR
+0k+kvvA06ujEWxsOiJh24T4sVXXoHm9vtqO3GfjaJD8FmXM+yvPLH/t0mA/5IoY/ecKFJ/Prhe/
h92v63GfS+SL0mZtDcL2IOhxSdhV0cR1ClQX6yeEwzeEw2FdLkhBmOPSpvnUVJohyBcAitWwvQQe
v5/hjL773dgytgKRtPf66q6p6i/SDV1E2hqBGLbkgEVjIZKcTdq9J9OleR0jYzZpw/ifVKc51cCp
TW90gkCl6baLOJCACwUvQ09X64uLV6IX4SYu9Igdyr16RP05JvP3Ah/2S3gHvgf3YYLp2oKG+fON
NYLp49BcX9IkDZIob2lx913y+W6uG2x3o4FaOwUQIt1vcBynl6a0o1Qq6XMGCn1dpAC8AYilMmne
dnU1DOsNVCteIzCtm/yAV8I+LaXgm18AyedAY71f8/sdDd2KZJpuQX5ZNDZy74i9kP/Wyajlutvr
iXtvDtW04wru7qlKr6EYqzkbQFFIN44E87//REK+8x7yEdc9kMhTqoVzv60YydsW8c4MUFu1Ydh4
JhlbFiJNOYpkZcg7eOhftn2hWC7QyE+qcSP9v1lHMSWwo+5vv39LuxY3sum3e257vLjlZrJc1i6L
paKplXff3V5nI8ZfIAmbuwDlsvrSgzUAHEa6te1CtyAD+ZJ535GUivQXNAyPPE1SeLP1NfQV9hNJ
aOh2/e7SIzafAGWnBQxu0ZiUa4cQ6fB2UWS4BMyxCERXl20ekfHe/I4ssWqIG2YmhiJI7R0vyaCH
hUozEyUdfCbnuHvgbp9Q044JRnC4bW3J4ilKb3QaQVFVzOPSwWUCBEv8MfSYjO3QBugchsB4JY4c
yZjT688g4F4ck4VjKEO8ehcUlxXzAov9etzWolgQ8UVE6O+2Stw50rJYDq4+VgBBmxFkApjq9cB4
8chOIYby1l7m8mqYbyevn61M24IgD7Pgpwu6dTAt5nmcgZTX/Glo7M6Rd5RLKQgIFsCHRWMbh/HY
TUMYMowwdypw5ylBoRPKmSczeB8OpuIDdsvEt4HLpt/cDvBDLSxHLmPKZSMFbkrTuyNSlXPU3t7w
KUpvdIuFH2J6PzABLLJo9DQbo1hzxPk94Re/ypcLXR93YG177t/SkAgHo2t+rqquDJMBesm3gyhs
+1d/9fMCd8OLdGVBfvZrJXj+aqC2XG1K9Z0kXSRQlE2nJr3RTQ0+xBTpOKXJdVgN26KxkSQjJXdd
smtW/9NCCeQ/p9RbN8qSABd30HQnIcPaFyiJESG/79cB/uKO/xRQ2LoeQp+R41FZTMU+CTX4lyhM
sK3fCDbm8VOT3hgWCy2yyKKxUwyv0Unh6QPanhgFb+PQART6v7V9uNA3MgJegmb/7rqY08OoeDdU
dub67WwL7r93mlLVz+IQyilK76zXCCyy6IMl0i5IoZzn7qyG7933zEN8+mvtKv531y8HIxLJkHJL
gRa7b/6od/+9+SUP4rCCe23yIYHW7Xk0lzDb59hoEdvr2OwHTk16Z/0aQYWcBOTPosLcf5vVxT4k
gkCZtYtSsbI1fO+uq9p2sbm5f08CaBjf3L8/QopXPDCTnfEqxsHWcL+9R5p+stKY02t3idfM6Ulv
Ur+/59Sk956nBifEI1DGbMLv1SbinO9aL/47yfrnwhgMqop7UMiL3fXjHXeCNzzAx+MyO+txxUnH
+9BMYW6kv5GrpjScx0L+jroZcKFu3TWHmfxdVsc83VQq7yiJWMGu2RPbhvtiXBLwPtw6oUgsm0PL
y/B2nBYGGXd8aVG3N96hndiVzf22lAQJPaMopya9UWgE7xGPAMutsZG64ulKdV6Xfl1Efye1Ts9N
Er73qMzmdNwDLAM7b6ynEdTDfjf8OgZBLXNsCgL5emXG9wiwRiUpwSQJim1pvXEbY9O/lan6XyaO
43pkEulxPjDVPr4rISDWA6YNT3tdcuYAXCIlGxcq6P6gWHbHwEWnrJ5p0RjIpBFIcsm2Ry4NkwOM
biAs0ezxlxPavjHmzFEHKByEG2l2Dv47Kf4nSMI6McYa6yPLesD35d56EdPFdZ6chCdMO4xt1oo/
6/rJyA/K+MhxvTJvl0SXcY1IwJkEwhP3/MSsDhlwSF67sKzAV/10V2MXPI6rMJdCLQhtQOyrV5jU
22L8kiCWbkI2021IOtWfT/01P4ZLESyyqM7UYIx4BJ12mwvAHlJvOn+15MCYAxCeR7KsX8MlkBhy
LlI55qGWPo9H3zlsbELvLCiWgnLzXODlhbluXpAlDbMAHH7Hj8DwB9jZLh23wAgL2PECp0vT2aUB
bLcUjAHxJEuimHPYRLY0KVFPYQEYimerK6qGJMIUjK+ba44bZUhnmVDLXGeW0YbGauOURgHlOQOC
PbCoqqMozrjmETdD223Bqp+5pqELdMy2TR3XzQrAU1waJtaZGnDH3oXg35CIiSGZkLhAC1T9n4Z/
yQKRKPRZLdui9yAINBo1HsEt7rgTz43QXyvqFI5bpalokvJ7YU1RUXEJOCcp/D3dBc9+BmDLeJCv
Y/3F8/U8HhNYGfVD+TeJLzCRpJ35W3aqilkAcs5xs45fADJD7+0LabgFoL3nsu7YdiR9NJTGZtii
q+i32F/sCyM+eoKuLdrZal7FMwhUO5L/f6GS2ETWZ8zKCdFh+LeaK+AmKsagQiVQmS/Ezx1+FRuh
mhLfovdvKYqtK7gpCWOHhvON8xQ0jISPJBiAJZdX/bnLG7rV32OcadWlB4LPuzQMuqBaFp2F4Lhn
0VtNr1nY3FT5YGELDd5J19hvSlmXo1g0xqXOkbYGku2Bh//jr1Jk1sC9d8GSAqM2viX9efKRdxRa
sD8ukaW0dglpnvg/aGp9+Zs0zErwE59ct9EpyRLhFTfaKTHvfoq8fnFsmcA8JvE7OyDn4ElXindp
CEkS4RN4O5oVk1ulfnI1SZOr73yRf4wQZZhYSrdz25G/KAOZLhZ8tjXvyBLZzmnvI6TyU9Q7BW3k
tJPr9HKUMh0+mzgrvrJQ6NDuXm0qyeWSIosGFmzno/9E3uxv52xaoXfprLBi00r1lofKjaZqZ/5m
eYlgpwUSlVm9iHKbjNIplyop+fkjS1XP+k/1Y+uoiDROkyfcQwshV9KjJeQVEfAfKJv9jVw8B1Pv
P+37QfXuS/KluwsdBe3RXsRlKfdp+bo3+niCwPEDL+9sr8wjXt7RDjsL/SsP+6jBiNW2LTppQUDY
kSAI9/+nem6Jzy367w2VU0p2Bun5aAh3yCWbcVP39odpnwCSi8fnn3JXbgSHVAr3K+qWKr7F95nk
avTh5w7Y/swb+IWsqHaMDc/mtW1OFGYnioD+1vZIokRJkHtwI6j+qw4AEeBRDCXpQH3LeJ+f/Ouq
NULnUr3fYJ5QlkSxuugX/alKS4zeu4VS0do2bvEcpfSbhmnDf0e3SRC043KqN6NrQnB4SoGc/17N
9/wCtbCdD+mSZV2OrMIgvLHy/0ZAsMtmfyMXjHua77x7aQXE2rz/q7Og6wtRaadLIVGmwayw3ojS
8VRwOS7UowW7zCyyYFUseg9rBPifUeMRwJyYlJEg1g9cPwG2nwCUKdiPLZiR2opxCQi8JVbeDjNR
jBkafmFJMxu+I5HQViRQGF6XUHTMAjTO43Qq+AVlHEvDLTDeq+eoDIY/1jRV5/xJNZUB8zqiimdw
g76RFs0V6mG/6/7FNcIxzmlrCWW97P8nrGIj6CmF3NvieszpCo5JzzE6f/IY41AM5szY9Ia/kYvI
p64RfOT6qvkz8ZSpMGpZDHSG4BIhI1N4P9lfiR66NaAWkPtq17e3HLDkgEXvdY1g1HgEXDgox98A
srl7QrwMisR1F5dB0ziP/1uoB+F5+pZQE/dykYHXm7kJr6B+9WWuW9RM/uOhhZxvkNDwChRVJqiY
BXoPNOMXgI5boL/vDgWZXR7Q99GbWBbv9we0dGw11tu8imewQ9+NuIneV4P9Pt9f9aNeqH6nh8Uu
nsJ5sd5trCCuKqnYCHpK2Tgj6ZgJQXrYrkIw84pnnFfjrYJNrwQq/kYu3jDQVj/fUOMbawTVwqhl
MdAZUO4dymGADBPtltCDdy1iixlQ/ROfbHP8zwPW0XGLxkS1JwvtDrwKGEq3TN4tcGECnBkIZGzq
6MKSOeA9iuLMgXFXATeOaHsrA74ceKa/y9GUXLIjxTj8lUfZApumMFZL15VEzE+gGDP35HwcTZY/
+7d+bR3LdzjElLRzBDhl/Bc9TyZtonYeweSvnKnSwiTtHBVb0EZrbhI/qxtcKcyT3ZnSz1LVoeHY
7xSTr/i75s54hfCkgLZrJxC8uVlvFp2pSib1U1KLgXQU0lubZ/SChNZfDWx6muIr/kZuKAnxMCqX
w5FS46srNu5Gm4AukSzh8V/NWGgFO8kbfr+Uh3Be4ayj4xadvCAwSHoD43RJWdxpuQMmzK7uC2vW
o/UYKrCglK0ADEq5abGaGNq/lKenmhbnGQkBJAFd12/kq4UN44HzwFjAhLi3mbZ6fnXyzxHm8o+G
XFuOd/4h9F9tI/yNXE2LKOZGc7kKd+BLsUZZRi1oJYtOlSB4L+SE/FW76qL7jP3s4Wkmb2LMnYhj
T+nQy+PUvHtbrYZp0eml/x9HRYtX3vj20gAAAABJRU5ErkJggg==
</FILE>
</FIGURE>
<FIGURE FILENAME="Forest plot.png" FILE_TYPE="PNG" ID="FIG-03" MODIFIED="2013-07-11 18:35:55 +0800" MODIFIED_BY="[Empty name]" NO="3" REF_ID="CMP-001.02" SETTINGS="SHOW_MORE_DECIMALS:NO;SHOW_EFFECT_SIZE_COLUMN:YES;SHOW_WEIGHT_COLUMN:YES;SHOW_RAW_DATA_COLUMNS:YES;" SHORT_VERSION_FIGURE="YES" TYPE="FOREST_PLOT">
<CAPTION>
<P>Forest plot of comparison: 1 GAMMA, outcome: 1.2 ALPHA/BETA LOBES [D(PI)].</P>
</CAPTION>
<FILE>iVBORw0KGgoAAAANSUhEUgAABBAAAAJACAMAAAAD5WUPAAADAFBMVEUAAADAAAAAwAAAAMDg4ADA
AMAAwMD/gADAwMD/gICA/4CAgP/g4OBAAAAAQAAAAECAgID///8AAAALCwsWFhYhISEsLCw3NzdC
QkJNTU1YWFhjY2Nubm55eXmEhISPj4+ampqlpaWwsLC7u7vGxsbR0dHc3Nzn5+cAAAAAADMAAGYA
AJkAAMwAAP8AMwAAMzMAM2YAM5kAM8wAM/8AZgAAZjMAZmYAZpkAZswAZv8AmQAAmTMAmWYAmZkA
mcwAmf8AzAAAzDMAzGYAzJkAzMwAzP8A/wAA/zMA/2YA/5kA/8wA//8zAAAzADMzAGYzAJkzAMwz
AP8zMwAzMzMzM2YzM5kzM8wzM/8zZgAzZjMzZmYzZpkzZswzZv8zmQAzmTMzmWYzmZkzmcwzmf8z
zAAzzDMzzGYzzJkzzMwzzP8z/wAz/zMz/2Yz/5kz/8wz//9mAABmADNmAGZmAJlmAMxmAP9mMwBm
MzNmM2ZmM5lmM8xmM/9mZgBmZjNmZmZmZplmZsxmZv9mmQBmmTNmmWZmmZlmmcxmmf9mzABmzDNm
zGZmzJlmzMxmzP9m/wBm/zNm/2Zm/5lm/8xm//+ZAACZADOZAGaZAJmZAMyZAP+ZMwCZMzOZM2aZ
M5mZM8yZM/+ZZgCZZjOZZmaZZpmZZsyZZv+ZmQCZmTOZmWaZmZmZmcyZmf+ZzACZzDOZzGaZzJmZ
zMyZzP+Z/wCZ/zOZ/2aZ/5mZ/8yZ///MAADMADPMAGbMAJnMAMzMAP/MMwDMMzPMM2bMM5nMM8zM
M//MZgDMZjPMZmbMZpnMZszMZv/MmQDMmTPMmWbMmZnMmczMmf/MzADMzDPMzGbMzJnMzMzMzP/M
/wDM/zPM/2bM/5nM/8zM////AAD/ADP/AGb/AJn/AMz/AP//MwD/MzP/M2b/M5n/M8z/M///ZgD/
ZjP/Zmb/Zpn/Zsz/Zv//mQD/mTP/mWb/mZn/mcz/mf//zAD/zDP/zGb/zJn/zMz/zP///wD//zP/
/2b//5n//8z///9BjlLGAACAAElEQVR42uy9C5wbxZUvfLpbLan1lkbyeGwM5pmbZfMAsoPBOGQT
YLMJbPbmbjZ7v2Szyd0s2d3sb0m+Jb/cu3f3S0h4CXCIMYZgg4dHXhsgCQHCywHMBDADhBAIBPB4
bI/nZUmt56hb6pb6q+ru6i61pJEGD/hBH/CUurrq1DmnTldVV/f5NxMHl1xyySWDWNcELrnk0jt8
QBiR+i4avPjwUUscS4p9FdQi74hujo8imyQCwZQYDwbGDkcNEliDuBBKibFgUHkbGuSEI9AP1v5O
lmU/s0CJ+4TGwldW2vrZHGseLsPBio+kma+HtAXVMcjTbByWPcuJCRXgxu9HmgsWkuXQP3x3BEC5
vQmbd0Uvf+LaiVD1nuqh4ZtYA63QU4MwH0cC12/DGkSYzEfT4fn9690Vwpui8eRJJ/5eXaiEHF2Q
gTd1OKq98nNCKHtiqP2Er12d5uHat3W0BPoKMAsuf9594svBW/4Yza0yuqRkGL8oU4PtTObQ8E2o
IQ18MLRgqeSJPw8obyTRCuEpAAmKFX497GOG3FuGN0cZJpM9i5d4AWa8cfAKUQ8XB5jxsd4E6gtf
1JMKVtBVH4h4PMmIx6vgc3njXNzjlUBTs3wCBJ798xnsX4eJ1jPTqUk+kS0id/rztZ4gcjuvfxvv
TUJkVlsrGXrP+Fn9zJrDtN/XDGZPgJSSQuNZysvy6JoPeNcKKPH542u95n0gk82uKwXhHIBQCIJ1
WBXUToUzQ5D0cR5UFPuDZP2O8ZjLjMCitXLSZ/F463xzMHc8KH+SQp5lymD6mel7JmW/UApBGaD0
QdhQh2Aw9EOIhIjOXn/UM2r91vsYUv61SAPTj91bBscop0V9AZn3zgxd25xMp0pNj1rXlI1aVK5l
05qmePngfBNSxSY3xzW42QCDzi2v4XPJom/mr3em5GO4/ZxfEJ4YUYDhDpPV9dZ84lLjBuHbO0vM
vpvRODd8NT/jU7fdqZUlDus9u0mNwBQ6o1QPzyWC0uCbKss2PA3xW2xYGcmlvf5/3/JztBps1rMz
y4xVIcsg5SI5oQka24jWqoNeMTe/fO6F6yHUGMkif1D5VB5C6q36b8/sz1Xl7p3J+++e+ZZWrnmz
6bfWN31eTY2etIttjJnymH6maXXse8aQxiINKnWkATCN5+rzy3z33j1/1P3rTZ1h/zHyz0Tzt9HH
4rfnJIGrmH7srhAc80iuUv0UQPn88lQkARl2XvIhb8koc/7MSWi1KVWzGbTmzLAz08DMlyEIyzKB
nfq5zJPzyUcgy2byPFTybwzWUI8cLiuEJlxu/Dg+IxQmz58SYc2O+er5KqxbxyJ1sN4r0Jl9SVmE
DHOYrv3KX6yL9XtRn/wmWxu/OnsSzBc+O3gqwIo10nzyVHLPgEviv6hcloN8VmAgL5yXvWYXn/k9
0n1OUtBvr/57r5RUYdmLKyvnFI/LKm/UkRe8tb7J8HWx9m9IMiIP8TOQ5lOPmGuc09EffgD9XdHE
GhSy6z4P+XWGzr+HNclx6Uem/mYfH59ZUSkUiR+7KwTHPAKN5vNIt/zsUAmNeWjQU+T3PlSUw7MQ
k/EhGgebwHJXpOWIVrwkrHqLxetnB7zo3E3AoVNoOgVxU/OqTEAz5pvDgQL5XUX9hyQnaumTXlnP
KTLyrXITmiXNMIO3GK+lvZnPbmEP000ENvjq9K1TX7uFaSx7VL7kCSk+Jf2GzXAVwP+xWtGeX8c2
hht633kqyMXxH2/xia+X4Lx7WPYK/Tcvod/M1bizvcVEDdtNvkQe8L21Nw1K3Tvtferaq1YUTXlG
iJ+xhlvqatbQLe1YutSAysoicFiD36M/hs4PSbhfTf0ls49xn+P+NfzYXSE49xCMpbOUnEniMRld
LPAfLKxqxuN5Y/7A99A4H4x/+rmmcQ6PzswagOMmA9nlaw6jPYRXBl40nkvFAd3kPD5Q1u0whf5N
k3lTdzgVTjh89xDKmYE9K4bRdX4zHBVvxsXjLrkouzyDegzdhTNT5I4R/fkT4A2ddV/4O72bhXg8
/gW93xkIoNpf0O1wOu5/fLORgFXxeFN8i32TzQz8X1+CnSHy0H6mrwz0UroGHlMvsuoxddb7lf6N
+ljvc9uP3QHBsXoeiSckWMlFBkoijKuxRDSVyby7GkvGk+i+Eu/1ani/F2BAgzCyNX2uOYmscl9C
RJfO8coO0Sh/ONCQAIGRVEwYyySlVAxvi+LLH69v+OyoocerSTkZzQ4ldP0PRxoP8zz4oMnBroFw
TIkpGmw+XtUUMrKbI9+2eLCQfAx0nXVNb0f/HhmQo0o8pev+yIBk/Z7U7RJLjexPVuMp5AVvLTV0
DTSGyEP7GfY9XYNUPBbgkpOGTlZfZQbCUaSz3q+m/qSPM8l9sZRE/Ni9ZWilM1/8cT6fjMw/dkNg
5taaxCr7tKjEZYQpkcvy+i2AxDb0f2JYLV4SUTivYp3j0Bq7HN936+4bp3nf3M3KYXPLAHNb6yO5
s6Yuv2b77ZOFrz/JwZnTTThjqgkRzzW31bAe62P1ycLy0S267ocjSTLz+C8n0ui2Ll1tTNU9A7tu
nPb65pIqXvtwpxvXE5vdnPdH57eCfcuAV91bntj1dJ3jZaz7luo5T9dXyfrveaa5PqZM5Y757fY7
9uXWZt7aW4YzdzLxsK6BKc8E5Wdcybj42b35gt87mzDWdDzW4O+fFICrNqaRzhLuV1N/yexjbvtd
U7kBMP34AORjjvxYBo5RlbL+LGbslO6mcpzDNRQezIqHC4nhodcTxi5Kq6a2HgvZ4HDbKnphGP/l
YeyEPnuJ7k6HiQy7vM3WMeRZjJ8ZOrf/xoe55UugwTtgQFj7bB1ccsmld+wtQyvNv+Uvm7jk0pFC
jBv+7JJLLhFyw59dcskld0BwySWXegwI4kzHmPGewfOt9S5+m2PtLw62Nkg/hk2JAKPB0Gh/nDrp
H1mAe9Lg3u9z39CBGGbp5BCTypuwYbBPG/bGj6CxKJYEl6EXExFHEjlJISo6MCSWsL/769dQr97q
cE2mFEu1FN2ZmiP2nd48G0XCJ0LB1CIGBO0C/4k+3IqjjPc9PTrErGfStfKSWYvLB7DN8t6FCn1X
xQXzec6v6x8vw9p8nuUl4DhQViBlKpN/0Z9jGXpQvBCdpjKYX36tX78i4iV8Xue+Fn6MuTOTTVpg
g2yfoYwpVbtpKfTWcnFyLKRlSqwgLQ1ekmXDn7bY8JP4POcxbYjf+9lH2XCtqeVMJy3lDXRrvrUi
JPPI6YUAyfoiFXrukdsZYIusBX8eP4iTrDawPL7Og1IP/xwdPMl/IVIhhkUOQNLnRZe84v+Z0e6G
5IkiwyH+nqWyM+cBIY/NOJpXbLewbd1K71n4ahm9QDzRN2MKL8Co34Osl8sbUVxKKPn66xVOt5dO
fD2ud6PHsNS2mC689wks018g4Vlt3496XXL2U4bUVLX4I04Gb9rxGtsZk8WFWJB69hizZG/ysNXy
S1ugOR9ciCPrmQc28OzW+L7oEyOQ2KXyCqzkppMNhm1OX/0ddSQlxvsZo4gemFdC54WpKVdAgaPm
q9J64CG+65kRNnAUNz3QYGuV7169vjESEWM292Ri9K55/4uPvE4CzrxbK9ZJZmVnOzKSN5fupeXi
5OhOv/5OfP73P5Ewr9icVDYfxnPcVkrvkRuf5xVmZUUcMGzoVxF3yoZ3P5jk5l/elrhgC9GScpnW
F7n8z31qZF4ONNCIQOrXU9U2X3H4HNIpnA/gi1i4iszo7DM3Z3/a8XWqhf1T/FD1zoee8jfAzw3F
Nv+Q17hHNte5wEX/oJ+97vaEVvihpwbKvLZEdmbRRF3AgZc/OW8PyQo/M39PsqPwONZkAeFP1jKr
Ky9MgG8ovPk5f/XHbGT8pS0vvWb0WmTfQLP2qbtlI/YBt8OXUTeu3Poref2qKmw7r8wzJ/3qrqnM
BJJpGglfjeV+JfW9QvgRNCCTh8hc1jMKvIBDrdEIxXPCM1MQ4NGcFwrq5UhMvR5XbtcDD5oDcLU1
rIE/kPCyIZ/PLJfycVxIBIuvzx/jPLHeFymcBzONJJJy1IhVD/LchUk7jh3T6XpcwllCaXXuXLQc
GBIgw2ZLSUVkkAzFmVFgoK/YPqIH5lXUeWGaZnR8BaEYhjjmvg6dz5TOV0XIIO6zUiv3TPYsFqSz
sglT35D6Kp8gMfvMTOeGmWW530CymWQsXIagh/On7Fj3xcvRnS6ARnlY1HmJBi9Mwyyt95ewDZks
k1RFVutgw+FshoWTM9lh5UKkpbIQfoQPzocAqGIqkyHx/xiLQvKyQewba1i9Hy/WfY6iDIwnTxFB
lK35KsOsyw802/APTP8E4l8+IcZ5R2OcjQnzrlf9wxl+NgUamy98SQDt8jU5JOO/G748ndpnYEiQ
+M8Dt/MaBnadX0fC1561l2Xr/j35gbZ+RT4dxPEXFn5FIOrhUxGPz7oNqGVzfMZ3lwJMtvClQhb+
FvXTquijRrRCat/gJJ9YVwAj9gFIZC7BUvg4utjY6XWl1F0ikikRRML/rudkTa0QvnvD3A0JNK7c
KUQ2cLlgAzSmAXc0QzAbbIb2NZmxS1P4+lc24pj6WxTAceUKZ9XDoduwrNoApazjD0CqEG7UkQB6
ObUZ4iZRJcIXmqpv1tPrjXpGKAWVLYymNdFQqceq8wHfjqYKZhy7UaiqGON7WPRrSj6moJVR7nvT
4Sv0uar+CyXQ39xJ9LB4GQZiVDzm4xyhmdobr4NSzd74bORyPaauPlQfv7R1/cHNfzMNY5sMfaO1
QOihLWbMPtvlfWHWX7pfmfcNlZsElwFpWW2oBM/gzcnRhaY37b8Ra2nxWtiGTBcbcvPrORCv3cey
+wbrC+BHlOqCqsXmflTnGRL/n5pvwvGmbyhlvR/TyOfupG6okE5p//O3y5vlMmctPHa8fzaugAP/
wPRPYm+AhuqduUs59+lQzaxYjKCBnqvM84GpuO/JLRC8zx+qCtVr9JMWhoRhjyWxM7JjWpy9Q/5v
WxtEeMaT+P/E/Qw4+vX7c/XGXECz8StUzTPLaBihw6z46R+ia4WdP0r2y15V5WDXvBIcKZrC+/Kx
Sy17GSlaHFtYCmNXIOEZNnvT1ODluG+f2DhUv7KekPteIST2fz3zRgzWMUyeh4G/08cbJeMtzadO
R+N1A84Z1G/0lukx9ZKox5Xzdj3Iod/78Whl4A+kXvQXq6w+ts9J2zO+4t7k+0XCF1asmZtfke21
PcPA0Cmi5B9mgMSqV/P72TqQOHZqTMcjI/q3A4eIrckmd5//qD5X8ec3+507iR4Gr/PN3LMYMy4y
i9j9FHPPNC/Yc35Ej0zjBxrwXgd3/ahk6pth1xSGScx+17jJy1bIIi8gPUg8O9KSQ9qZse5vTo5u
WmaW739XjOLlsOH5lA2Tj8KKLjZk8BT0m2ypOJmcFBfAj+CXKSlNgHqdBxuPACjf0PsR+xyNcIZ1
EkCGutd6D3fN/hMnV06CA/+A+CexN/arfXDW3C/AmmR5nyIICjwLrxwD0poUFOOFSiS07Ea9gIUh
YdhjSeyM7eiDT8GXhyzhmdnXCyvRtN7ar8r+FcXq+QyFX8HOTAE7gxE6yFpMmA0IKmoxE2I5/wzk
5cBsPrI9YgrPUvbSr2aNwlJ4D6DxaMX+5ETqV7pMw8jQQ3Bn/ysESD9ya7Hw0hYMBgDi0AQa1xoD
hf/zFOriYtqXe+4WQR907Zh69oqWenLQCEA38QceLCRqSEIc6H0F/Lw4UEvzL6znTL5QQWs2fyna
a7ji+bENUOJwvLd8fX7AN3X9UDWrgxToceyGCqxijOlKPdy4QY2h+0EIJ75/pjFWTrNqoL89BKKH
wevlsDHRNcncqdRDTZ07yxQTO75h3LexmHuHudPSl0GlROl5Dsfsd91DOPl30xvYIg9NM559epOW
9yMpCJ7Bm5Kjq5aZW3dNeziLl2Fo1pwXsd6WDR8/EypdbKhruezRBHKFyo+qC+BHBGYD2qMbg/WN
91l4BEyTL3CM4RtmP5K+tPcQYOonEy/dFLQaVdjBfPDitNiKf0D807J35cR/TMun/EPxkgt2kppz
G894zV/5l63ra2oYz8tVPsKV1Ed1MQP5pxvWvL5EdsZ2nNr0mzoTqFlZoWUcIOFb+zWBrxATy8DA
r6hdng7yl2GEDlJzkntW8lWSVQ4Lv2sncPJGT/G/QF8RCAUCFWztIXCK8Vsplho7bkBdVlnNDhRu
M/qWOWdncDF7CGj2KK1A9+yaPgKOIpfAE8ONIOI4cwHOGd5t7wPpMfVMaz1UGN+rEPwBHq3UxNPN
YwYHnDfxrGLw1e+nm9AT9/KyCfB4eTR/JfRIb/HYfXuygwyQOHZjFCVj+gB40YhewGuUYn7YGC+V
rKffFQLRw+LVOncOoGHfg6PO17AFfQccCS8i7jOOdzn0udPSF0N7Hn9JQI/ZZ7vsIbDfexg4L3+6
hctw3KRP4812p5g3KccCWvpgu82L2ofpYEOc18mGupZbsBhNeG0h/AgPvM87PHhK9n/ReAT3QQjG
Tqf6UXP0ENIpUYYPUg6SYfOx2dXgwD8g/mnb+9dIh8cgDI/b+s7/Kn9a6o/wz5x+Cx2vT/qUQgZv
WrwyMKvY8/rS2BnbMSHkItkJKrMQmDsaHP3K4StkakUrfkXuTwEoWy+/rpZXk6/jn68BWvRCTJ30
e4uZlC7Q3IxtL2sPIaNb3YOuUPx0KFsUeUMmJfcE/K4nugel3Gg0NZpCjLwZSYFUIxLKMfAQyJHP
YDnHk7MvGgFZGWdMPak3qMSWP41xBgz8gdffvS84uAPAjD+vjcYzqJLJF/VeZLS2rFdglvaviaGs
gLvajFVnIHZcIiOSOHZjEMVtNhOx0J5kHvhBAQimMPayQeCRDfp67EH0GNdMXoaNcd3mSCy4532I
+3IViN6Y+wno8tnhsLF+ZOnrySYwjLses691GZe08vBQzof1MOPZ0Yx5vJoZs/AM3pQcXUiKKGjp
+D9NXqk8ZUPNsqHfsiFm2smGGEcCraoHRmP7/5/EQvgRGbgPeed9KZ7GIzg5uS+4lvgG7kfd5yju
2FIBmOF5iOTNp5RNyKf2pBz4B8Q/LXsblz28gM5dbNZMKuLq+wIJUBQxhh+qjJViCT6g6mOhhSFh
jWMHbme9/AMwjeyisYYIyCZ7k1Vnv+4ckGIrtSlowa8YeFTXNcIar0NIinhsNphASignYuFT5V8l
2OZg8jV8X3AUrE4osaBoeVaT1bEU4jqWwtCyhjW2YJl2oP5672JeTDp/9+t/PLM6C7llchKCayoC
UmA4lq38ctnp+JEBmL7DR+GN3cvL9phK6vmZkwO4/cx58+P7I5CQU+8PYv76/UtM++Nd6G6B8MXP
q/8YWa3XHkIY8qvH8fzFP8btev2PmuODu6slWKnznKbH9Nz4hLxyP7KYMJO01i6oneqy8X5XCESP
TJbwsu4pc3858f6V45h7fZToje/VqoM74ZOd9hAsfR/+5Pi5E6k98/5cpDv2+XXwyOoM1oOvcxNv
lCazy3bPe+FsXY/TmTcpRxdavqfyBqDWEK/S+1dKPGVDS29hdpRa/3W0ob5C4I9f9ccTQ78AdKmO
r969bE/Fnz3KiUHJL0NjghdffcPbP7i7UlKx3Ikw5Ru4bd3nWvcQIDOI1qVQNK8/tJZIBKE4scy2
JSpF/NOyN8ZGGvgcunLRyGHW/GTlgkoMrW7jlQtqK/eCeHMoAw9qH1utxw5Prmr85esnN09o3UM4
IDvr5del4GmAaM6auRPh3Acc/Zq4NjfBn4F6/THm9YmvV4x5PMcaPpQzWolVkruPQcJnKj7pqDyI
peA6CH62FNKHvsmYMl4pfcbeQ8C2Z17dtavuk/GzKowXNmzJdM6ghCzSaw+BDm5Snjnd8A8cX05i
zEl89UeetO+cHPHnpJ4dn62Hd6deS0jykH0TaGISGHVZT32xWANGAPvYsDMO3MN97wv0q1+1GrU8
Lj85rCR3H9cXqpSlP01HzxXogNBInbqBHLnwyeGxc3cfW+jIzVTPRFboN2bfjMsfdobIv2k52uRa
Md2uJc/2sOHAns42JH3RH36EdRr5RmJ8iL4X72ofPppt5dFqSyv+v71pPqavpMV3/eyPEnqqK67s
WNf6qP9d2uuJt8DOxvsVv2ptzNGv1m8nfgWSo6qrLe78mC4dSvGxKAgO4adptT2eAP2G18UbqW6M
z8/zqfru48X+B4SFKDbx8rpFvlXkabKZ81/vsk3gYZbsu1R+jW3ZKNl2DmWF8QRs+ziEs2+au6Ax
LdxjlDckdiYgJn/ub9fBW09vrRxCcwEbokUDsuG2pdRyQd9odbxm6U22se0jzMG2c6JeeZPCx5U3
UzP4me+3vA0bpwZxycND4q9uKwhLMyAktEVDN459tHFfV9PFp498IAaX3pxvuHQQycVDcMkll1xy
ySWX3BWCSy4dXpR/e69Qx0sWY2QPUkxRu5Gi0vm3TqGI22kuuXQErhCUG742d5Kx8+tTztjBTxuI
3jFl7kRzl578Du7DR8bjF4/WcM3okktH3gphxyQLPzV+CgP3qjOrjFzOfnqzgzPKP3js6uNWkbqM
22kuuXRE7iEE951kPRuW5KPm23Ot3+JyToJkQfPVT3/SNaNLLh2Jewga9Z52fMBn5f6UKmP+Xv0n
2wEKWpDJjLmd5pJLRwg5I/XuJz8jMyHRyv3vVBnjd+o9Lw/DjB6N3nSt6JJLR+SAAEC+ehatHFOy
1w30GsKg4nMTAO/W38B29xBcculIHRA+ad4v7G6UqHUD4/y9bU5IGFH/ImiuFV1y6QgcEESxCT8V
cRy5UoJoJBrX47nFMQ32mvsE1u+Pwy70dxwi0ZWZla4VXXLpCCH6KUMcX+TnPxnZc4xPh2hZIUX2
rC7quSaENPktMoP6vYVWGAjI7nsILrn0ltHb/JThAF9dFsO822UuueQOCC655NKRNyC4H3t1ySWX
3AHBJZdccgcEl1xyyR0QXHLJJXdAcMkll9wBwSWXXFq6AUFLtRwlnfkWaNKY4kiT4pIINZbqnw+B
dhKJ0IrSwqMTrw7xmSkjTyTKKmYZxaguOj5LKyb7l68PfdtrJRdZR2lXU+nfvuS4jQmxZU8tk4vt
L6eMY8nF+4TFS7H4aKEen78wfVVRxH71EJOGrRXdu0eCRzZCWOt7CIFT7kX25IP0lyj4BwhGv5kv
qKwmFJGBQtD0Vag0qnBKZQnQ1YN17rTfo6aiu5NrdlivQYrLvFU7FaZBf2cylfec9iJqPFjzqCFU
R1wBTWYmYfEgKeWDYdVjfHxDHPSaiA/iIKcGSg4uFR7ElQ1WDeetfD/+lt75T1rHsYmBXHLBFzVJ
SVt+QoSXLY8tk7M9Z4rqcPgbHKR9ImeLllwNnO2Ky3zztE2MYyXInvZSyU6t/Iii8wjWzn0kVOhT
S8umnYn0ly6jwT9e00IZCPKFfn3iaTO+NlkweJE+131UyNmvyumYHVRq+6rQYJqBYlc9iJ11iWeC
SqCiS6CEC5Cs/83mt/UKfZvfQ6C//gziv3HfQb7J+uhP6pxxI/lwhZn/1E2NiH9vGsIeqcbM81bK
emYv08rpA5dp7gq1UkGd7g/WJ+3IqY0aq9jp/m9+85tbPQqogfm7vxeXIFZRb7kzl4abVLnBb5It
HiS1qVkH3vi47vUNxvzK7gZvNXvZEyOYy7z2zBa4ad0fGp6oDNef/fRlzem0lY9bvWVWsY694bqw
cGwXkcuWnxDhZctjy+Rsz5mSOqR9IielZRI+tLPFbvZv2ybGcYiv3v091IEkJfnNgfJ5O3Uddt5y
Vy69sJa6vLRNOxPpL11Gk39p3qPE1fKifUIJGrxIn+s+GqJ893qVV+gUDF+NSbD/8kYkWuyqB7Gz
3kpsPncZagVJEC1rUA08r76tV6j89n7ApOWWYfWKMv58L3MnxP0KhLxr8Yehnmmi64ULino+pmEA
z6to9JjyA+9LWilw+Bu5iSWQCfEQPQCtXwl8oiEwVJpIJE6S9oI49wcY9kn6J28/msNftkNrwear
Ng+SUisePmrwjauCGcWpzPgh4f8znUshdzziUkJcUDX5GUMlko9arcl7qXI9Iz2JXJb8tpaYV4GS
h5LJ2Z4zRXU+B5SFiJyUlhn2sRa70bYjNjGOxdoDMHxRwkqtcnwm+hjRIav10FKXl7JplxsG0l9g
82+ioUCpTi7aJ8T9Ji/S57pFfkfV+UxQo1PsswLy1ZrOLr+/ux7Eznorr0ICt4KqXMFDP33eJxWL
xUPwlqFlhQDC/f/00hZgz36qUPJBQLjjpm/weF3wTCCvveselH8PGUYCl8PWXJ0Dod4gqVJcOVgJ
zC3BCgGirGdiPZ7/GiEy7SmPzwUaip0iatSvgnT4Zhm4tfqHt28SrgCYfnHPtYHLdB7n5qpUSo+5
+rykaNFm0+D09A1o/hMUfe2v/AFz+Rp8Fw2GY+loc5lmqKTnI/pt5ttgHfsl36bbe2msy0XJbdMm
QbXl0Zk2Y0QmZ3uOVB7Edcz2aTkt8jVUaG1XeZxrqKptX/N4676vboGnzp4gqV3O5IHoe8IVPbTU
5aXk70x0fxH+oWv+fJYtfKenT+j96AupxCfSkS0GL6vPsWd+YqslUXPTHVgYkiK6RZy+BvsqQITz
lLmuelD2TkeOv88AEo4y9ZdQFdNPDuQmQNaJwTCFBgmH5gohqY6vW3YOGgO/UnwISVHIDvODACvu
hHyG57+C8r9KVla13RgqxVjkkXQFKOPx9y+J9A1NPRkluXq1fLSZFS7x+jevSYomow/ge+ZAJRFS
f60fv0+/eX3UN6uKOo9HGkCltG/p8144kCFf0T5Nn1v0RXR8k86s4Z9RRKiBXJ2onUDlQ3z7brCP
JyLSPx/dQxlDLltu6oy6m5JHlylIZGprz5Eadcz2KTnp3WBwtBsuZYxvtZv2NY/3AqoZe8JK7XIW
Hk78/fO9tNTlteXvRnZ/WfyLwV80PENaZyQ+cTQlJUdFqx+zda/lE0LZ5EX6HPfiX4KYxHVECIWH
9dmcpDp5yfTcaG6nWpFwHbGD3VErX45rCq7/LW0buhxg6u8O1L3jBtm/DqV4InpAkNhVIUCLI01q
4J3UuOCvo96dmoSY/8+xSUhfxyvRIYyOEgYDMMVIkVn57G8HlkKoihwqoN7hRSY8aXR0fKbmr9U0
K0WNlV7Bq9vdwvw/erASidLjeEG3Uq6+LK22eVgpvVYzOCqCLBs7xh5A020D750myjL+mvHKGuJy
OayBbbzA1+18EMvGLrZ5nMgzocmFMSUNuWy5KS80eYG1crRlcrbnTM06Zvu2nLSWH4bWdu3fhk3I
8Uv4ZIGzUqqOzsOy7UJa6vLSNu1CVn/ZMkJmqOZRB87uWD58TjFWPidM+USJ+ATsDsxzmNdRpM9B
99GdZVwHYqoszKdCVorpJctXmZr/z2y3eFcM1wm32x238hUpyuO7lYtqwXFUZcXtS3TpRaPRQ/ux
oyhfw7HC/lFgfsmh3hndVZKxG7BfTZ4cfsAL1h5CMvQY/kzDawM79G9z2+mKpRMrkxPMS9XYKueO
9foY7ldWCnAsjBu+WrtGRWKm3h03PkmfgHVBuYUHSe2ewM7+ymre93mPsWosJ9+DbmU/ilQrxgwu
A7AuVILywAWo6YadD8dqu3QTkGOAP8ApC+6qG3LZcttk8jLlAVomZ3ttqV0Ht2/J2bYOotv1HMtb
v7FNyPEJSWSfIGelVDljHUJs251MeWmbdh0fjf6i12piqSL7d3bequNr9VqtxnfyCcyriHnV7T7H
ewjDNVwnwYd8vGfOCyTVb1FMX9Uv9OzvbXer4Tp8u91xK9fIJVPiDAhLuIdwaBI1INzJXlQqlYY+
Cs3J+WgI/iIJqYa+LlDHX0sqF6JLxtj4KWd9iihCQvgzUOoP2KlfGhPrSwGPgO73ksZ8BXLShySI
Q7ZQLErsOVaKfMlrTJmox5rb0FwTmRHxo2UPqlz32DwoXq1z51CxWPgxh+46Ijch0ZMwVkP3jCXf
zBjmwiOXq9+B8s8Qx2o+Ox8kXm/VOgZYnlxwe9yUy5abWpDxCXqeRHJYMjnba0vJ3G20b8nZtg6y
2o3EIVMoGb9Nm5DjhC8JihywUqucxem3hm27kymvJf8Cu4pmf0WoZfLKEC+pO9m+fQLDgeP6hBfp
c32F8F7rIi8WSlVOtFKIxCxfxW9xHIsWVjivgx6WnVGf4FZGtAlTAg8c6US9h+DzYx+KVuRAsDBz
VHjXYJOrnfValn/g1OWDs75qImu+h6B3+EkZUEJaEz+8t1OV4aeW4DGDr8E28dPgUI35/AY0JvMe
fVs6pBk3snoqMsfrLhqoc/PLs6ZQJ2YhWYKmJ5yxeJCUmrNPejqXCuqXixZCnLysDOJyRg0VTS7y
EKQKoHkmhkAc1DTfvoSVLzLH5S0ToGPNyzCFBbdNiFyU/OTSMHkRebAcpJSzPWeaQkMMrkPaJ3JS
c3YelQiULI60DSmbGLYcAl17kpJ8woPSYSEtkbztWrbtIZj9heUx+W/7ywrMHKflhcX6RKDuOe01
xAv3OR8yPhfCR2k5I4pkpx5v1fJVrwYMfpfG0/puiNPuXk6CYI1rxBFz3wee1fAFIF10RL+HsBBA
ClpbjQ2TXwrfadjmW9MVmaWQSQwP6b0qvmua77esTTOTw3p+dgiotBelXmsdyZSycZxaUARlxfRB
RYyy208tQpB2myV/OdySvnXU3nab6bvUM/uT8gmbV+p+IrcnMsf3WGrwFJs4hSXcreWdH89QqZKs
ye/UAcEllw43Cnz2J4VFFI9sW+wIGKlddZE7ILjkkksHh1wINZdcculgkTsguOSSS+6A4JJLLvU3
IBx0PAQnWfH4CtWAEwfBIse79ErSkWHFvKeodwwtPISxjmVEs2GStuEnLEBKFzmdbdP8nHL0aoeU
73CGwhHoaEf9WOmhgtK7j/q2R2e+Y8kD8AvKWzvhIXTyyzGlsx3FFn3aycVDePvxEJxE4vHFlQ2m
ETF6DMfu/5qxI9gJPoITB4CuQ7iZmAeDbCNgPnQieAipk54zYt+tMiZOghELb6VO/IQFXN6Up70k
ibmn5SClnHI48QbseH3jmJTvMNhQ+ANOO+pc8He4TDwBgj9B8skxjTewWC2dRPpJ18Xg2xceghMP
g9aHyKv7qI2HEN0NyTVPtvqlbxbbREUmaII226YS6V/bi2xbm9gTLh7C24+H4CQSj7+pOXN5c8po
AMfu37p9xMIbIPgIThwAug7hZsS8b/BKOgYCJoKHoBTmc4/OS1QZI3/uCjVW1sBKnfgJ3YnIY+Mi
ECIx97QchJ9TDifegB2vbxyT8u1E4w847UhsRvAECNYAySfHNN5AFy1NfIbe9iC8geLbDx6CEw+D
1ofmSeEhCAGPht+tpf0yg4ui+puVWuO8i2vONkj/0hgVxNYm9oSLh/D24yE4icTjS4LVgB677zvP
xhsw8RHacACkh51C6THvp9gYCGDjIeix77+RrLh4qwxicDmeeMy0DT+hOxF5LFwEi0w8BFoOws8p
RxvegBWvbxxb5dunVRp/wGlHxOVd8b02ngB5S9/KN49pvIEuWpr4DL3tQfqJ4tsXHoITD4PWh8ir
87TxEEgsHu2XuKiEVreaOiNu87ZLZ/Yz0YfqJzMa9sBjGYqHJg5CxxXCoYKH0E44Hn8sHWswZgN6
7H79bBsHAQx8BHDgAIylH2xCm1DKa1oLBgL5bce+G3HxdhkzFt5M2/ATFiILU+CmNkwBjIdA8yL8
nHJYKYU3oMfrm8d0+VZy4A+02bGRu8rGkKDwJ/R8ckzjDXSdxwZ32vIvTGY/WXz7wkPogIdB9LHk
1T3TxkPwSx/NIvGdftnAIBTT4lcvDXTY8CL9bOtD+gljT4SxNd4UHoIJgWDCIFg4CL2wEA7yCuGQ
wUNoIz0efxXI1agZ9W/F7ls4CCY+ArTiAKA681EnUkB802gLBoL9G8e+q5pR5td0GTMW3kzb8RMW
IoIp8D7nS/46HgIth8XPIQe04w0Y8frk2C7vpFb8AacdTZuZeAI2/oSRbx1TeAPdiGA69LaH1U+E
b194CO14GJY+LTwpPIRsZbSyqs0vY03dcLcWlbqtkoWHQPqZwqgguBUTEamErfGm8BDiNjkOD7UX
Aw9JPIS2lZwejz8JeV7kjfs+Ertvx+qb+AgOHIBJeMSqY+0TlxPDNAYC9RvHvnt05DU9Lt4ug2Ph
x6y0DT9hwSViN0wBI+aelsPi55CjHW/AqGsdW+XbqAV/wGlH02YET8DCnzDzyTGNN9BVyxb5F9ob
JP1k8+0DD6EdDwM69T2NhwC8UAnooCe0X4qVIC4a46UYFXBp4SGQfoais58s7IsDxUOIHpo4CB0G
hEMJD6F1p9yIxz8h+SS6xTHmUhK7b8fqm/gIDhyAE5I1qw5ZB30Rx64ZGAiNj+pZFh6CHvvuseL7
rXxE4/AeK23DT+g9d3bAFDBi7mk5LH4OOdrxBoy61jEp32kstfEH2uxo2ozCEzCwBixbGsc03kBX
LTVa/gXI5m3x7QMPoR0PAzr1PY2HgI+8ubDDL487XQc6kDMgzvjtfSUTD8HuZwrn0sZG+AN83MVD
OAh4CG2zjxGPn/CuF0XZwEcgsfsWDgLBR3DgAFh1bCr7pnHMu46BUP92Kx6CHvu+24qLt/LRTetx
4LHSNvyE3nOnJSe1INNj7mk5LH4OOdrxBoy61jEp32FCpvAHnHYE2bAZhSeg40+QfHJM4w0svA7q
wx5mP2F5CN8+8BDa8DAofWh5KTwEQ/yy7Zc69sH8C8ZIgVYMeHPSgYdA+pnCqKAwKGB58jU40ulQ
xENo25HBf07MghJsnv7CvoQeC09i98k5go/gxAEgdRzccMy7iYFA4yGQ2HdnGRILT1InfkJ36o4p
YGEcUHIQfk45nHgDpC45JuU77CFQ+ANOOyoV02YmngDBGiD55JjGG+iyhjPxGXrbg/STjodg8O0L
DwEceBgt+pjy6nxtPIQNX9M4IW/7pY6HUDlW9+GZ1Q0Wf3jDgYdA+pfog/EQiK0J9oSLhwBvNx7C
ApcXFa/fb+x+93J0IL7xm8S+Q5d8+3xfQfz93hK18WqXo8eNedfyHfAHOtjEwBNw4k/YxzbewBLf
DGK+S2lKGg9h7GOvm4w7+aXhsw48hIXsbmJPuHgILrl0+JCLh+AOCC65dASTi4fgkksuHSxyBwSX
XHLJHRBccsml/gaEg46HMGZhHVD8zNh5cs4Zo2+XdZTrxN8o1yJtKx5CGykmO6UVH6Ef6omHsICM
pL3uzFN9CtIRF6ErV/I1SFPNpcRDoHktAg+hY39aclp8OuIhtPBRWrrFaaWe8h/peAitwU2B4RfT
GI2efrDi/Tl5V9PMF67ycaEasmhgxBOoU2l4i3pldQneTApuUR4vo6aS31Yfz5sfKBM3+HhPJm2d
I8fR2dCZUxpAyiyrBMHfoHigkuv9LX2PStyG34oLsuqVUdnKuxXXSj28e3MQcYnNBMWQZqfidR4l
jQqjVm/xyBwE00Zdf0aW5XMWCtSz5LlShUjL8yq7rvgdQWnNI/KQ9kg+kYccE7loHp0pRdkyuHnd
7giRPqR/F289rk2OiW0R9/pVMck6XlDLWztr2XbFUbzM33HWE6/CDxm5H5+g+9OSk+Lp9WbsL0eJ
13pVOrV9deYGTejwaiSRn9iZ7hMz70ntb55/W6/Qtzm4qeUpg8i8u5YH8ITpj++sfZUMzWb+2DDE
fa8kIMBWFKEsWKkmTCdAXIJnyohHvIy6iw8Ux86IGq3HZBn8/oJ1jhxHFePNEq9glFVWSOseoHig
QU71VFsnbI8gGyVi5UZrHh8siBcgfSMN4x0YkgY/+ANdtdgZD4BPMKQoNfT3AGEVLPRlEiJPKgMj
f5+ljWPXDdY9Umsekcdqz8wn8pBjIhfNozMR+4ApyxczCZ3L0frbPoaNyDGxbUg1OpQcL7QIMuRF
nKXgjoWe5NG8zN/+sjpQjdeqffkE3Z+EF83TQ7+fFaz55ukUDF+NiDD2sXqt1mHYNOUndqZtTfLi
0hH9HsKhiIeAeIgeHOVPxfKTmHzznDOG34r7J/gDpBwdP28QzxvvqaMSV/B2Ho5/t3AFLCQAM5Wf
MVRjSqhVD4WPQHAJulJPPAQL4wAofiQe32rPzKcQC/RjIhfNo/P11AkXwcIRMG3kxEcguAlLiYdA
81oMHkKn/rR8gOb5O6rOZ4IanWKfFZCvopFgOJvuZC8iPx2vsNR4CDYdksAIhyQeQpT1TKyHdGSL
HctvxeRH2XNzVfvYF1JxzD4V92/iD5jlHPHzxuV9nh7rbsW+63k4/t3CFfBLvk23p4GkY+loc5mG
VJv+GnxXD6O36+q4BAtRDzwEULQowTig+Bnx+FZ7Zj6Ryzy25KJwEjpTJ1wETDqOgPI411BV+9i0
rYWbsJR4CDSvxeAhdOpPwovmSeEhKM1Nd2CjkBTRLeL0NdhX0c93j3WOptLlp+xs9dMB4SG0zvk2
MoLUGxXBxUNAbqmpJ+PhqUzF8pOY/Ib2SIM6zta9esw+FfevmTz0cq3x86ZvGbHuVuy7nUdwBSYi
0j9jrmZaA7k6oSMINPwzejiNVdfAJViQFsZDgHAgQ0f4m/xMGUl7Zj6Ryzy25LJxErpRB1wEIDgC
4VJGY6lj07Y2bsJS4iHQvBaBh9CxPwkviieFhxAKD+uzOUmNWyfy4+qWVggegim/bWe7nw4ID6G1
320khEMPFYFeITDN69B01gS20fjyFiQs46mj5VXlQ/fE4NzXvTULazFeiaHZKphbz6Hpr2Gniq8q
CsoSCFVXI8VcGmY2SV6NNQby6yT1uZtvqFnnyDEn1aJ7JL3sl5/Ty5rzv1EuPhnwqEqj9WKRDby8
BxuRXVK6JW9GeSqocQqkZSayF62VzHRzfcdtvE+rw3Wy+twW9SmjLjoP4mWhS3ptChnyJEo7nXgI
et34ZNCjKOEanWfJY7Vn5hO5zGMiVyuPjmTbh5JFvLSkS0BsZBzDRsO2n96o+iQfmls3EtsvpKVh
00RZ3rpguesoXoRvdbDqU8NbOs7Yl/5YFuq3X8J16k9Sn5aPFar/43u3ozoX3yRrfG2wUY+ZKT47
fqnhq3gEU6mJfitTR3VQK6b8lp2pPiF5y5YMU9Hv9x96m4qHKB5CJifosfxFEsuv2DH5+jnFEcNv
x/1bWDe4XEv8vDWbadYto9CaR+EK/AFOsdLywAVo6EQOpAzAupARDmPEzdux8j3mzq54CDbGAdD8
DHms9uiY/FOsYyJXK4/O9+DtuAgER8BzLG/aqBUfwcJNWEo8BKrfFoOH0LE/SX1aPhsPgQ/5eM+c
F0iq376Zvoqvb3qSIHgIlPyk/108hIOPh4AWGUmMiURi+TUqdp6co2P4B3x2WYI/YJaz4udbNnM+
bJXwmDHvZh6FK7A8WbbShP8Mcazmw+6JWr2Dipu3Y+W7bx0Zf7vhIViYBq2x94Y8pL2WmPwy2FgK
hlw2TkL3XcV2XASCI5AplEwbteIjWLgJS4mHQHgtEg+hrT/p+rR8Nh5CplgoVTnRSjH2AfFVfUDX
HyO14iFQ8ut2dvEQDgk8BF+DbWK8/UDdc9prWTt23hPOWOfIMYnZJ3H/BH+AlAM7jp48Wjrp6RyO
dSex7xiHgMS/E1wBEvtOUnFQ03z7EpAqgOaZGLJxEWxcgi7UGw8Be3Fo3sRlMPOIPKQ9Z0y+haVg
ytWuZdseQidcBBtHwMCOcOAjENyEpcRDIP22WDwEZ39S9Vvko/AQ8PWuSHaq4yGYvjqzqglnvFx0
4iEQ+YmdXTyE1lH5IOEhkBj+1lj+mUk9Zj+cHWo5NmP2nXH/drmurXSIfSd5Zuy7lSKXN38o5QQs
Hq/gAFZLZXqEteWxLsVpflE27Y8I/gHBTVhKPASj36h2+sJD6NyfRC5bPgoPodtSgz7vwEPobmcX
D8Ellw5DcvEQ3AHBJZeOYHLxEFxyyaWDRe6A4JJLLrkDgksuudRjQKDwDLTU0vBvw04g8AALvdG4
ULy+E1eg13F3XIRW7IOx1tTCGXDkW3Vb0z6oHVNg9tftolm4C4tMF7AXXcABBmBBQnQGCSD9MNa/
M/TCb2ixQwtGQ5+WbO3fNpt2xkOgijkxPJw+IbakrX2MdTvS8RDoTcWQzH3gFfPZuPnOwYGSoLKa
UMTvKEDTVwGYOa7Oy1R+RwrWzn0EP3OO7k6u2WG+YIp/P93E5zwqOdfXcZ077fcdVUnNBJVAxXSY
sMrVqFRc2WDVcL4tPzYxkEs27FZI2ocfr4AmM9MS/ozaWFbOg38GHZz/pJWH211sSvNwaJn3nPYi
0TKiGNqYKarNNCJiWz6xO+kHkvapZYXv0w7Jgi5bvKaFMhDke7QgLsPvDNAWJ/LicyS+mRdypPno
bkiuedL2Ob2K6YfiyiZos21jB/IWJVywU8MbjRaRD3gwSEf9b47o9xCoFUKqur92L/kmVo9YmX5p
u1ILCmiwjfK1qozsPxk0IlFJfkcKqA9sKeOTKxtPWi+co99N/Zy8pST2fzypyK9UOrZSSNayVeIS
ZYWh01UfmpXV8fb85lHNeMNopVwas9PedBzIdeY4Oge3sRe1Ma1p2lG/tfNwu4tNaR6tVAzK10pE
y5DyYTo9WputqTvb84ndST9Y/dFbyz+V65Dq1w6mbFJRnIe41mvEOYoFun9pedE58j6x5rOGI2ZF
vIHHSOJz+iBh+uHxWq32kWPb2kDeEilTKVB9jXwAH2a52+FIJmpA0HICJBKg+Lm1UWDuFLggGl19
a/F16xtF/xJwYVxYtQGNlV7OjzPjF3JB5UJPBL/FxeFi5nn/Nr0uJh07Idweh27mdyYSr0+/NU5+
E1yBfo+tOPq2CQdjHxCEABLPT1KCM+DMp1rR4+Z7x/9b8rdhCpA2LFwEKm+xaVdchhYcBD5jxFWQ
lOAdOPNpW+J+IGkfWpr4DX3ZgeBd9IWHQHAQaFwJIm8LRoKNh0DmNAr7wPJDTZ0Rt3nbGrFwLszU
6utTbByNA49lKB6SQAgmUdGO1TgXnkmLG5hHP34txz6qPnzl0dXr5bu33oAWStfzwHjlTFbY8+hA
NfCvj3s31YCVx/174v/0WCWXjgfyyy7mwTwP3xcevvJ5EvXGBLSOceg4vyvp8frecANjHehk4h5g
0nEF+j424+jbyMI+MC9FM55fTy2cAUc+HSdP4v57xP8TasMU0NuAWZ3ZJhPOi7S72BTX7YzL4MBB
INgMemrhHTjyabsT3ITvCf1paeM39LYDwbvoCw+BwkGgcCUMeSk8BxoPwS99NGuoYfmc5YfT4lcv
7SQowblowcoA5TXdVY241TePh0DhIFhACL1DGQ8iHoLcqKwQf78/sG4YXf6F4rrBuviB1MfwgAor
9VjH6WBR4FRF/QRchfpmOJQXzw9+YVc2DIUMn18O5nk0C6C655tM43V9E6YtDt3M70xGvH6uXi2T
qHSCe0BwBfo+JvgJ7dsbX45rir2WfIxKbfyD1nwaj8CM++8Z/0/IiSnwMdyGpLdhxNtT7S42he64
DK04CKBRqY130JpP2d3CTXj/fH9aWvgN/djBxLvoCw/BxkFowZXQ5bXxHFrwELKV0cqqFp+z/TB8
a1GpU/uGBA+B4Fy0YGXEN41SPvDm8RBo7INDDgehwwoB7zAG0z/Jj+E4cNaPRm/vhnGlpnx4JzAP
jQBzr8Tdezt4POGpu/ltDL7uZZjO8ZfWV1ejH55U+RoY52tsTAbWa2InlGPZTnHoRn4XMuP1OYnR
sQ50OU3cA/tcn8cmfkI7YewD4MhesxnPb6QW/oEj346TJ3H/PeP/CV3nxBQo4jb8uA0bU4G0u9h0
AVyGFhwEgs1gpBbegSPftjvBTWjHcuimJcFv6MsOBO+iDzyEpIWD0CKLLm8LRoKNh5Dm+Hqoqne9
hX1g+WGEq8YD/2Htk1l4CATngqSYRu5KbKB84MDxEPz9ASEc/BUC8qtKfVqP8zewD7R7c/N15QF0
9AkQ0b2T9Cl8Z3bPwB6lhm5Lp3GJ56AM01J5a+3vMSCUfl6va95pJUs6dkJbHLqZ35ko7AAd64D+
7TzX6xhM/IQOow7GPrB8i2Ak6KmFf+DIx6THyZO4+d7x/9aq04kpYLdhx9uTvMWmC+Ay0DgIjvWO
hXfgXAc5bdkBy6GbljZeRB92IHgXfeAhWDgIrbLo8tp4DkDjIejrgVzY9jnaD+UMiDP2VUnwEIDg
XNgpJL9IcFuXag/hcNlUTI6CqLJS6pPKmALaJLq22ZOXRcfwQ1x0n/CZDN4ixhVOZk8U9Se72DIf
gDCsWMn4Rh8skPM6boK5hit7W7ATgMShm/ldNl1+a2EHyEmfgYcAJu4BhSvQ1zHBT+iwGMXYBxOt
eAhmauEfOPIx6XHyJG6+d/y/NZo5MQXsNsx4eyQHyVtsugAuA42D4BwrCN5Bp2kJ2530A9UfPcjC
b+hpBywPka0PPAQLB4H0L6WPjecANB6CoUbZ9jkaD8E7gO5YmDY8BIJzQVLsG2XftNnHlg8cyUS9
hxAtMyxb4ZPvepoJlvB7CN5AYeYYlWNrEDt5R1B64BxPRMQvKCSLy49+Xoa1r+Rh7ZXrRCZUHvrA
s7xcEczzel3jLQMndgKJQyf5nTdf8J8TsxbWAY59J7+d53odU3H0zmfOJvYBjYdAUgv/wJFPYuJJ
3Hzv+H9rtDVxAKhLFbXhn0xY8fY6HoLZ7qLTrrgMNA4CwWYgqYV34Mh32rIdy6Hr2s7Eb+htByyP
iXfRFx4CmDgIRBZaH6DQICg8hA1f0zghb/gcEyq24iGsbrD4hQkHHgLBubCwMjjJ6mOCo/EOwkMg
2AItMfhG/PjYCS0zkPKCI2p0bLgjYAI4+SyKiDzO34s57o6LsDCmQWecgU5x8v0SjQPQvQ2St9i0
qw0XxEEgeAfd7b5YasVvWNgOpmx94SH0SxQewtjHXk9090MjdeAhEJ9YwDdcPASXXDp8yMVDcAcE
l1w6gsnFQ3DJJZcOFrkDgksuueQOCC655NKBDAhWILoy2zl9a8luPtnj41Ak1l/pWt58S7YDHkGn
ePjWfNLI2GIVaJdjth1roRWjAfrAOxjrXM+2A82A4B8oredsXIIuplX6/h5XT3lb7EDxfXN4CF10
7oKL0AEDQeyiGt2/s2NU3x/peAjUq8szG5hVFcbX5cXMwFX/83f4Y2GKcOHn8GuiznQJKTobOnNa
A/BnZFkOGS+GBa9UIYK/8nOdp87FJBCsc+J6v96nRqoEwY9f3RM3+HhPJm2Vp7o6CLdhHcXrvnPH
HazxCElv6ZxJCKbVK6Moi6So1Hfwx+msfCLFBt8tHpmzzvfhx21yiBuu3Yp5EHn0C/Th3ZuDdVse
VEtJo4bJsd2ekaK6tzaoei1a6nZQBOXxvYwtw1VIBmIbfK6IujT5bfXxfF0HC/Ab7/iK6zF30g+k
fF9a6vL2ZweTb5z1xKvwQ6avp3mkB+x+t/3Elh/A683YwUnitV78Vd3AiCdQJy4mh85E9pxZ6WMD
HYYJq3/tfjJbflL7m+ff1iv0bX512fGUIfnG8V1GeIWHRFHmIcDMK0JEbEuXckBQjLdFMNOjzTdO
UhkY+ftsAkLqdALEBHUuoHr04kaqrJDW4TciYzK6jPwFqzw9iXgE7FHBD/7AOoO5rYJ5fBgvIZ8i
KYbK8Ej2MZJCCu4YhtgZD4BPKFjne1O7HIQHkQcTHyyIF7wqWvIQGcmx3Z6RkrqkHqWlaQeBq4yd
+di6FhmIbfRzZQH4QHHsjKiI6uz/2ANg25L0Aynfx+VK2bS3HUy+/rI6UI3Xqn35BvEDu99tP7Hl
B/DEqRcJgjWMnxJgK4pQNi6vWM3oNZ+/qKyqtb3UZfev/Zv0fVw6ot9DcMQyFFeKEPKuxZGh/pj/
XyD+0bUB01cB5rJlEE9BDuSV29IlHaQIlkEi8a64GeVP4uClhy0EgJMkfI7Ewpspn2GNmH4z7p6U
t4nEtRMsAbMlHU+gLR4+rupcyTHBP7Di/s3zvaldDsKDyAMmRsNvJFueNrwD0p6ZmjgNVj1KS8MO
Yu0BGPadZ8pg4h+YttHPXZSwcAna8AVIP7RjOXSdzZ5xarmQHUy+/eEhQKsf0BgIxE8s+aEFFwES
n8EIKeKUH3ifeWNiRk6Ks1ngi+2fsaVxHchvgovwlsQyHDoICS3RjrBJmecgINxx0zeQ+9cD16Qv
y3z/Tmvojpz3j3DLjjoHF+1oONOllImKx2/krrKycRz8WPrBJhgx/NCoX2XHydvx8kaMvBl3T5e3
3fa8na14BJgMPAFHPLzSjDX1cEA7Pl7HPyBx/9b5XtRBDsTj2axoyYOJxmjA8rThHZD27HZ1nAYH
toNBuh227vvqFqifPWHIYOIfmLbRzz119gTBJQAnvgDphzYsh+5a2vL2YQeTb194CBTpeAgUPgLl
JwTXoQUXQWluugMZa2sOeaqByWFhJaQjMRk8jTbvpXEd7H4ycBHePB4CPe3LrcTYCAmyAynhYEY7
jlYfQgNBITvMDwKsCBSGE6crJ1hLr221BwF+Bmg836y1pUtJVDz+B+zVnB4HvwrkeTOG3zhH4uTt
eHkztt+Iu6fKU7ckeB6h8Ah0bgaegCMePhzMGFyt+HgT/8CM+7fO96IOcuxs+O8ygmbseQ1jNKia
JU8b3gFpz27XqGvXowgf7wVUO/YEkcHEPzBsY50zcQks2xF8AasfnFgO3YiSty87GHwXxEOw1q4m
LgLBQ6D6m/YTywYULkIoPIxndQ3KNjuClVCfj0VOs/lYuAgUroPdTwYuwpvHQ6Ao7qDOWQd7hSC+
14OH1TjjqftqULnxHjRsVa4ie0SxBzHG5H05I6LcmS6pTCQeX7y0ZEX5G3Hwn9644zYjht84R2Lh
qZh4Y7414+7t8vQKAce123gEuuomnkBrPHx8MuhRFLyVSvJN/AMz7t8+34s6yPF9zENHBiCYCwZG
g4YxGgx5nHgHpD2qXaOuVc+5Dnph4zfTIHtVQwYT/2CjYRvrHMElcOILkH7Y6MRy6EYUjkQ/diB8
F8JDIGTiInCmH7RgINh+Yq21KFyEm2SNrw026kHaUwlWQv5yhjtxj9UywUWgcR2sfjJxEQ4cD6ED
LYCQcBBXCKv/BI+ho7tKMr5fZr+KR9L915uQljOVKl4rvHb+DjSu8m3pEpOBZXAsjFubSUYc/AnJ
mhnDb5wjcfJWvDyZM824e7s8vUJwYB4AjSdAx8O/spr3fd7D2fkE/8CM+6fPL0wd5NB5/I0ljzHq
YYwGjyWPE++AtEe1a9S16jnXQSckkTsFOVMGE/+gTmxjniO4BB3wBfR+qDuxHLpRq0172oHwXQgP
wdoTMXARiB9Q/U37ScsegomLwId8vGfOC6/ZmBzGjSnGSkgwculhG1uR4CLQuA6knwguwhGOh0A9
ZUi+cSz2uuNL8op8oAQeDPN9UnZsjQEc8ZGnpsIvnJCAULOqrFKzbenSUkjKJNAtIatvlGmJPHg/
8otyuJwA4UM/gGU4nvnoDNlE0wISnWr6vrvfUwE/W7XL02tpfS86cPYPdq4NFiBy9ZeM2GPjUUp0
d4i3UrxxolbtfK+n+MIpWAp2HvyMZJ3vTe1y2DwMebAcYgJGvog1N+UhMpJjqj0zNepa9WgtdTvg
h0C+gQxEuLwlA7ENOYdqJwo7cJRPpC632lTvB1K+N1ny9rQDlsfqI0HU4g+vq/VjR+IHREbMh/gJ
JX/rUwbQghjBXasq/sfXQYQtWKrpj4/Q/GfmOfsG9wn57eOMvk/M197WK/TgBTcZQNhD04NNrnbW
a1n+gXNATDFgBJy3IBsE9S8ttKZLORqY8fhKxXgGimPfSRw8ieEXGev5KImF11Mrtt+MuyflqQdX
Zlw7wSPQcQhMPAFnPDzhSo6t2Hg77t+KxF+YOsiB+HETdpw9loNgNBB5OuAdtGhLcBpIPer5sWkH
cQjUUNGwoYV/gGzDhzLWOROXoA1fgPQDKd+biLy97aDjGRh8+8VDsN3QwGbQZdT1Mv2Ekp/GRcAD
hSKBhYWAMRAIVoKgss2SAE5cBNK/GA+B9BPp+3cQHoLVaTzGNzB/t8e3t0aUvymkgx5utWA8fucY
/nYicffdy7djCXSLh2+Pj+8d999b7nYe7e2k+oImWAjbgW6X/E7dT9umG2aC3Q+kfG/qLS8tj853
SfEQrHtOGxeh3XNtrASiogMXobVvWvFBXDwEl1w67Ogtw0Vw8RBccsmlg0cuHoJLLr0DKBo9JMVq
GRDEGfrtkIt7hXWFrAJS53g7SJFH42KK/EyK77COVwzNxSNbcbF/LcfE1jrk3rxnvXbeHWIrI52i
ETuARnf0V1sm6sPUlk56YORoMJRcCoMldleSh/qAoF3gP5FC5b6WbJ60GJM6kMjO7LYYjF4gnuib
AYjlEQkw6vegATCXNx4uK6Hk669XOABuLfx4xTtqRBCFSs53IYDvAjEpKEeulsmTKn6kJZO/oJuW
Ip9H/qFs8J74hpGB6/hESPq86BJW/D/rtStwYv4CVByC2MPyOny6UBGTF+ruJHrzZlj0aSr96qiR
fyHjS/2L2CIH8VcHIZl8uBFf8qSU36ih65TDXzT1fwjHVzKTzSWwWOrdkC0dilcC9aZiaqpa/BEn
U2OFobk3Tb2K4d1qf0uZWWk8btx2Xrl8spZZXXlhAnxD4c3P+as/ZiPjL2156TVjVzeyb6BZ+9Td
MrC1ynevXt94Bw0I19UGp7/yr1UI/+DKKzKD9SNVy+llPxwZQFqq+X/ft6zziLBRrf7dFnhq7NnK
l0b0jNj4RYNTt9Y07pHNdS5w0T/0WmLnrvz0L26rwaMPxBKh0gB+8+Dx25nw/bfh1wI21qUBY3pq
yvTHvo38XUrh+ntvUSg5ROKvDooXpsJIJgiHnroia9TQdYJnINCQdzMhZSQixg78MYOi/BZgfkM/
r70fvDcVfwQNyOQBPAEAHkmxho16uDhE5rKeUUj5OC4kQkh9lU9AwLtWGEUDgjnCfpwXatkcn/Hd
pQCTLXypkIW/RXxXRR81Hp6n9g1O8ol1eNc3A4nirPTOGQ9mpj3FxHIcKDecSEDzCNVSqS0rDfNZ
pCWf4KDzm3zRugofB1h3DQefNHKyy+FCQMUvX5NDdf69VyPZBFwNdyMOheJ43VhmnsWbHhyrhfUP
iSGapi8yMz/PJ7ytclj+6qCM/hokUiSTIFe9rtPNkJz18rx3SgQGDhz9Qwzoz3kLo4f0LcOpqZll
+LamiWbwAfRvXJV4rQT3pwbCa8byakiYXAUCmww+CEzgi9M4pNawzNgsD5MD6OagActQbZ+GzHyn
VBp8b6ViPL9VwWM+yMXxKB5IvXMGhAeB83tMII8a5I5QLdUc7/f4jHtyGTZ1KjJaiSSMa1YjI4YY
Eb4TGwffv4WWq3yl57sIYlTwHHWq/nO1ut3I0gKVVeMAyYnHGTBfpWCoUZfKl8zPvJpy2P7qaCQi
VGLGe9DxAev2uYZ0auB3GFgQ4HdLYLAhvEgeAPjQ2KE8ICT2fz3zBro3w267H4+W7Lzky86sY5g8
X8r4inuT7xcz7JrCMMwXPjt4KpDYsvegIXVYmA0IKhohMiGW889AXg7M5iPbI/ql0LRaYU5Hi4+B
d9Atw1fhVK9ifOc6OnWMcIRq+STI3o2zZ+taTq/+Qqc1xIevFzXj2rRn2Jp+eRfjhUoktOzGbhss
kWBog46HJtfXGHcDqfeEzbcG/DJzGX676Jh13wHzG25n4Q+0hUKhDQk6PzJ9TJ6Ww/JX0ghqIyhZ
MuGcmRC5xY9OIZ3uNK6WlYjfAa8QNsziawz9y37wUN5DgPQjtxYLL22Rgw1g0UDLostYkd97H6dp
8PPiQC3Nv7CeY2oVEKXnuQxXIXsIO26IyzDJPSv5KskqV1PDM7t2Aidv9BT/C1g8XgsFwRwDWFQb
8VXfMQOCkP/A7xleqXNw05ZjSkeqlvfl4/P3R7GWsd2XPdapRHz6jWokey9+QdhbShh3++nGi1cU
ttahyke4kvoo0+WGytNsPtq85j5UPLf7l/pdtzozmTY55K6/bQNz47M+7hdVtqbHcDWrCnzpOa3Z
mJTt/Nhu0/iWHMRfSSONxoQWky2ZIFpZRrrL0OlPfxypg6c8OhI48D2EX1ueEOl9KRxMPIREaQWc
h8dwcQ0yPP4XgP/Q1/kMWvejmb4MDLofPv6SQBbfF7PGHsIJGNpy+XW1vJp8HR+/Bo9iM6qTfm8x
k9I3DubIfi5+Tz/reeesEF6Bx9GgmytD4q+P3PHAcCIPmvGkiWOu6TzvrMr5/gIyrxnrRMvf8joq
arw+6VMK3d69npfkqvQlvfgVgFfx2+aEBMXBD3NHeXkP+Ow9hOskSX6gYOfHS7GSQw7KX/VG5Ack
qWDLFN9tvcts6vRZvLBtnn8yzBz4uzuVIeOOAVKHnk9QK4TRn0YeenAuVY2q0Sv2ovFaKUcDQaYC
/lm0KPxhc/vPp4YuA9/cyu23F2IbJa3OMaw+8a+PoNFCguKx06lvQbLY3FKK1yFVfOy/eSHG7UVj
OZcs3RwtDXBzaQatGLbkU++cXcX1MeWJzUz48rHrA1LMFzxCFa/GYg9shqimVAe8Pt/37ukwzdWV
+nhBuwbEr68vb1+fvvj+5bWRu4pHl9AUOXZD/Bt+z7zaYyaMP5HeXIyhi/W/KnnkVJHZ5bXErv97
tRxWeUVRQoVBIwiRY6xJl+Qrjdx/vuwT5IgSLhI5TH/FctCNIJnickRVGtVBnz8ga1xk5j+xTkGJ
88WEwB7p2/AUXhAfIEnxeZAGJFjex2Ont3mFQA0IP92du0FL5SGonFqocQ2QznttnxaVoJQorrg+
Ll+TH5pYD4/NPnXvxA3TXt9cUiXPJSOTq6oh8fqZY3anYb4UVhMFTrxc+B7EPr0j9C1cYG6DNlXn
Pn9Oml0zCVpwb/odMyCgm+ur6+E967/1fyW5UPyXsSNVywbSMlLdf6lULBa3d1kG+wql9bD5K2W4
4fnJl4vR2gP553f/23ZOvOoNER69/cNSj6ji5hWbTquUOBC/Nng5blKO1tT/c0koWtbvFIRC3UB9
OHuqZTMC5zcL8GixGFB9M/EakcP0VywHXRzJNI1kWj4JxWJBUKMzsX/SdfKrsH/yyX1D+9JwXy5x
wOM6J0eraEy6/WdwKA8INc8Lt2M8jFr9ZxsxPp+2s+kpfBMNtM2XvpWWNE/tsvVoCN3tmUs0PaC8
dFlaM+/65P8cbWQ++9Pct9CFnv/sT+cVDr7+n+hc9fmmYe00k/tRrfDXadAmYeQXT57wzhkPgGt6
Vu9ZBusFTGNHrJaNo2viN0wtu90W14T12L0RTaLfNcisr+/9HxxcuvFG5Fbq7l4oA5n1v/74jeii
TxsbUgzikF1/zORlnHnZmDg1zXKFb7mcOOTjhli4USKH6a+1SKja2oguU9WuYemUfn76725Mw9it
hSV4D4Hb/pMqLPvGlkNvQFia4KZ4vu+iiZ0JcMmlt4oEjVnEBL7tI4t9ZBCTP/e365bikime8Xo/
EBNutKNLLr0TyAHSdKgMCB63Z1xy6SDQIfrQyQ1/dskll9wBwSWXXHIHBJdccumQHBACweBSMttw
+Ng8GAi5jueSOyC0UnW+1v9zeXG0tayYxLg7FydtZl/rA33E5JFqazcyiljG/Bf3YrBgnKYya4tH
CopYKicyzny11lFYUWlNWzi55NLbQfRjRw/+kEiwcSCvXax9pf2NBF7TtDOe0ULOjzds+0SnLxr4
cdiDhbGhBPE3v8Wj6ny9Yr+gIR79vudA9c97jM/Q88ECdP6ceGxiIJc0A6uUsIq/RQfiINsIOLZ4
ff4ixCuPfqIThI24zMLsD2UED/7cZ6XTcBD8/EjdfKgdUD8/EihiuT97mzabiDWp5rhwAWJqJw6C
ympC0UqlBBPIQogruk76jqaDDbJKfanKF1s0u2vHwetUQFEb7Mtqw+nY0b/s+AXwaTR8rLIehsab
+Bo7urFfalCvmxxVv7ZWyzxGYt+ru9B4sK8Ts+ZRzbgVbF02RpkVvtr+eQcyBY7fkn3rOkJaHWWZ
KNpEY1I4c/Nkp1k7ym+u8uY7V8X65nAFtXZcc3ONXQ2FeqzFvjFlb6eGtiu1oCBaaXS7X4KRhjse
uHTQBoS70L/L0LUx42OFHISUkz2i4mUxGp0vdqEAyoWcB7l20rdW8McgdSGH8ewujPu5DRhxTi+3
TtgwV+IFjKfoFW24S2OU0XgP/sa2Fy2hfVKu3FjVCTAkkUi8631T5EAJ4mv+fUF0paH/AwZQrTJV
HEbHw3AWCKtQ2+HjxSIc1WkVTn+Hj+f17yAqM35I+P+Mug24kBMwakdN4jvJ80RDsOL3H8I2Snxi
4Ecd1hGnCMB7zcUVDzCHY//vUhVR9QI8XLNkh9PZXKm5qpOwSCfPq3bKnHBPU3x6ynVRlw7WgKB9
IhqNPIh+fNa3o3k87OVelhKhf63dfCxA4+QzSmLgB3JoIgll9lpBaULpx/I4OvNgyVf5ahJIuaEz
loWqeI19PJvweh0L+KpUQ3Nso4nLjSeCDxrQNFI0HotF4/Y1UjrDnGnHShX8XXLlvoaX+1c0lGy6
T89eBuZqYbzsfR21rX4HEg8FjY99J3ReMcKs5r/JnvaLH0Z/noHXWz9IWvqBfIMK8KzXX9Wv/ERM
l8fcZ1A+W7EQfuo+ZKNxcXUu0i73SfehW51/ttnG/gqNCqfy/v+9CY0MrGLJDpMasz0oGMKO6LLG
bM2l5Qkr9a0694YVf+u+5+3S20o0QAqH0c7eYFXx04P/+0pWTXu8isJceXOwocAZL/8X983iclmO
NZ+8Qtsq8XyFnfj+7qYC88ES7/GUSbnsRg+vVNjp9c2gJFu39R4PDiupcdw/7KnBmS/ycEbuump1
xIjtGGiozYam1shXlLd9/xdmOOTtQcWPmC7PCbv/4ssfH4F7DHROIX+duTunty1zj15SHakadbx1
zKu5b71+NHNT+YHrrRDT6Di68Dep30yDv26hcYjp3dfe4/XUtvigobPw1TUsz52G8EgpHRMO0Veu
3Yxs9MDVpyob2+V+6IZaGtCNEdHhtj+g7Et5z7OPzqXhmnSdM2WHed8lI1VT2MdULGvD0jwm7Vlv
pbW9l27n/urnFc510nc0HcTgJn1TMaTU4kWO1TgJb9Ylxgc1lpXg6HIe4sUmvkCEUgPvwnHjyzVg
ZX1Hzytwdjk+lAefnMrTHyP26J+DjdWa8WoJltdFnZ91SZq3B+Tw/SXzJe940cuqTX9F/5hnAKzh
JTFufJgZ8PdovUIRf6e6CzM0Cux+g3ylS/8eslJBx6F1D1iTsows4A0UwP8v17RziO9aoWkNRV86
pHJIf4/f++Bwh6ZSryOZIjUzZG/b/5Jw4EqAmZdCQgVExpLBNEVHYePlWJZOR8/1FhP1efeacDcV
D84Kgf3F7QBXb1ND+xitoerzuhidvAr/nPfJkC9XrwKOFQseTryan8Eolejf2XMysN5pu5yHlyGs
Mp5L6VZ4dKWM3rQ3raAfUo4X/9Nv7xFed+XoRVdfPfpDcwr9XnbKXCCUYx6u+fk/yMXnMzJcs80K
q516vmJcePX7cdsyd8/tNrPHMa+LqlYI7O5LR8gcG8UTeHHTBh64f3yQnM9e6uHAw9XA+5xiinM1
lsfgEIpyngbzkM5/39V1Dtj7btrSSe59z/94BBjeWI3MnHrv9fquQF7ib/hlA75y0032COy3n+LM
/zWW9eonDM2TwXs30an4vt3XPnbpk7vda8JdIRycAYE5E93nnvS8uu/n2lx6bAvw//RU+Zob5zmF
Q1e0DOVN6n1bK6F61L/lww0+e0Oois8062iVwGfscjzUYfqq2eVVSD6+hR4Qfl7/1M8kdJ/Ox0bf
M0fFlKvapKZpk+Z4AE3vZTi5+BWZq9Vq/t+VIC3W91/6uL8GSlO/ttP5KrpclaS8Wm9bZj5kY/So
Oi/NDom/JpRPQ+Q6fAcvn7cTVQ4ElLHNY1UzD9aHojM3Sb4aeNi6KY4uj8GhKtdqiner/jvtHaga
Nuogdzp/h6IMslUsN/x25spLn0+nIYfud5p7VBhpqkR24Ly25mO6rJqpeUP64g3Fr6etdKP/Mv9P
/uPECfeacAeEg3jLgN9DSJb+ZIytQaLI1ZPF5prnZeP9Aim0ctWvGZg5VgtUQvlUXmM8MuB3AdCK
2y6XePezdRAwNIpQJfvzXn8JzXhDiufq//fxddEKhE9+tdtXaxTfw+fowvj0tbIWrOJn/A2Gn0qA
32s80BePnkwB6y/httEtC75r6Uyal2EKyKBedAOUOunpXAqt18XljIrficB5xj3FgKD6ixC4ostX
fUOauWqP1iXDRh3lDmlNfDeA5dbvYE7KwOg5DYYr8+ALipbs+D2ELmtDs5aZxupVUCIgiO414d4y
HJwVQhPPXQpamVcbd19xORoAcpdw1Wb9ZzcCTOJTvOZ96io0p6qNMvv/s/cmYHIcZZ73W5WVdXdd
XaXWYRlfyMt6GQ57ZBmjx5gx5h7mm1lm+BaGAYY1uzN8Y1jM+GF29sEGH5RsIWTLp5DFmB1gx1wG
MzK21tg0tuXGxoCNjY1kyWqpu6Wuzu46uiqrMqvyi8iMNzLq6i6pu6VWd/wfW5FnxBtvREZGZuf7
q4d2kj2T5F7eIJcVGUPc4yq/uVaBd4ySAcH9Ua06neJn6xM3PFj7F6hO/OO1w10hForlzP8bzgTe
QxOlXjMb5Dmiz+PcXbO1yvaDN1TtsonRja6fUpkZzb7V06eZ8rBlD1PZeuogBbv1/bcn7GOqz91W
p/YZD3bJpMb/ZBEoqF3LUuq6aTC7bcgOGch21vdssxRIFnXXdqursXgWSx/+ShYU06zIS0LOEE7S
DKFHhT03XPWpbTMeYgRyC/H3st1vnsdcYxPqsZ6i/e64WDmDG+fbdik5Q1g8A0LGsJRZ5rGZgyHZ
klJSy2JAkJKSWqoDguQhSElJyQFBSkpqDgPCUCIUO9bMr0qD1RQZqCVC8V64Ax3VHhA0lMFUeKcx
M7NAyAT5Bd1S6MQykJJa0hLeIXTjFjhKlPNwrG8KfTGt+RsByhywunAH7Esw6LE846s7/KnN6DMV
5/NEl08Qqb7jYfvTiZpy/u+wGJtZsHqkM7Mg+jecWYD8gq5prKbqpNqNguwkUsvyHUJnbkGAhe0a
auiY/3LgadikAVeUOdDGHRCwC2rdrBf7g53y6gu+3Vlw+QRhc9f2Islr2NBfwOvfYRb8pplZgAii
uM9lFiC/oFtajHyWHjZV2y37pNRyfWRw+AGGXwmS6ywZuDgM1gXTPnr9xt6o+4zRoFcl10dwd8AZ
G5z1UIKeonE+Atlp+RX6hd1bPeC5zzkycDHZQJkDWyl3gB07GlTWxqJjxUu1SJxfvLFAp5+BUse9
zu+MC3yCcYB35Sw7OEhDpEoHZoEWe/9qZ+FwCNTNzodByC/olkIqd7d94APvl51Eanm/Q4j+g26d
CVoxsiUCR4bDFXpPfTkWrBQv9FYj7xwE8xMhex6tOet+MsPv/3gK+QjFWwqQjOtxMmbsA/prjlRn
6FsaZ9nMgYsod8A5VrvQSr6ye3JFJJsKcB7hDY3HnIVmLgGfxrh8AqpzBuivasdDIfbFvzbazCwA
GIqtqG9xfjNrHYyS6YQToYz8gm4plV1O0JCdRGr5SGl6DrC5BYb3K1//2kNG9qKRL38Rbi4H7Cvi
5sPTyo4XLFX3f8tQ6nk7UIetv3xTTWnsLSAfIfpdBfSyYiSqMB2sKI/YHMPHKv/qqZnb/Tc+RLkD
13knTyPH7njBNJTtihK8FSr41WD6vlUMdtDMJSDrNmxA4BPQdxKv/wO1RG2YO5z3Dp+5s5lZoN19
h/fAjSzGSmQW4HK3lD7f+Gl8JWUZyG4iddJ0Uj9dtoP1kYGQnrJ+avMGnAd2z3SSkhAiZhX5A7ge
CD5w6dFzBD4CxN/yiBkpUF6Bc2yi4APrsl0Q9JUodyDlHJt8xeYaBELue0dtwIdvFFvJBtZ7djXz
Cci+vM4GkkTB+Va6lVmw85NqkX+hLDILcLlbSg65aps9lgksAympE66T+mGSfaHd3/+qUSWXZe7o
tss1/laQpD/KkVvzh334XoCvhyrv3pw6DKVaTbffG0CleE/1b2n6QXbsjyema8Yu5x2F9w5gxyqw
h8/M8ZbvvtRfk8m8P5PJ8L84xOk7BOVMf8Cj/F92gb8uiRf7+IQzjr5kB0P9UMNr+OPjW0JRfIf5
0vv20Jej7nJN7ZoSOe8Qqhk5Hkgt63cI53lfq4EBWjp1Plm7jHFJ3kZ2ZPq19A4/NBguGdfHzcqX
oZJJGPQv95STuMYTGHyQ3PbPwncI562ID9l/1vfYI8tzzrEvv+EdQ9oQeK8l17bzR4G0En1W05wL
uFKvP16v1/mEyZ6o5Kby+Yr3MoAYGTfzvx7VDM3+XiANzzlzBt8q+g7BrUzqv1esTNzJMfWbd4IR
D5J7f8JZTgS7pnykOk+VnURq+aj5kcHmFkA6v/L0Z3Qt44FwgTwXeO1H9pBSgkqfZYVLwL8tYOsQ
tMgUW+AjaKsu+KWql0LudwijrzEVb5U+d9jcAXbs4NvX7wmVdr/LYzBaQOxV+m+n7xDSk5DLOD+n
YPMJVPJoYT+4vDYHgbq3gZiCTswCI/5TJ0qRMgtoHqp/mvMLuqWDl174pKdvymYZSEktl0eGzsFN
xrN0nmwU6XO5tleYMw+d0xzE27TuHO9sX49zc74TmtbZsfb5Wt/c7sJa36ocX4kEZrqARStwuVvq
PMNoHtknpZb7gHAK6ziZBd00uFF2SSk5IEhJSS3HAUFGO0pJSckBQUpKSg4IUlJSckCQkpKSA4KU
lJQcEKSkpOSAICUlJQcEKSkpOSBISUnJAUFKSkoOCFJSUnJAkJKSkgOClJSUHBCkpKTkgCAlJSUH
BCkpKTkgSElJnSoDwhACCTX3B5W1dDdKoTY4xI4Ykp6UkloCEhFqxu2fP7LO+dWzgHHRHnXE5qAG
xtIbfnWoXzjnc/9M/z1zKnw4nVtFDkqf++TEygOrpDOlpOZdJxGhtmfYC993FkP9PzZH1zqL0fHn
Rq4Vz7nurDPPPA1G4ad/qL9m9EzQJoer64yPyKaTklpSMwSAyCE2QyCq6KdNs8XkK2ucX1g0oqYV
olu1lV77V5Sjw2dOjQbJgaGRqPxFEymppTRDoL9V5P6uWrI/gItVuM15VxA0QzH7p0/PMIv0d9aD
0bWvwDCYAHVYIdtOSupUV+tvO/4EF2Oj/DcR44fP+Li98KucvzRFfz0p82qMzgc+VDvq7YP1a8bC
oTrIHzSRklpiAwJADQeB0mvwZ1cTB653fgAaHgS/s1AYeIX8m7o7V3/1CwD5L9bLPvkHTCmpJfsO
IflKwsPfJfChIX7A+dnFxP4z2BBhlAbsIUTLwHhKelNKagm9Q9C0Bnxfg6sm40YB4rF4EixvXNP7
IRZzLvYc1OIGsa8MD9PVlKF9AXxkyDC0M3MROR5ISS2pGUKSPge87/HYq68JvEzXV1dir57xe/un
0VfZf1OAVD4HK6uax5kW+I/0Q+AQ+X+sf+I1B+SAICV1ys8QjvW3HZ3fhWYzir3veTklpFJSUsts
QJCSklom7xCkpKSWueSAICUlJQcEKSkpOSBISUnJAUFKSkoOCFJSUnMeEKxM01q6dbtmsA1DRkva
la10bBpCXJPRIUO2T+NGGi3ruDltNKVi/p3KZGc52WtYaaOFCZUZmiGPzupi3ywnsWoaLeUaQ13q
MtSlXDcVltGvBtqmdfTxMbUZNPlthpoZnc9P99gnZpYVnfmLGK1L8bh7JivGfkFM2BmJLekBofk7
hPCbfkz8qUamhG3qrstwydkeMr1WKE/hCNAIlIQ0bihGKTR3myI15fzfkaK0NXVPPeb0g9AI+Sdd
ByPiPf8XHnJM1WdGyTFGn6lUwV3H4/BcMQ/WIftMn/PdpTbgn+bb7FzI0V6zb5Lnpq2GhqekQmbd
00a4RM9QzHDBPT6xv3+CFDZT92+xz1VwFOh3oU124DLageVjubiO5WLumLaXK+4xYgbW0vENzW00
Bekp3/m/KdmlrwiQ0qmPnyu46/ED6Q17jrOWbVccK5OK5ZusWtFxiKhTvfQJbF/uQbKMqd1HQxMu
l0NbqVQo8osOcaa9ZfR0rxmcbt4mlsLsd9vGbWPaJiuKk+nah+4+oVfoCf4OQREvYO1zylfJteIN
6MLGi+6o4GzC2f7EXfVY8GAW+nyVqmda5anXN3a9VczO3aYjN5qlUgPgtsboDY3DToZHr7nmmnt8
BkTV8ve+8dhOSJTMHfdNZKGRhrftpc3G1vE4PFfMw1GjBqrTE7bVPWbztm2XPHl9YyRLc5u2ntoO
d238fd0X18GYmp54ZLoCW/3l3PU/38mP9/fVQtaMdWm1zxW1dMeY0WQHLqMdWD6Wi+tYLtrh1qm1
XEztbf3Fy+ky+uQuU6+rt5HaRaa/d2eStvKtlpcYRH1857TK14OR2vAstWTlo9+6C8u0L2iWb2Ha
ZyQpYKOHPoHtK/YJcZs3KvTdbaZKto7T3V5n97bQdC2j6k3bBKH9btu4bUzbJD+SLYefMU/oFaqH
TmhxTY8MZ6wubqCzhvsgGSTXnv/iMLm1PtUg/VGJaPZ2qvUAvhfJ6HE4CGogzVNQJsnAPx+fMJM8
NB9JKyE3w1Qqta5yELTqLlgfuJy0MsC7Jkg7qePen9H9uM6Og8pDzrmYCjMeNe707qQZ8rjbPmo7
/ynnaJLb1MTZpMYFQ2v4QDv6IqR+VQFjNAip4Dvd4z3WbHVptU+oZSpV1aea7cBltIOVz8tl67xc
tAPT9nIxdZbj9jL61WOQ3F4ktfs98SkdD35ep6XbPr4yxdd7qSUrH/02w4zUKRME7zXIUGCUh3vr
E9i+zIPnJg+6qZ3nb4VzPhyx2GGVQ84dbywHar7KtuXbSkH77bbBHBvswsQ2seblwsvn84vykaFp
hgChn/z357aD95InpgoBCIe+edcXVToveCo8aZ17P9l+Pw4j4RvgnomaAqFaHVMjv2agFD4yDzME
iHt9+zfDUDZR9wgZ1mub4J5Dn90OtUv22zeb0I00CdTZiM3W7eOGsg82gJyLafOYa98nDSveaPB7
hD5Atg1l440VlnO08XuS28jn4WtkUMzGzn4AfFb9ydvJPT5k1PF4CFYCt907S43b7HN1W8hstsNo
JOgyt4OVz8tl60K5jh1u2l4uLx+XuV9HfvPqlvD1pHbbdVAu3g/Go0rdNB0fP3EJXyf3yHp0ZJZa
8vJtv3UXK5Pde+18oze/e8w79dVZ+8Q7Jsq8fXmfmNjUlIL3A/fw55jGbd9kjq2HvmSn2VhCB1+9
7mzreKdH+389/mX2aFcJ9BEr7TaBMWz/434A0Jk8FCyACi3OGULa3LdxxWVkDPxM/qfEiqncenUA
YPV9MDmuqp8h2z+LM6vqAYpbcyZ5mK4GY1/yjfNifd0yzwNYC3o5Xj2H3zwvmAQ4CGQ98XN7/Q3s
wZuN2LhuH0fOnabnYtrct+z7ZF943PI0b6uSEvc7Rydv+4VtSXDUIBdg6O+TlmnB+e4dw8ljf6zy
d6fP+p6r2T5XSfNAix19EXvZtcMp3y2X2eOWG/8ZNKXt5YLVss316yOBMZPWrpiKmqS6fYVxyyv4
mK3DRK1cnK2WWD7zW3exMsHNNx/5Ud23yur8llYbzFTSgxrtEw/X3fYV+0TTNs+fgZam52gQ7VvP
7uaJxgG2uzadiJ3vad5GS6nQczTB/uRjuJv4ukCsfA9tkwrxzOG/mUvXTqLE5cUUTyQOCBXv2iiQ
qaNVqdM3qclQsEZ8d3gYEsF3G8S12G+Tpfgqilvrow3AU+JWNffr/vkwqqRHpzQYhklVU/GNmFZ4
gczXnqOLUxTrmCo86rw9yr/dmR+ydee4YXjYPhfT5tmaXYlRI6TrsaZtG2C3GlJpaHeqqNOozjXV
8vOVGwAOfKYS9/nAB+Q2WL+MHw+pSU90eJa/N7TYJ/TCIn0jLtqBy9wOVj4vF+1xy82L9ncql6d8
mfv1NJ3kdgapXXha8XlJ6dVgtWpxH+M6qJqnb3iWd/ysfOa37lrDyrQfNFi+46uqPrP/ko7H912W
TxQv68M+ge0r9ommbaSP7i3ScyBh6qHpTJTuLnFYx2RNh5i3eRvRuQl6Tp9rv9M2YhuP0jbxkzZZ
fe+8XHjxeHyx/9lR029WvKGjg+D5d4W0zuArBZ12Ye9n0+f17fIDf4eQjv4sR5KX+veQCZYqpKvn
z6zxiRCck36cPNKwJzg4E/aRf89JkylIhAwImdclVfHexNfxuKp9LqbNbUHvGy+coQY+5lOathX7
30+OJjeidD5h52b0w8ZogXSKm/WC6YNi+vXkkfdd/Hiq38Oberl3uvZynWm90mIHLnM7WPm8XLTH
LRftiFvd7tni3MFe5n6tpWBjRKdjVTVvquA7Uw14lP/LfYzrVD6ozlJLu3z02wx/j2BlMtn5aoWS
Htzb+VWdWq1Vq1UV+wS2r9gnmrZ5fgvrq/SclBoNqL4jtN+edeEr/LWCRy881LKNZl2l56iu/U7b
AG/j97ptMk/vEBarhHcIZ+36CfFL8luG523/ZwXUfqiYK8vkRuINNIq/3zH96SfA8zb7HUK98snb
81dns+FvGoZn906ehownstlgde42GQqkpl7cng2ODl19Y1gHK0V60ECVPnlmQxHDgHgZzNc9k78u
Tx9sdfv9Nl9nx7FzeR5t7xA2V6v6H+jTTuyWB3BbNvTWob+4O6SD6c89czvJLUCeQT2/NUHLws4f
jZAqh42hu4bK/D0E0c3RyZkfr1vsE6bvPmqpaAcucztY+bxctMctF+3g9rSUi2nM9oH9DoH7xA81
8CgGrV2q8vPtZb1aNfz3cB/jun3f8H9hllra5aPfugvLdOxx8r0lUjMC7/1GvYc+ge3LzvextxGY
kgy/UWZL5apeNQJ09Ky/7r/apxCHkqomqwUy/NaPXofbBHH7nbZhfYP4+mCWt8nc3iEs+r8yCN8h
BIJ03hcv6eHI1Ohpfa8MNJTqW1/KqbvevHJgLFBO5dh3CPbj2rpxMKJWw/6jPE9Nj3p4Hv7MEKh7
G/Y3BpHGhc8eSoHqq4DmOdv5YmgVmNE8M+K1OUhPQi5DSsd1PA7PxdRVZt2TE5mIPcW1ouSx3u/V
6Yc4ObpNG7CsADnazk1fBZkp0jX2r4JIVaknx+kftj126Xi85fd4pmZssFb7hAmZ5yx88OV2EEUt
+h0CswPL5+WydSwX7cC0vVxMqQ9xGX2SLkBDjY5DuOY7/yXHNKd05mNcj1Y9H9s6Yy2xfPTbDP4g
Zfr6xm17WL67/6wEo2dZk6Fe+gS2Lz3fKLG2Zqm9PS76OGZU6O4z7X7r85fpNzSNQqh5m/jKj9mP
beNXKtzXtE2CwymoXLmkv0OYCZBCngOG1uOS0WEuaIDanK4enw+btL5VrFXT/97+RNppW8eux47r
9XjWtUea62kUHSbUe1nNMi+Jg4uxemSBfp4G7XDKd8t11udaLvok85P1Tf7u7GPt3Pms5ejw+uZ8
m13atU/kevqtQF/syEy2tlYlWS/MOl/lvrbbxEhX9eU6IEhJnWoKf+Tfpo7h8Nju9cdYQKy66Uo5
IEhJSZ0cSYSalJTUyZIcEKSkpOSAICUl1duAsHh4CKLYNpeVYDRtbz3XjfFvD4Dv8G0h8gcyzfu6
xscbvSMDuvIQ7Ph6IRXzbeUhcHu0phTt1Tp4vgvroKOJRnMKzeu95NEzD6GDjU7fmflI9F+TLYzr
IPSX2XgIPdajowU2E0PyEE4eD0GMc+ccBGQlsLh63I5x8rg/M+nE+HckBdg8BDHmnfMHGHcAY+Db
4+ObeQVz4SGw+HqeNtnRwkPg9tQUo2/KTdFeXG8vF/3AyrT5Bpiif9GX3KfITWjjJRx7LVsl8gxY
Ob3xEFjOYn2Q64BtbvfRdh6Cm7rLXXgIbm9xGRXY9pnRCGViSB7CyeMhiHHuyEHAfRhXj9vxWNxv
hp0Yf5EH4Ahj98WYd+QPIHcAY+Db4+ObeQVz4SGw+Hqeina08hCwHFK7RNFyU7QX19vLRT84cvgG
mKLP0JeYIjehnZfQtZY98xDENsVyeuEhoP/E+iDXAdvc7qPtPAQ3dZe78BA6sTKw7Y3E9MT1ycpS
5yE0DQh3RIyLSQsp99+bhIoShQ0TR7IwqupbH7FDiMl2ehRp776XrslqnxsoK6GwgSkoha8CzEf0
M8mjEqDf2Gaz9/S9ZMe1ajfu3rk9dK/J94UqtfxNeze727PZHcWRTbhf+/zY5u0hwwSlHNzX3ICK
EjfpHYqc8ZlNJSeIoJG7hhZraANl+iU2BOtOXykD5P7n1k3OsSR3cjcLWgY/nh83g39Z+SSnO//n
FzeJnY/lgWmnbaHYK/mbwmVeDtm05WGTp9xe3N5WLveDrZ//S4hajyn6l/mSp0o5btuMPv5HMY/O
tVTiH35G8NcMbcvaybHRLserXR8uew5vmtGPzH9N9alHr7VdgX3CzvPlzfyc1Idetv2GqbCNVr04
rXSrB7YzuP2EeiEbNE0I1+b30+V8tRpcrAPC4uIh2G3O4txdDgKLi2dx9SIfwYmTd/Zn+77uxPg3
8wCYi/G7/9tYSDzyBzh3QOAcNMXHt/IK5sBDwPh6Hmcv2NHKQ3DLiXtqzyk8dfkMuL21XMEPwPkG
mKJ/kVHgsgocm1t5CTN22x55CNDEM7DL6Y2H4PhPrI/Ly3D7SycegsBFaGYkmF3rwdoZRfsJMjHm
HsvAkQgdwAgd6AiSh4A8BBDi3F0OAsbFO3H1Ih/BOZbtD5ecGH9o5gE44w3G7ts8AnD5A5w74PIG
muPjW3kFc+AhYHw9j7MX7GjlIbjlfMnaPeCmLicBt7eVK/iB8w0w5T5DRoHLKnBsbuElzDiG98pD
aOIZ2OX0xkNg/hPq43IdeH/pyENwuQhkOdrOSACRh8BYGRGRleH0E8rEoBCAufEQQMQgtIMRTj4d
YRHzEMQ4d5eDwPaxuHp3Ox7L9h8ITf83n105kQfAJmmsF/CYd+QPcO4A5w00x8e38QrmwEPA+Hoe
Zy/Y0cpDcMu5shrZ56YunwG3t5Xr+oHzDTjnAH2GXITTOKvAObeFlzBzLdmMfDYeQhPPgJXTEw+B
+U+oj8vLwP4CnXgILheBjAJmtZ2RAAIPoRMrg/UTysRQffPGQ3CH0sUFRljEPAQxzp1zEHAfi6t3
t7vH2vtTherNpireu4QmcO4Rbsw7xroLvAOHN9ASH9/GK4Dj5yHwMoW82ra18w9ILV/PU9Fe3N5S
rusHzjdwOQfMZ8hFqHFWgXNuCy9h5lr2yENo4hmwcnrhIaD/hPqIvAynv0AnHoLLRQC67G9jJIDL
Q+jIymD9xGZiqJKHcPJ4CIBx7lZK5xwE3Mfi6vl2jJPH/SzGH1wuQNs7BDfmHWPdBd6BwxtoiY9v
4xXA8fMQeJmYl2hHCw+Bl0Nqd9dUUMGU24vb28tFP8TCOvINBM6B4wFkFGCK7xBaeAkz17JHHkIz
z8AppxceAvpPqA/nOrj9pRMPgXMRYiFdYCR05CF0ZGWwfmIzMQ5nJQ/hJPIQSm7sO8bo4z6Mq8ft
GCeP+8M1ZXplzuUCuEIeAo959+qcP4DcAYyBb42PhxZewZx4CCy+HtMmO1p4CFhO4IJfWrQRMEV7
cb29XPQD9SFajyn6F7kIPEWWQjsvoYt65yGIPANWTk88BPSfWB/kOmCb2/m28xAwZeyDNkZCh3qg
hygPAdsemRiShwAnj4fQ1MX/3Yndx7h4jKtvid1n+zvnMUOXZkHvTnD+7LwB5/i5cQl4mUImrdua
+QfIZWjlM7jrvfmyzZKfrG9Km7cfqy+P1Q0vpY63b2CfcLfNwkNoe8E3Ow+Bl+z4WPIQpKROHUke
ghwQpKSWsCQPQUpK6mRJDghSUlJyQJCSkuptQDjpPATUUKbDRh67n24OLGLrLnfAOIaSnFh3cb2Z
N+BuP/ZadOY2EI31whAYarLPTbXmc42hYzLJOV3rxphg6VDr/lntbPVXB08LeYnLQ8fhWayHy3Fo
5iGw/qgJPUEzeuwPWnvdQPIQqE48DwEVqb7jYefvyxjH78boYyx8/EB6w5MNITaexc1jZDvu79jq
POY9s+5pGuvOt7XyBjAmHnN3OQhuHl26LLMDuQ1C6asti7IORIZAa76casDsw5RzEdi5yE1oV3P9
HT+ir5Bz0MqYwBS3i7yBmWuJ/uoukWfAyu+Jh4D1EHkKWA+01+6jLg8B+yP2V7Hvxg9AesPjbaW0
cidY3Wx+BkuXOg+haYagHd5Hf8vbauq46/+Sj77O9seMaiREBtC4Wi3rFTf1NY7o9co82hY2d20v
2iP1aV78XvQs0GueswBOt8aqJv04bk39cdrfcT1s6tsL9Jy+oBNDwPZ30lrAPVO/q+bekHK3DRt6
jIZsrQ7oR6cHAUYsyzrt13buxQK5TzROayTrLXl0EbMj5te3qIPijrMurdYg4+ZJ1ZZv0fCI9mGK
9uG5Z12q23l1UFP9HT+ir/IRfUvFye2FkuBbTHE7pjOI2Yn+6i4sU1iu5LVpSFqz/LWQ1eMwaYm1
LFwY64H22n00wIdF7I/YX8W+61mdrLePB9z/6F9WNzHNKffCUlbTgHDG6uIGsGMWkkEDov6Laejt
Uw3Y6lciGo9lWE98/SIdPYKgBtI8BWWSNHRqHm0bB3hXjvbgn9dDOEZ5DENrkNIrDzmF4ZfluE7P
maA/UDrutb+Tn+HL86SJuWpHX4TUryruNpLRDfRHOUaDkAq+k6ynUlX9oJ371MTZQq5uHl3E7NCq
u2B94PKmuVmB1MTH8mTxEK35qmr8o4J93E5mn2sPy6vDDFCsP/NjJWT7Sjv6e2KTk5vmE3yLKW7H
dIZaOnZyf3Wfih9hZdq1cpYb5NIzysOzzGRZPUhLrKscZG0eYn2A2Wsf91t+CvZH1l/dvtvXes9r
L4X5l9XNEtNjj2XIE50yA8Ki5CG4upMyBIT4fYzRH8o+2LChLYGoGR3JuuvAuQPOd/Jsf6dprhXH
mHce687j4Ft5A4yHACzeH/kELXHzHWXbIXIbmEY+D7/MsUfgl1gna8/Xjs9H+7idAv/Atge5CR1K
F+rP/IgcAZdzwHgCbVwE5AwIvIFusu0U/dVZIs8Ay++JhyDUA3kKnIfgchxEHoLYH2l/5Rd92KKO
fleuQ7do4044dWv6/cxjjGWYtIkHFHlwnA/Tkocg3sTfSB/Q3fh9wBj9taBP27HwuZq/eDq46wJ3
wL7I2P5Oc/mwG/NOY91NS4iDb+UNMB4Cxvsjn6A5br6LqB0CtwG1tx78rqE5eeIsuz1fJx4Q7cPU
5R8w/gDjJrRLrD/zI+cIcM4B8gRauQi4XeANdH3Gp3YK/ur6GCjwGVj5PfEQ3HpwnoLLQ3A5DgIP
QeiPdn/FLlWjLwVzpcHSWqEUxkNo404IbYDpMfIQGN/gZGMOjmtAWDQ8BJQTA+/G7wPnIAzDw04s
vKoV+oY1d93lDjix9mx/h4YSY95prLvPJ2xr5Q0gO4HF+zM+QXPcfLcJI7XD5TZwXVJl9IGdxRR+
P9ueb160j6ecf8DsQW5Ch8m8W3/0I+cIcM4B4wm0cRGQMyDwBrrW0n5q5/7qKoFnwMvvhYfA6+Hy
FHg9XI6DyENw+6PTX1mzF+Pj9rvHUrjiVgl5CG3cCbduPF29bN4hLCYegvNG2omBd+P3QeAgVHks
vA+q7rrLHeAcBLq/XU0x73asu69pWzNvgMXEC/H+lE/QHDc/071T5DnglJayDj5E8vxkUgxMasnX
eW5l9vGU2cftEbgJ7cL6ox85R0DgHNg8gXYuAucMcN5A11pSO0U+Q9cxnvMMePm98BB4PURGBquH
YK/AQ+D9kfVXZ7nAl/0Tfe7bKs5DaONO8DbA9NjfIcQXGQOl1wHhPu+VhUJh1bugMTwdj8KfpiFT
t+cF5r6X0sYVpKmdFz/FXMDQNEiF3glGbZebBitDWm0+fww5/+tRjUyEx6cK+YqX3HcsMuuiwN6a
D1L+zZqmB5yHrP6Au56P2ecI47q9v12r8vmp7yhk9hm7i3RJcp+2DrjbDPrqmpQSTMNQlb47qKj2
bakQGB1iU/OV6aJ7/Kz3zlQgDYYebu7qpCbfJO4MjNh5Ujva83XmOcw+njL7uD2YV+eHUFr/WJL7
kfuKnJhq7LZzS9M5DPMtT3E7prPOg1x/dX+ryMok9vDlNVG1Yu6d9RM5px3jfrslyPm8HmivPUP4
Iz70YH9k/RViCbLsd5Zpdumis61Z1P/cv06bIHOrnb21BLUYeQj8fQz9x2EI2NHpdgw94yBgLHy0
6vnYVkpQYut4Dsb04/7OT/fRaYeHgLHuWFIrbwBj4jHeX+AgIGGgi9AO5DYI8x+Sv7J/Fc+T2tGa
L8bno32Yon14LnIT2oX1F3kI6CvkHIiMCZGLgNtF3kCXuRyzE/01wzsEgWfAyu+Jh4D1EHkKWA+0
197u8hCwP2J/pewDXN76eUsJTbbxEFq5E5SHgPwMTCUPAU40D2FmNXMQtHMRJtDMReB3pHN7IRa0
8gRaeQNtFT8ODkK7fQ7roJd8WzkI7fyD9rxmqn8zR8DlCTRzEdr39/CYNwvcQMyLLffEQ5ipHiLH
oYmH0L0/Dr3nZbvQFh5CK3eiU9NLHoKU1CkjyUOQA4KU1BKW5CFISUmdLMkBQUpKSg4IUlJSPQ0I
sa7hapxPgHHsLNUy2gkzGHkHQ7zslgPmZkumM6OgnZfQzCXoQa38Bs5D4Kl9VLP5bjldvHFsPATG
DxhqZUYYLdUwjI7n9VLCbO5vYiAcAw/BPXbG2BGRh2Dg19xDwimMkWB0/tK7k5/5trFfaMuLh+Cz
Vr/7uxpc/EKXT22QT0Bj+58ruCnG1c+3aAz8njqjEbAYeCQA8Fh9to5x8i53QFvh/I0Z01Yh40Bc
xnh+zBW3I4egdV2Mm5/lOmCx+8IWxkPAlB3lNfsm28vhzASHk8Dj9mflIYj1d5kRrB1jhkMxYNvR
z8gX4Ottts9QS9v+GQZcgYfA2rAnHgK2N5IXsG6U74D9hErgIYTqngEaZqitaYA15owTlJFw/u4Q
3dcI5zv08GY/i9to3VYUJ5c6D0GMdvT2/f4T07msp9blD62J0t4d353IQlQtf+/OaZWnRmT6e3cm
K/NuWzBSG6bfiR695ppr7vEZzAZzx33EhiM3mqVSw13HY6hN33hsJznyVstrn4Jpq+gZO8aMpuWt
/nLu+p/vpLlOW09t59uNqemJR6YrbevEikSxp09Zb2uM3tA4LMbX3bXx93VfXOcp1bZLnry+MZJt
KwftIUfUPSaAv68Wshxv2NvFPFrl1h9twHZs9Bft+D3cjj68y9Tr6m06X2+3vZvQ/u4yw25fwTYs
TPuMpFmcMWc8tpGGt+1tqRv2E7sPR7kXjt5Q98TJRX+3Ua1ffpUzinh9Y9cPF7N0Xyye79DDm/0s
bqN1y49ky+FnzBN6hZ7EaEf4bkrxpoDcawPkqSGQgiuSQWWrEVDYJInxCezY/itTbnrUjXGf39mL
GwN/bvKgawPlHWCMPl934uRd7gAyFASWQrNsxsGUsHzQjedHzgDb7nIIWteFuPmZhbwGoXaMYSCy
DPSnnKNay0F7kJOAnpmdhyDWH/kByJlQx514D9yOfuY8BLaO+3vovE/NcqTIQ8A27ImHgO2NnAux
bmJ0gcBDIKc0jpL0PnNU2+A6Ef4AAH8mSURBVO1n9z/GSCD/TR5tL6XVz3zbm9y6ze9vOy46VII4
Q/BkntcjOiiqDttU8Pj18Ylbf3FPMuovTeCgT/kEdmz/E5fsx9SNq59n+fvqPAZ+YpN7a7V5B3Hv
OybKwroTJ8+5A8ajR8J1A3ja+bYdcgd7yjsQ4/ltzgDb7nIIWteb4uZnegIWeA1MyEMQuAhD2Xhj
heUc1VqubQ9yEnjc/qw8BKH+nB/A2hEYq0HcbvtZ4AvQdXH/bLV07e8skYeAnIWeeAhuezucC6du
DidD6CcCDwEgpphF0jhf2/Iv1zHn2IyEyFiW7vMVOzZck59x20uWUzcYm7/fdpzUqTw2KoEqtPhm
CJ5byh8jw+Z6YuQaO7ZxJPoprT+qvZLDuDCbT4Cx/TzGn8fVz7MmauXWGHjgvIO69XBdXHeO4Tb1
FVQ7WhvTTkqaB9xlyjsQ+QcOZ4BxEDiHoHW9KW5+Bgm8BhTyEFwuAlRBL+9nVIfWcm17kJPA4/Zn
5SEI9Xf5AYwzAQ6rQdzu+JnzBex1Yf8sEuzvJpGHwDgLPfEQ3PYGy62bw8lw+4nIQyAZ1xuP0cOs
vFFznGMzEt5ArzC2D0thPIRWP7O+QXkV76F1q5xzzDyErkra4guL5QPBpkeGsBkLULYAWPeT6dZf
gue7DugA2OfnDmsAY/t5jD+Pq59nqZqnNQbe5R1gjD6uO8egTRj738RSaO1rRfeNtLPsxvMzzgAe
wzkEretNcfMzyOU1cCEPgXMRADbAbjWk1jqU49jDOQk8bn82HoJYf84PaGFGuNuZnzlfwFl3988m
1/6uEnkI2Ia98BBcJgOPOeR14/0EmnkInmronWRzQq0kYni9ISPBUw2+s52H0OpnWw6vYpTWzV+b
bx7CoouMbn6HADfCr+g7BM8HQCPPSpUPkkam2DTnDy+MNYCx/TzGX4irn2+1xsALvAMnRp+vO8eg
TcqZfjv2H9NOYowDYZnH83PuATuGcwha15vi5meQyG/AeSjjIWBKy+9/Pzmq3l4Os0fkL9hx+7Py
EMT6c35ACzOCb0c/c74A+vTxVtu7yLW/+7sAgYeAbdgjD4ExGVzOhcDJ4MwLl4dA1/bnfkfm3OOg
jTpcVpHZcYDuQzMYD6GDn5FXwes2v+8QFp3EAcHap/kmYnROppjGh8dpTDjAngugDxw3Mj4Bxvbz
GH+Ma1+IV6xpGgOvOzHwlIeAvAOM0ef8AydOHm3KTeXt2H9MO77ncxgHdsy7s8zj+Tn3gB2DHILW
dYybn1Uiv4F3dYdhgCmxIxW8SBuqBtrLYfaI/AU7bn9WHgKvv8gPYO3YbhvzM+cLOOsdbO9WS25/
97eKAg8B27AXHoLLZHBewgl8B7efgMhDoL+icCaZtICfzAje47HZB5SRYFBGAu5r4SG0+pn2Dcar
6KFuS0JN3yGM9/tCefodQuK8PZHKrst8MQ28j23UPH+w58/IGsDYfkwxrn6+xVkHJTcGHm3AGH1u
E4uTF7gDSCroQixAxgHlEOAyxvMjZwC3I4egdR3j5mcXxu67Qh4CprYdA5YVIEe1loP2YG0wbn92
HgIILIluzAjcjn5GvgCut9ve9XJn9s/wDkHgIbA27ImHwJkNzGaR7yAyLwQegt8CD/0NhtEz6l76
kQZlHxhRE9SRFN/XwkNo9TPlIfC+QOoWHE4tUx7C0Dkztj/GoTfH1c+3ZmIZaH25VTPbdnzqHJzf
jZcwQ9x8D3Yhw0BkGWSaqtwt/3ZuQjceQm++ad3u8gWO1aeZWUARx81D6Nrezf1E4CG4m5HXYS/b
+eC+Fh5CD3WTPAQpqVNHkocgBwQpqSUsyUOQkpI6WZIDgpSUlBwQpKSkehoQFhEPwegQhcDKGmot
syVenu9v5xDAUEsqltjCH2iN7++NO9B8CvNR246xY8mLHdvKa8gckz2uT7RO7dbejkZnX3e1T0vP
dlwzD0E4Pz3beTOfz9SRh9Bkp9F9n2h/B7/a7SV5CK5OFA8B49sxLh+3PdkAzjvA+HiM98ftGC+P
+9tj+ckRPl1IqTgPgXEFxBh4Gt+P/AHcj+uYzjAaoD080p73PcZB6MRlaM0fc2nlNeC6GL/fLORE
2Law9kKfYLuhv1vXkZfg+vrYa9k2JIk8BKc/9cZDYDl3OH82HkJgjJbrfAhpRKERKMFsPIQW6oLt
W9ZeS52H0DRD6PvNtwp2LENnhc1d24v0J3D8+pZyxU3zEX1LZT5/B35N/XHavmeBXvOc5W6jX8/S
MlUyhRk29BecfnGaXQXcDn1B+1t33H+6NVY19zblXjSaU6IRy7JO+zUp8VK9BhlaU71YIPeDtW8b
0819AI3TGknbIrYf1zGdQcwekuP2QtNN6axLq3ZeWLZoR1v+RcOOKVkd0I9OD7r24TqNQOr8bfFh
kuPaIJv6sfZCn/B2Y/5uXYeo0eTLGcTsQ7u6S+wrrD9V8to0JK2Z/1qI/utwvmsvnSEE+CcHh2vV
Ag0UGKUuYOHPcbVa1lP2vki8YymO/aw+jhzfsvbKKcvmtx0XDQ8BvxbHuHxhG+cdYHw8i4nn2zFe
Hve3cwhU1fmNPkztox3+AOcKYFx8aww8ZxhYzZZ2F9qD3AahliyvDlyGtvyJrR+l97cWXgNfF+P3
m8U4Edx3pL2Qb8DbDX3bss55CdzX3Wvp2OfyBLpO/EUeAutPPfEQmP86nT8bD4FiHSqHnOIPh0AN
VGflIWB9bCGDoqXt50uLjIiwGHkIGN8uxOVDIGrSbZx3gPHxLN7f3Y7x8s7+DhwCcplfvrcptUX5
AyJXgMbF8/h+5A/gflwXuARdxeP3kduAsxKXg9DKZeiQvz5AbG3lNfD1lvj9ZlFOBBW2F/INeLsx
f7eui76k3IIZZduHdnVXMw/B6U+98RAc/3U6fzYeAnVB6Et2ukMbuRlCtfpsPAShPmBYcdu32F7z
xUNgQASBiNCZfCB5CG58O4/LB8jV/HQbLxPj41m8v7sd4+Wd/R04BG68XNxl7zD+gMsVsOPieXw/
5w+w/bjucglmELujILcB5XIQ2rgMHfK3bW3lNfD15vj9ZnGWBPqI8w2w3dDfreuCLym3YOb3PsyX
yJHoOvUXeQhOf+qNh8D81+H82XgIpNIN7mA/3pdn5CGIfaMv7PgW22u+eAgCByG5iJAIi5GHgPHt
PC7f3lag23iZLD4eY+Ld7Rgv7+zvwCFwfxdamKox/gDnCjhx8Ty+H/kDuB/XOZdgpinh2wXfCeIc
hHYuQ4f8bVtbeQ243hy/33JFcZYE+ojzDbDd0N+t6y2+nLmWrIcwjkRXNfEQmE964iGwYzudPwsP
AbRShLuA3trsB4CZeAhi3+C+xfZaPc/vEBYZEWGR8hDs+HYel+9u42WCEx+P8f7Cdj620/0dOATk
CKs5Bc4fQK4Ai4sX4/tt/oDAHbDXhXSWe6fAccCpKHIQ2rkMHfK3bW3lNeB6U/x+i1yWhNtujG8g
tJvt79b1Fl/OXEvbl5wj0VUiDwF90gsPAY/tdD7MzEOAsy5Epwb69wD+bPEMPASxb3DfYntJHsLJ
4CHY8e0Yl285cym9P+CWyeLjMd6fb8exne3vGMuPzB0nFXgInCvA4uLFGHibPyBwB+x1IZ3l3sm5
DUJXZ3m1cxk65G/b2sprwHWRk9B2pTqMA8pDwHZDnwjtZvu7dZ0PXZxFMNs8iHMkur9VFHgIyGXo
hYeA/ut0PszMQ4DpmOOCBKRC7wSjtms2HoLYN7hvuzInlpYWIw8B49sxLp/GvuM2LBPj44FFruN2
jJfH/R04BOuenMhE8jwVeQjIFRBj4Gl8P/IHcD+uY9pdaA/6TrCDcRA6cRla889oJBdiaxuvga3D
DNQHlyWBPkKfYLuhb1vXW33ZXWifwBPo9g5B4CEwn/TEQ0D/dTh/Nh6CUTrTNt7hIVgN+uHGLDwE
rA/lIdDmiE677SV5CJ26+YLyENxAdjcu392GZbbGxzfH7Lv7j42P0MoVcOL7Xf6Asx/X27kEMIey
hD1d82+FB/QEE5il3dC3reuuL+evfTvkdUxV6GTLrDyEJtfabITj4iHY7SV5CFJSp44kD0EOCFJS
S1iShyAlJXWyJAcEKSkpOSBISUkd64CgZWaLhNfwC3oWZz5LvPnCaqiF08AsaT+OHTUTD0FrPqbl
2Nnj/hdQY79wjBN5Cl05Dc0sA6NLM7f6zVgw47Uu9szGQ3D5FoJt7e0t8hCEvLXWIjWjYxWxXbW0
4M8xkZ+xrHgI4xbxZuzV5zcyr6zV//ZfzBCPfFXbf4IgZHot+2+9LM58lnjzhRXG7WPcv10HganA
OgTjIGgD3nqYHdXKOyA5GX0CbwBTPM6N++/GIWhzlMAlmOMVtabuXVGc5DwFXsuSOoNP7JozvoFN
XbBt0VYEpl0OAudcsOOQM+AeP5tEtkNniTwDVk5vPATkWwjt2crlsPuoy0OgP7NBvyMw4oZilJzv
FEbPqqm08UdP95rB9obj1IV1TxvhEvYgx8+s3yx1HoIY7egN3VGlkWG3MZfeYlZ+XZ/4Ox7nVm3/
Xd8n7qrHggez0OerVD2JCk+P3lCPxU/0gHDkRrNUagBE1fL37px2KnGXqdfV28S/HDdqoNLPZLf6
K7nrf77T3ubvq4XoF6l3bfx93RfXaU6JokWPKdvHYIrHJUrmtPXUdrK0re4xe7Ht6DXXXHOPbz5u
vNsuefL6/EiW2wqC3d19Yte8v2jHd7q23Gp56S9kR6a/d2eywv2GxwUjtWHrmGynR+4Ym+lIM+yU
JdpTmPYZSbPYU9uK7Yn2iu3tjQpe2GaqxBavb+x6q+h03b+6TzHpyLYtNF3LqG0Ow3Y1pqYnHpmu
NPmW9Zty+BnzhPbqkxjtCH9HxoOK4nkajKBycdwYiRInp1YBXDFI/idX+9kQSFwRAsOvBNkcjEbY
vNjH48xnizdfWLG4fR73b8+ABKYCu4c4HASXJQDtvANy8g2qeww/Fo/jcf9dOQRttrlcgrl2EGQ0
MFtFu7v6xKk58g1SqXOT1BbGkmAcBO43PA5ry4/vpZY2z6H79EbkGbByeuIhYD2E9mzlcjie+K1w
zocjtAbKpIvEWJ/L0vbSxnKg5tt/v5a1q3b0RUj9qtLsW+RnzFMswyLDIHScIXheHvYpSX9tW3Gr
55H3bhmYHNru7Di8SYXxgA633e950we+rYT/4VH/bdybnrDF48x7iDdfSDlx+xj3b28SmQr8krq8
hS3QxjuAuKf2nMKP4ccK/AM7bn5GDkGrkEswx/cklNEAY1mRpyByHNp9YnMjHHE2Q31iE2VJKHXT
5BwEwW/OcQJnwD6+J9k8h65q4RnY5fTGQ2D1ENqzlcvh3OBcHoLRuO2bpHGM/JqBkovEeN0QKTIb
S+jgq3d6CqLtmo2d/QD4rDr6lvnZ4WfMlYfQIwZhMcwQPD8aSGuVhzc8HToa3rheraft71vp73U/
TQYFD3g+Cxc+/3HVMD8Am/hVkKzZL1kwzrxzvPkJkhO3L7IRmpgKvG+1sAXaeQfwJWv3gHsMP9bl
Ezhx8zNxCFrFuQRz03soo6FyjshTEOzu5JOHhQ5sibb0FcYt2v6Mg9DGlHA5A73bzrgSXdXMM7DL
6Y2HgPVw27ONy2G3kstDiPatp3fz1WDsS76RX1U32f/WphOx892Wa+UhhP4+aZnMV66fnXnTXHkI
ixOD0PmR4f/xV89W1++7YDX8lKw9YI+La2mk4wfs64H0/WFy/EDuT8L/iPOmZDE+7saZd4s3P0Fy
4vYFNgLAGoGpwGdr9htUzhaAdt4BXFmN7Bvix/BjOZ/AiZufiUPQ1rM5l2BuGqWMBn9N4CmAYHc3
n2DN3y7YgiwJ5CC0MSU4Z6B320W2Q0c18QxYOT3xEFg9hPZs43LYIwznISRMPTSdiVKj1Nyv+/nd
wO65kzUdYm7fb+UhHPhMJe5jT1qun505/jzxEBYZBqHzgPCD0GjlATIfGIHXk7X/2P8rx8Ow4TBo
F3pshhLZcn//q0aVPWClCz+jsSYYZ94t3vyEyWEguMwEMJqZCm6fsFkC9Xfxja28g33EB8gb4BwC
PI7Fzc/EIWiVyyWYmzijgfMUoMnuzj4R50Zoi+9M1WZJIAehE1PC4Qz0brvIduj8LkDgGWA5vfAQ
sB5Ce7ZxOdg7BMZDUKMB1XfEDy/1r256aLHnBSmPXnjI77qohYeQulkvmD7Btx9yx5LlxEP48/GB
UXK/+8BzmT83NKM/9IlB53b/9IC25klySQzb3jjP+1oN/4Bc9AcM8lCBceZt8eYnVMhAQDYC5Sgg
U6FphsDZArUvMw5BC+/AoCwIH+cNcA4BHsfi5mfiELTdEfzzw6XmjAa0ldrfPVYfWQYxcWKq27aM
TxVslgQyBgSmhHukzRnQe7bd5Tl0m0IIPANULzwErAe2p8h3EO12eQjj+alCWaHQiMqQVlORfbAP
zUhSDlgXHgL5b6d1oNW3yNFY0mr6DuFnG1PWJFz8lY2ZdU9CtKCt1T3euumBeGnD86W4pkam7N9s
SOdXnv6MM0rbF8O6cR5n3hpvfkKFcfsY909j5ilTwdcn/qY6chCQJUA5BK28g8AFv7ToRxd4DKZ4
nBD334VD0HYhMC7B3EUZDcHhFI/Pp/aj3d19YvuC8Q2MErfFth45CK1MCeQMCMfPWsuzZhkeRZ4B
K6cnHgLWA9tT5Dtgas8o4mJ0dMyg3yFETY96OGWzD0bXNuCi5/P0+5lGIdSVhxCpKvUk6TSUh4B+
xn6zPHkILFZf61s97q4Je59d3z6Eq0LaORZ9geXGyosMhNHhbhGubiB+K+9A2/ve8eZjnHRu/IP5
UoYZIbZKN7ZCOzeiV78tTCMeLw/BrYfYns18B/um5vIQhL65erw1u5l5CG77t/lW8hCkpE4dSR6C
HBCkpJawJA9BSkrqZEkOCFJSUnJAkJKSmmVAEOLGrcz85N/GS+Dx6CeqhpkF/WAyM3Sq2bGwPlxY
O06O8FqYr2tiUUsMboreZTxWYn9T8Svz8seV0KaAEq2SUSC80xeuAYzebtk/bIrbF1xGyHj0oGeh
cte+amzvrRqLxY7j9WG+evLtOH75AqTT7f4/s0clXVzq0O3xWpina+IYdfKCmzLlo9Uf4zeq1vx0
3seMaiREbi9xtVrWUwDDETsilW9fcMX8+hZ1cKFyXx3Qj04Pnkp2HK8Py5WTb8cc7vHVJMBfCpd4
pzf3gQTAlk7faOO1YHlg6UsYEKyJEKRSDgsBPPeFlAi5owcuptdtgDRyIAVXJENrtwLyEALJK5SI
cYWP/vibX6GHsf3B3fa5VC28BIxHx+0LLjtWPnD5Qt06RabCKWHHcfvwytRJt2MO8oSKBtDI1kzw
YjUBW82Cat+NMlcoV5CF3X5vBKJjxUu1jSEIJoIXR40guQZgq1+JaPR30IPe0IT9e+jselgeA0Ju
VSSmgRa2Ht2SA+sT/kcPZeAMfUvjLADzAhp/Cg8W/C9/Ng3Rf9CtMwEahfvihyIXRac1SMb1OJnZ
sP3mu8i5PMS1vFKFdfQzdMV+bbBP3L7gOnciAFB6ywLl/hS8zH8M9tSw47h9ePNbTrodc5khhDyf
o3E4Wt6zJVKoXKREyvYAV/iOvu9M0D4RzYVhckUkm6qvArMU/ORwJPRCUYNr4nrlfnL2e0KJGrkK
rGG8HpbHgAB6vbRa+53NQgDPVH7jQE27IPMeemOHNfb4OBLJhxQTeQjro5Pa+yIffyXXB1Pj6uRK
YPvBY5Bz38cybeElsHh0vn2B1cxGmG81MRVOCTsW1ocLa8dcZgjPPXJt5j4PrDtSWD/ly6z3eJxf
yjOPrH7KhNRIjUZHgLIeLvTA6sjUx9P/PrlvogqT46r6GYoAmtRCNZJ+ll8Py2NAAE8icfqf2iwE
sGg4qeesJwuFytvIGhknG38Jnu/T6E/kIVA2wp4R+7eh4+8OUJ6Esx8oqrUzLwH472w72xdcTbHy
8/+uSmQqnBJ2LKwPF9aOucwQ/mjjaVMfJDPdNBkI/CZYTrcfyCXyFO/1s0ooSS4F2qcBDn+NTJZp
jOcwJILvNizn3QG5z5EUr4flMiCAVqo5LAQ6HyAe+PHEdM3YRdY+ABq50isfpF5BHgJlI1hPQxFG
KsV7qn9LmVD2fvtcFjXewksAjEdn2xdcTbHy8y6Rk3Bq2LGwPlxYO+YyQ7DgYKMMMJqjTFkFe+dh
KNVqOsDGcaNg2Pcw0qe9nwXov4Dcwd6bPq9vl59dC3UfTfF6WB4DQnoQNNNbyfy5MWTQ5yUyjp63
Ij5EPxwgzwkfHqeMAHoC5yFQD1LPrV7jCQw+OIX7KTcBx+AWXgJ/h8C2L7g6xfjPY+4CJ+HUsGNh
fbiwdsxlhkCu8egYuaO9zqelyY3J69BYnsskDNKTtUzKzD0L3mud+a1NAIFnYcTc91LauIL05z/T
hqpB2q/xeljCEoKb4kWP11tS0+c+6YkU6G8w+MNTo68xFW8VEuftiVR2XeaLafTHGRgPgbIRLv7K
Rs0TLa664JeqXgqx/fa5Dg2hlZeA8ei4fcElxsovQO6Mk3Dq2LGwPlxYO+bwTDW8ijwqeKqQKljw
1Ssh9bpf1uj2zKTl8enaCs/65wqw+10eg/RpdddloMQ1zaMHVg6MBcqpnOqr//GvDqdo12bXw4nU
SYx2xCDx5vhvm28wdE7Tn53aeAhD65Gc1k3ISzjhao7xn2/1FMy/qOxYWB8urB3zIAR9NPEvWja6
B6v2f0XYu/6k9WMZ/iwlJXWyBgQZ3CQlJSUHBCkpKTkgSElJyQFBSkpqfgcEDaPBjbHO6SKV5CGc
SB9KHsIpLoGHMLrVs7bkCXT5sevwpv/3t32UbBC64qN1T3u6SCV5CPPjQ8lDWH48hFVm/WByotsX
afna3X0lg5IN7i7Tn+dpTRepJA9hfnwoeQjLj4dAR/j8Gg2i/ovpT4sHE8FPQ/JdF7MRQgU4kiuC
9qYQqH69LV2kkjyEefKh5CEsPx4C0emNPP3xmy1VMk0xS8GPasWntkT43sR/TsG6B0YB/q7eli5S
SR7CPPlQ8hCWIQ8BBss/JROBqdx6dYBM/8JT61MXGufwgIPd1QcBfgBFgLuttnSRSvIQTqQPJQ9h
aQ0I2p/4aSx7MhSskaelw1vJ8kt6Bn8fN/GJJPHinzOyQWu6SCV5CCfSh5KHsLQGhDP+uEinCa8U
dDp+0rhwyB3dVnCemUZLZTpXeOl9ewBqalu6SCV5CCfSh5KHcOpL+LNj+hXjyNVXX32RYq4sq1Xw
BnTQdnzxi1//st0Xfj1y4Lpnstns5DcNY8Bbbk0XafWyoYhhQHyBzMuGw8bQXUPlU8eOhfXhwtox
lwEhVN4UOxSpF/+tPLljOkxueHb087PfiZYVQ9Hu+aI59bvt6vUPgqLqtN97ntz5zK3VUPH3O6Y/
/QR4vjf2F3eHyda3bbwj/Ph2Qzmhtp/gPzsKA8K0PnXttdfefXCzUqv9caWs3H8vXP0lZUfE+TDh
[truncated: 1,659,939 more chars]
