# Supplementary material for: Estimating Information Processing in a Memory System: The Utility of Meta-analytic Methods for Genetics
Source: PLoS Genet. 2015 Dec 8;11(12):e1005718. doi: 10.1371/journal.pgen.1005718 (PMC4672901; doi:10.1371/journal.pgen.1005718)
Supplement: S2 Dataset — (XLSX) [file pgen.1005718.s002.xlsx]

## Sheet: Rutabaga
Allelic Type	Allelic type (short)	Study	Fig.	Experiment	Genotype, Experimental	Genotype, Control	Driver expression	Cell Count	N(E)	N(C)	Odor Pair	BEN?	Experimental Temp. °C (range)	Experimental Temp. °C (mean)	Shock (V)	Shock Type	Time (min)	RH (%) range	RH (%) mean	Raw PI EXP mean	Raw PI EXP SE	Raw PI EXP N	Raw PI Control mean	Raw PI Control SE	Raw PI Control N	Proportional Mean Difference	SE (proportion)	Shared Control	PI difference	SE (PI difference)	PI diff %95 CI Start	PI diff %95 CI End
rutabaga rescue in the αβ (alphabeta) lobes	rab	Zars 2000	1	rut	rut2080/Y; 17d; UAS-rut	17d/+	17d	838.7	6	6	MCH-BEN	1	25	25	120	AC	2	-	-	57.2674	16.7334	6	81.9767	10.6809	6	-0.301418	0.0912426		-24.7093	8.104	-40.594	-8.825
rutabaga rescue in the αβ (alphabeta) lobes	rab	Zars 2000	1	rut	rut2080/Y; 189Y; UAS-rut	189Y/+	189Y	-	6	6	MCH-BEN	1	25	25	120	AC	2	-	-	59.0116	23.142	6	87.2093	8.54473	6	-0.323333	0.111663		-28.1977	10.071	-47.937	-8.459
rutabaga rescue in the αβ (alphabeta) lobes	rab	McGuire 2003	S4	rut	rut2080; c739; UAS-rut	c739/+	c739	1000	7	7	OCT-BEN	1	25	25	90	-	3	-	-	30.8	10.583	7	68.8	3.1749	7	-0.552326	0.0586615	11	-38	4.176	-46.185	-29.815
rutabaga rescue in the αβ (alphabeta) lobes	rab	Akalal 2006	3A	rut	rut2080; c739; UAS-rut	c739/+	c739	1000	12	12	MCH-BEN	1	21–25	23	90	DC	3	60–68	64	36.7021	14.1629	12	74.4681	11.1689	12	-0.507143	0.0589035	22	-37.766	5.207	-47.971	-27.561
rutabaga rescue in the αβ (alphabeta) lobes	rab	Akalal 2006	3B	rut	rut2080; c739; UAS-rut	c739/+	c739	1000	10	10	MCH-OCT	0	21–25	23	90	DC	3	60–68	64	24.8656	4.94307	10	82.542	5.46939	10	-0.698752	0.0199618	14	-57.6764	2.331	-62.246	-53.107
rutabaga rescue in the αβ (alphabeta) lobes	rab	Akalal 2006	3C	rut	rut2080; c739; UAS-rut	c739/+	c739	1000	12	12	OCT-BEN	1	21–25	23	90	DC	3	60–68	64	37.0381	17.6053	12	66.6685	19.4479	12	-0.444444	0.0894416	23	-29.6305	7.573	-44.473	-14.788
rutabaga rescue in the αβ (alphabeta) lobes	rab	Akalal 2006	3D	rut	rut2080; 17d; UAS-rut	17d/+	17d	838.7	24	24	MCH-BEN	1	21–25	23	90	DC	3	60–68	64	35.4479	14.0286	24	71.4278	14.434	24	-0.503723	0.0450146	16	-35.9798	4.109	-44.033	-27.927
rutabaga rescue in the αβ (alphabeta) lobes	rab	Akalal 2006	3E	rut	rut2080; 17d; UAS-rut	17d/+	17d	838.7	12	12	MCH-OCT	0	21–25	23	90	DC	3	60–68	64	26.0271	20.092	12	70.2922	9.26786	12	-0.62973	0.0837085	25	-44.2651	6.387	-56.784	-31.746
rutabaga rescue in the αβ (alphabeta) lobes	rab	Akalal 2006	3F	rut	rut2080; 17d; UAS-rut	17d/+	17d	838.7	12	12	OCT-BEN	1	21–25	23	90	DC	3	60–68	64	39.8386	13.1956	12	74.7188	9.27479	12	-0.466819	0.0544433	24	-34.8802	4.656	-44.006	-25.754
rutabaga rescue in the αβ (alphabeta) lobes	rab	Blum 2009	4B	rut	rut2080/Y; c739; UAS-rut	+/rut2080;+;UAS-rut	c739	1000	12	12	MCH-OCT	0	22	22	60	-	2	50	50	58.5034	11.7827	12	87.7551	7.0696	12	-0.335839	0.0381831	10	-29.2517	3.967	-37.026	-21.477
rutabaga rescue in the αβ (alphabeta) lobes	rab	Blum 2009	6A	rut	rut2080/Y; c739; UAS-rut	+/rut2080;+;UAS-rut	c739	1000	6	6	MCH-OCT	0	22	22	60	-	2	50	50	57.2327	7.7028	6	88.6792	4.62168	6	-0.35599	0.0359282	1	-31.4465	3.667	-38.634	-24.259
rutabaga rescue in the αβ (alphabeta) lobes	rab	Scheunemann 2012	5A	rut	rut1; 17d; UAS-rut	wild type	17d	838.7	8	8	EA-IA	0	24	24	120	AC	3	70	70	25.5253	9.11612	8	67.6667	9.11612	8	-0.62278	0.0661714	2	-42.1414	4.558	-51.075	-33.208
rutabaga rescue in the α’β’ (prime) lobes	rprime	Blum 2009	4A	rut	rut2080/Y; c305a; UAS-rut	+/rut2080;+;UAS-rut	c305a	365.59	8	8	MCH-OCT	0	22	22	60	-	2	50	50	34.6939	15.3928	8	87.7551	5.7723	8	-0.596019	0.0578244	3	-53.0612	5.812	-64.453	-41.669
rutabaga rescue in the α’β’ (prime) lobes	rprime	Scheunemann 2012	5A	rut	rut1; c305a; UAS-rut	wild type	c305a	365.59	8	8	EA-IA	0	24	24	120	AC	3	70	70	35.8662	6.89032	8	67.6667	9.11612	8	-0.469958	0.0623769	2	-31.8005	4.04	-39.719	-23.882
rutabaga rescue in the α’β’ (prime) lobes	rprime	Scheunemann 2012	5A	rut	rut1; c320; UAS-rut	wild type	c320	-	8	8	EA-IA	0	24	24	120	AC	3	70	70	31.6061	9.4161	8	67.6667	9.11612	8	-0.532915	0.0716472	2	-36.0606	4.634	-45.142	-26.979
rutabaga rescue in the γ (gamma) lobes	rg	Zars 2000	1	rut	rut2080/Y; +; H24/UAS-rut	Canton-S	H24	666.7	6	6	MCH-BEN	1	25	25	120	AC	2	-	-	76.1628	7.83267	6	89.2442	7.83267	6	-0.14658	0.047105	4	-13.0814	4.522	-21.945	-4.218
rutabaga rescue in the γ (gamma) lobes	rg	Zars 2000	1	rut	rut2080/Y; 201Y; UAS-rut	Canton-S	201Y	1150.5	6	6	MCH-BEN	1	25	25	120	AC	2	-	-	67.4419	6.05252	6	89.2442	7.83267	6	-0.2443	0.0387268	4	-21.8023	4.041	-29.723	-13.882
rutabaga rescue in the γ (gamma) lobes	rg	McGuire 2003	S4	rut	rut2080/Y; +; H24/UAS-rut	+; H24	H24	666.7	7	7	OCT-BEN	1	25	25	90	-	3	-	-	34	6.3498	7	60.8	8.4664	7	-0.440789	0.0492384	12	-26.8	4	-34.64	-18.96
rutabaga rescue in the γ (gamma) lobes	rg	Akalal 2006	2A	rut	rut2080/Y; +; H24/UAS-rut	+; H24	H24	666.7	18	18	MCH-BEN	1	21–25	23	90	DC	3	60–68	64	51.7045	19.5073	18	75.5682	11.539	18	-0.315789	0.065639	19	-23.8636	5.342	-34.334	-13.393
rutabaga rescue in the γ (gamma) lobes	rg	Akalal 2006	2B	rut	rut2080/Y; +; H24/UAS-rut	+; H24	H24	666.7	18	18	MCH-OCT	0	21–25	23	90	DC	3	60–68	64	41.4773	16.639	18	69.8864	16.3567	18	-0.406504	0.06497	20	-28.4091	5.499	-39.188	-17.63
rutabaga rescue in the γ (gamma) lobes	rg	Akalal 2006	2C	rut	rut2080/Y; +; H24/UAS-rut	+; H24	H24	666.7	12	12	OCT-BEN	1	21–25	23	90	DC	3	60–68	64	63.6364	10.9982	12	80.1136	7.76361	12	-0.205674	0.0454346	21	-16.4773	3.886	-24.094	-8.86
rutabaga rescue in the γ (gamma) lobes	rg	Akalal 2006	2D	rut	rut2080; NP1131; UAS-rut	+; NP1131	NP1131	763.4	17	17	MCH-BEN	1	21–25	23	90	DC	3	60–68	64	36.0044	17.8979	17	70.8595	16.0398	17	-0.512795	0.064061	15	-34.855	5.829	-46.28	-23.43
rutabaga rescue in the γ (gamma) lobes	rg	Akalal 2006	2E	rut	rut2080; NP1131; UAS-rut	+; NP1131	NP1131	763.4	17	17	MCH-OCT	0	21–25	23	90	DC	3	60–68	64	32.5758	15.5009	17	66.8626	17.3694	17	-0.491889	0.0673125	17	-34.2868	6.947	-47.903	-20.671
rutabaga rescue in the γ (gamma) lobes	rg	Akalal 2006	2F	rut	rut2080; NP1131; UAS-rut	+; NP1131	NP1131	763.4	18	18	OCT-BEN	1	21–25	23	90	DC	3	60–68	64	40.576	23.5558	18	74.8628	17.7145	18	-0.457995	0.0800885	18	-34.2868	5.646	-45.353	-23.22
rutabaga rescue in the γ (gamma) lobes	rg	Blum 2009	4A	rut	rut2080/Y; 201Y; UAS-rut	+/rut2080; +; UAS-rut	201Y	1150.5	8	8	MCH-OCT	0	22	22	60	-	2	50	50	72.1088	13.4687	8	87.7551	5.7723	8	-0.174256	0.0578263	3	-15.6463	5.181	-25.8	-5.492
rutabaga rescue in the γ (gamma) lobes	rg	Blum 2009	6A	rut	rut2080/Y; 201Y; UAS-rut	+/rut2080; +; UAS-rut	201Y	1150.5	6	6	MCH-OCT	0	22	22	60	-	2	50	50	76.7296	4.62168	6	88.6792	4.62168	6	-0.138535	0.0247741	1	-11.9497	2.668	-17.18	-6.72
rutabaga rescue in the γ (gamma) lobes	rg	Scheunemann 2012	5A	rut	rut1; NP1131; UAS-rut	wild type	NP1131	763.4	8	8	EA-IA	0	24	24	120	AC	3	70	70	22.697	14.3806	8	67.6667	9.11612	8	-0.664577	0.0959946	2	-44.9697	6.02	-56.768	-33.171
rutabaga rescue in all lobes	rall	Zars 2000	1	rut	rut2080/Y; 30Y/UAS-rut	Canton-S	30Y	-	6	6	MCH-BEN	1	25	25	120	AC	2	-	-	79.9419	6.76458	6	89.2442	7.83267	6	-0.104235	0.0445838	4	-9.30233	4.225	-17.58	-1.02
rutabaga rescue in all lobes	rall	Zars 2000	1	rut	rut2080/Y; 238Y; UAS-rut	Canton-S	238Y	1892.5	6	6	MCH-BEN	1	25	25	120	AC	2	-	-	79.3605	6.40855	6	89.2442	7.83267	6	-0.110749	0.0432971	4	-9.88372	4.132	-17.98	-1.79
rutabaga rescue in all lobes	rall	Blum 2009	3A	rut	rut2080; +; UAS-rut; OK107	+/rut2080;+;UAS-rut	OK107	1903	7	6	MCH-OCT	0	22	22	60	-	2	50	50	84.9673	9.60584	6	85.6209	3.20195	6	-0.00149332	0.0412544	5	-0.653595	4.134	-8.76	7.45
rutabaga rescue in all lobes	rall	Scheunemann 2012	5A	rut	rut1; +; UAS-rut; OK107	wild type	OK107	1903	8	8	EA-IA	0	24	24	120	AC	3	70	70	60.9848	8.81613	8	67.6667	9.11612	8	-0.0987461	0.0939234	2	-6.68182	4.484	-15.47	2.11
rutabaga rescue in the αβγ lobes	rabg	Zars 2000	1	rut	rut2080/Y; +; MB247/UAS-rut	Canton-S	MB247	1559.1	6	6	MCH-BEN	1	25	25	120	AC	2	-	-	87.5	7.83267	6	89.2442	4.09891	6	-0.019544	0.0501794	6	-1.74419	3.609	-8.82	5.33
rutabaga rescue in the αβγ lobes	rabg	Zars 2000	1	rut	rut2080/Y; c772; UAS-rut	Canton-S	c772	1795.7	6	6	MCH-BEN	1	25	25	120	AC	2	-	-	82.8488	7.47664	6	89.2442	4.09891	6	-0.0716612	0.0477095	6	-6.39535	3.481	-13.22	0.43
rutabaga rescue in the αβγ lobes	rabg	McGuire 2003	2A	rut	rut2080; +; MB247/UAS-rut	Canton-S	MB247	1559.1	5	5	OCT-BEN	1	25	25	90	-	3	-	-	61.9	11.963	5	73.6415	11.2176	5	-0.159441	0.0925028	7	-11.7415	7.334	-26.12	2.63
rutabaga rescue in the αβγ lobes	rabg	McGuire 2003	2A	rut	rut2080; c772; UAS-rut	Canton-S	c772	1795.7	5	5	OCT-BEN	1	25	25	90	-	3	-	-	67.2801	8.97409	5	73.6415	11.2176	5	-0.0863827	0.0827264	7	-6.36134	6.424	-18.95	6.23
rutabaga rescue in the αβγ lobes	rabg	McGuire 2003	S4	rut	rut2080; c739; H24/UAS-rut	+; c739; H24	c739 + H24	-	7	7	OCT-BEN	1	25	25	90	-	3	-	-	50.8	10.583	7	58.4	9.5247	7	-0.130137	0.0869862	13	-7.6	5.381	-18.15	2.95
rutabaga rescue in the αβγ lobes	rabg	Schwaerzel 2003	1C	rut	rut2080; UAS-rut; MB247	Canton-S	MB247	1559.1	6	6	EA-IA	0	26	26	130	-	3	80	80	55.7929	9.75041	6	62.1	11.267	6	-0.101564	0.0923973	8	-6.3071	6.083	-18.23	5.62
rutabaga rescue in the αβγ lobes	rabg	Akalal 2006	5A	rut	rut2080; c739; H24/UAS-rut	+; c739; H24	c739 + H24	-	6	6	MCH-BEN	1	21–25	23	90	DC	3	60–68	64	77.8947	6.95878	6	86.3158	2.78351	6	-0.097561	0.0349917	26	-8.42105	3.06	-14.418	-2.424
rutabaga rescue in the αβγ lobes	rabg	Akalal 2006	5B	rut	rut2080; c739; H24/UAS-rut	+; c739; H24	c739 + H24	-	6	6	MCH-OCT	0	21–25	23	90	DC	3	60–68	64	60	12.5258	6	57.8947	13.9176	6	0.0363636	0.134708	27	2.10526	7.644	-12.877	17.087
rutabaga rescue in the αβγ lobes	rabg	Akalal 2006	5C	rut	rut2080; c739; H24/UAS-rut	+; c739; H24	c739 + H24	-	6	6	OCT-BEN	1	21–25	23	90	DC	3	60–68	64	78.9474	5.56702	6	74.7368	11.134	6	0.056338	0.0710795	28	4.21053	5.082	-5.75	14.171
rutabaga rescue in the αβγ lobes	rabg	Thum 2007	1D	rut	rut2080; +; MB247/UAS-rut	MB247/+	MB247	1559.1	8	8	MCH-OCT	0	25	25	90	DC	0	-	-	65.5183	12.2381	8	65.7634	17.1926	8	-0.00372773	0.113174	9	-0.245148	7.461	-14.87	14.38
rutabaga rescue in the αβγ lobes	rabg	Blum 2009	3A	rut	rut2080/Y; +; MB247/UAS-rut	+/rut2080; +; UAS-rut	MB247	1559.1	7	6	MCH-OCT	0	22	22	60	-	2	50	50	72.549	6.40389	6	85.6209	3.20195	6	-0.145458	0.0374118	5	-13.0719	2.923	-18.8	-7.34
rutabaga rescue in the αβγ lobes	rabg	Blum 2009	3A	rut	rut2080/Y; c309; UAS-rut	+/rut2080; +; UAS-rut	c309	1795.7	7	6	MCH-OCT	0	22	22	60	-	2	50	50	73.8562	9.60584	6	85.6209	3.20195	6	-0.125546	0.0494177	5	-11.7647	4.134	-19.87	-3.66
rutabaga rescue in the αβγ lobes	rabg	Blum 2009	6A	rut	rut2080/Y; c739/201Y; UAS-rut	+/rut2080; +; UAS-rut	c739 + 201Y	-	6	6	MCH-OCT	0	22	22	60	-	2	50	50	81.761	6.16224	6	88.6792	4.62168	6	-0.0666339	0.0221628	1	-6.91824	3.145	-13.08	-0.75
rutabaga rescue in the αβγ lobes	rabg	Scheunemann 2012	5A	rut	rut1; MB247/UAS-rut	wild type	MB247	1559.1	8	8	EA-IA	0	24	24	120	AC	3	70	70	64.4318	8.00322	8	67.6667	9.11612	8	-0.0478056	0.0944519	2	-3.23485	4.289	-11.64	5.17
rutabaga2080	r2080	Zars 2000	1	rut	rut2080	Canton-S	None	0	6	6	MCH-BEN	1	25	25	120	AC	2	-	-	50.5814	16.7334	6	89.2442	7.83267	6	-0.433225	0.0791953	4	-38.6628	7.543	-53.45	-23.88
rutabaga2080	r2080	McGuire 2003	2A	rut	rut2080	Canton-S	None	0	5	5	OCT-BEN	1	25	25	90	-	3	-	-	29.785	10.476	5	73.6415	11.2176	5	-0.59554	0.0693293	7	-43.8565	6.864	-57.31	-30.4
rutabaga2080	r2080	Schwaerzel 2003	1C	rut	rut2080	Canton-S	None	0	6	6	EA-IA	0	26	26	130	-	3	80	80	23.3647	6.26731	6	62.1	11.267	6	-0.623757	0.0497414	8	-38.7353	5.263	-49.05	-28.42
rutabaga2080	r2080	Blum 2009	1A	rut	rut2080	rut2080/ +	None	0	6	6	MCH-OCT	0	22	22	60	-	2	50	50	27.8409	8.35053	6	81.8182	8.35053	6	-0.659722	0.0440129		-53.9773	4.821	-63.427	-44.528
rutabaga2080 with Driver/s	dr2080	Akalal 2006	3C	rut	rut2080; c739	c739/+	None	0	12	12	OCT-BEN	1	21–25	23	90	DC	3	60–68	64	33.8634	19.1707	12	66.6685	19.4479	12	-0.492063	0.0933814	23	-32.8052	7.883	-48.256	-17.354
rutabaga2080 with Driver/s	dr2080	Akalal 2006	2C	rut	rut2080; H24	+; H24	None	0	18	18	OCT-BEN	1	21–25	23	90	DC	3	60–68	64	40.9091	16.2009	12	80.1136	7.76361	12	-0.489362	0.0600996	21	-39.2046	5.186	-49.369	-29.04
rutabaga2080 with Driver/s	dr2080	Akalal 2006	3F	rut	rut2080; 17d	17d/+	None	0	12	12	OCT-BEN	1	21–25	23	90	DC	3	60–68	64	26.5591	13.4106	12	74.7188	9.27479	12	-0.644546	0.0533541	24	-48.1597	4.707	-57.385	-38.934
rutabaga2080 with Driver/s	dr2080	Akalal 2006	5C	rut	rut2080; c739; H24	+; c739; H24	None	0	6	6	OCT-BEN	1	21–25	23	90	DC	3	60–68	64	20	13.9176	6	74.7368	11.134	6	-0.732394	0.077747	28	-54.7368	7.276	-68.998	-40.476
rutabaga2080 with Driver/s	dr2080	Akalal 2006	2A	rut	rut2080; H24	+; H24	None	0	12	12	MCH-BEN	1	21–25	23	90	DC	3	60–68	64	31.25	13.7152	18	75.5682	11.539	18	-0.586466	0.0452938	19	-44.3182	4.225	-52.598	-36.038
rutabaga2080 with Driver/s	dr2080	Akalal 2006	2E	rut	rut2080; NP1131	+; NP1131	None	0	18	18	MCH-OCT	0	21–25	23	90	DC	3	60–68	64	19.4292	10.7217	18	66.8626	17.3694	18	-0.709416	0.0429855	17	-47.4334	4.811	-56.863	-38.004
rutabaga2080 with Driver/s	dr2080	Akalal 2006	3A	rut	rut2080; c739	c739/+	None	0	12	12	MCH-BEN	1	21–25	23	90	DC	3	60–68	64	26.0638	17.6606	12	74.4681	11.1689	12	-0.65	0.0701181	22	-48.4043	6.032	-60.227	-36.581
rutabaga2080 with Driver/s	dr2080	Akalal 2006	5A	rut	rut2080; c739; H24	+; c739; H24	None	0	6	6	MCH-BEN	1	21–25	23	90	DC	3	60–68	64	18.9474	19.4846	6	86.3158	2.78351	6	-0.780488	0.0922016	26	-67.3684	8.035	-83.117	-51.62
rutabaga2080 with Driver/s	dr2080	Akalal 2006	3B	rut	rut2080; c739	c739/+	None	0	10	10	MCH-OCT	0	21–25	23	90	DC	3	60–68	64	23.8074	4.94307	10	82.542	5.46939	10	-0.711572	0.0198785	14	-58.7346	2.331	-63.304	-54.165
rutabaga2080 with Driver/s	dr2080	Akalal 2006	2D	rut	rut2080; NP1131	+; NP1131	None	0	17	17	MCH-BEN	1	21–25	23	90	DC	3	60–68	64	16.5752	12.7681	17	70.8595	16.0398	17	-0.766083	0.0455499	15	-54.2842	4.972	-64.03	-44.539
rutabaga2080 with Driver/s	dr2080	Akalal 2006	3E	rut	rut2080; 17d	17d/+	None	0	12	12	MCH-OCT	0	21–25	23	90	DC	3	60–68	64	19.9193	10.1983	12	70.2922	9.26786	12	-0.716622	0.0432487	25	-50.3729	3.978	-58.17	-42.576
rutabaga2080 with Driver/s	dr2080	Akalal 2006	3D	rut	rut2080; 17d	17d/+	None	0	24	24	MCH-BEN	1	21–25	23	90	DC	3	60–68	64	17.458	15.3316	24	71.4278	14.434	24	-0.755585	0.0635817	16	-53.9698	4.298	-62.394	-45.545
rutabaga2080 with Driver/s	dr2080	Akalal 2006	2F	rut	rut2080; NP1131	+; NP1131	None	0	18	18	OCT-BEN	1	21–25	23	90	DC	3	60–68	64	20.0039	22.3169	18	74.8628	17.7145	18	-0.732792	0.0718269	18	-54.8589	6.716	-68.022	-41.696
rutabaga2080 with Driver/s	dr2080	Akalal 2006	5B	rut	rut2080; c739; H24	+; c739; H24	None	0	6	6	MCH-OCT	0	21–25	23	90	DC	3	60–68	64	16.8421	5.56702	6	57.8947	13.9176	6	-0.709091	0.0485402	27	-41.0526	6.12	-53.047	-29.059
rutabaga2080 with Driver/s	dr2080	Akalal 2006	2B	rut	rut2080; H24	+; H24	None	0	18	18	MCH-OCT	0	21–25	23	90	DC	3	60–68	64	25.5682	17.5797	18	69.8864	16.3567	18	-0.634146	0.0626311	20	-44.3182	5.66	-55.411	-33.225
rutabaga2080 with Driver/s	dr2080	McGuire 2003	2A	rut	rut2080; c772	Canton-S	None	0	5	5	OCT-BEN	1	25	25	90	-	3	-	-	29.1167	11.8884	5	73.6415	11.2176	5	-0.604616	0.0770573	7	-44.5248	7.31	-58.85	-30.2
rutabaga2080 with Driver/s	dr2080	McGuire 2003	2A	rut	rut2080; MB247	Canton-S	None	0	5	5	OCT-BEN	1	25	25	90	-	3	-	-	25.773	17.9519	5	73.6415	11.2176	5	-0.650021	0.111596	7	-47.8685	9.467	-66.42	-29.31
rutabaga2080 with Driver/s	dr2080	McGuire 2003	S4	rut	rut2080; c379	c739/+	None	0	7	7	OCT-BEN	1	25	25	90	-	3	-	-	24.8	10.583	7	68.8	3.1749	7	-0.639535	0.0584785	11	-44	4.176	-52.19	-35.81
rutabaga2080 with Driver/s	dr2080	McGuire 2003	S4	rut	rut2080; H24	+; H24	None	0	7	7	OCT-BEN	1	25	25	90	-	3	-	-	25.6	12.6996	7	60.8	8.4664	7	-0.578947	0.0819987	12	-35.2	5.769	-46.51	-23.89
rutabaga2080 with Driver/s	dr2080	McGuire 2003	S4	rut	rut2080; c379; H24	+; c739; H24	None	0	7	7	OCT-BEN	1	25	25	90	-	3	-	-	16	13.7579	7	58.4	9.5247	7	-0.726027	0.0906286	13	-42.4	6.325	-54.8	-30
rutabaga2080 with Driver/s	dr2080	Schwaerzel 2003	1C	rut	rut2080; MB247	Canton-S	None	0	6	6	EA-IA	0	26	26	130	-	3	80	80	29.4381	8.19143	6	62.1	11.267	6	-0.525957	0.0642868	8	-32.6619	5.687	-43.81	-21.52
rutabaga2080; UAS-rut	ur2080	Blum 2009	3A	rut	rut2080; +; UAS-rut	+/rut2080; +; UAS-rut	None	0	6	6	MCH-OCT	0	22	22	60	-	2	50	50	51.634	11.2068	6	85.6209	3.20195	6	-0.396947	0.0542225	5	-33.9869	4.758	-43.31	-24.66
rutabaga2080; UAS-rut	ur2080	Blum 2009	4A	rut	rut2080; +; UAS-rut	+/rut2080; +; UAS-rut	None	0	8	8	MCH-OCT	0	22	22	60	-	2	50	50	42.8571	13.4687	8	87.7551	5.7723	8	-0.511628	0.0554394	3	-44.898	5.181	-55.05	-34.74
rutabaga2080; UAS-rut	ur2080	Blum 2009	4B	rut	rut2080; +; UAS-rut	+/rut2080; +; UAS-rut	None	0	12	12	MCH-OCT	0	22	22	60	-	2	50	50	56.4626	16.4957	12	87.7551	7.0696	12	-0.356589	0.0562888	10	-31.2925	5.181	-41.45	-21.14
rutabaga2080; UAS-rut	ur2080	Blum 2009	6A	rut	rut2080; +; UAS-rut	+/rut2080; +; UAS-rut	None	0	6	6	MCH-OCT	0	22	22	60	-	2	50	50	59.1195	18.4867	6	88.6792	4.62168	6	-0.333333	0.0862803	1	-29.5597	7.779	-44.81	-14.31
rutabaga2080; UAS-rut	ur2080	McGuire 2003	2A	rut	rut2080; +; UAS-rut	Canton-S	None	0	5	5	OCT-BEN	1	25	25	90	-	3	-	-	29.7899	13.4723	5	73.6415	11.2176	5	-0.595474	0.0863317	7	-43.8515	7.84	-59.22	-28.49
rutabaga2080; UAS-rut	ur2080	Schwaerzel 2003	1C	rut	rut2080; +; UAS-rut	Canton-S	None	0	6	6	EA-IA	0	26	26	130	-	3	80	80	26.4666	6.86066	6	62.1	11.267	6	-0.573807	0.0550524	8	-35.6334	5.385	-46.19	-25.08
rutabaga2080; UAS-rut	ur2080	Thum 2007	1D	rut	rut2080; +; UAS-rut	MB247/+	None	0	6	6	MCH-OCT	0	25	25	90	DC	0	-	-	33.7607	20.8166	8	65.7634	17.1926	8	-0.486634	0.121557	9	-32.0027	9.545	-50.71	-13.29
rutabaga2080; UAS-rut	ur2080	Zars 2000	1	rut	rut2080; +; UAS-rut	Canton-S	None	0	8	8	MCH-BEN	1	25	25	120	AC	2	-	-	55.8139	13.1731	6	89.2442	7.83267	6	-0.374593	0.0642922	4	-33.4302	6.257	-45.69	-21.17
rutabaga1; UAS-rut	ur1	Scheunemann 2012	5A	rut	rut1; +; UAS-rut	wild type	None	0	8	8	EA-IA	0	24	24	120	AC	3	70	70	27.1515	6.59034	8	55.369	10.69	8	-0.509626	0.0537711		-28.2175	4.44	-36.92	-19.515
rutabaga1	r1	Blum 2009	1A	rut	rut1	rut1/+	None	0	6	6	MCH-OCT	0	22	22	60	-	2	50	50	32.9545	12.5258	6	78.4091	6.95878	6	-0.57971	0.0669716		-45.4545	5.85	-56.92	-33.989
rutabaga1	r1	Scheunemann 2012	5A	rut	rut1	wild type	None	0	8	8	EA-IA	0	24	24	120	AC	3	70	70	20.0454	8.51615	8	55.369	10.69	8	-0.637966	0.0597309		-35.3235	4.832	-44.794	-25.853

## Sheet: Shibire
Allelic Type	Allelic type (short)	Study	Fig.	Experiment	Genotype	Driver expression	Cell Count	N(E)	N(C)	Odor Pair	BEN?	Restrictive Temp. °C (range)	Permissive Temp. °C (range)	Restrictive Temp. °C (mean)	Permissive Temp. °C (mean)	Shock (V)	Shock Type	Time (min)	RH (%) range	RH (%) mean	Raw PI EXP mean	Raw PI EXP SE	Raw PI EXP N	Raw PI Control mean	Raw PI Control SE	Raw PI Control N	Proportional Mean Difference	SE (proportion)	Shared Control	PI difference	SE (PI difference)	PI diff %95 CI Start	PI diff %95 CI End
UAS-shibirets inactivation of the αβ (alphabeta) lobes	sab	McGuire 2001	2AB	shi	c739; UAS-shits1	c739	1000	6	6	OCT-BEN	1	32	25	32	25	90	-	3	-	-	43.019	8.7751	6	79.122	10.6966	6	-0.456296	0.054318		-36.1031	5.648	-47.174	-25.033
UAS-shibirets inactivation of the αβ (alphabeta) lobes	sab	Akalal 2006	4A	shi	c739; UAS-shits1	c739	1000	6	6	MCH-BEN	1	32–35	21-25	33.5	23	90	DC	3	60–68	64	41.6258	11.752	6	79.4647	7.00717	6	-0.476173	0.063252		-37.8389	5.586	-48.787	-26.891
UAS-shibirets inactivation of the αβ (alphabeta) lobes	sab	Akalal 2006	4B	shi	c739; UAS-shits1	c739	1000	10	6	MCH-OCT	0	32–35	21-25	33.5	23	90	DC	3	60–68	64	31.3523	7.36843	6	69.1912	12.3546	10	-0.58275	0.048244		-37.8389	4.931	-47.503	-28.175
UAS-shibirets inactivation of the αβ (alphabeta) lobes	sab	Akalal 2006	4C	shi	c739; UAS-shits1	c739	1000	6	9	OCT-BEN	1	32–35	21-25	33.5	23	90	DC	3	60–68	64	32.6184	5.28844	9	73.2613	9.33201	6	-0.554766	0.033392		-40.6429	4.198	-48.871	-32.415
UAS-shibirets inactivation of the αβ (alphabeta) lobes	sab	Akalal 2006	4D	shi	17d; UAS-shits1	17d	838.7	6	10	MCH-BEN	1	32–35	21-25	33.5	23	90	DC	3	60–68	64	40.9759	10.3495	10	76.4811	7.34379	6	-0.314286	0.120816		-35.5053	4.438	-44.204	-26.806
UAS-shibirets inactivation of the αβ (alphabeta) lobes	sab	Akalal 2006	4E	shi	17d; UAS-shits1	17d	838.7	10	10	MCH-OCT	0	32–35	21-25	33.5	23	90	DC	3	60–68	64	57.1429	6.95006	10	60.4396	11.2938	10	-0.464236	0.047668		-3.2967	4.193	-11.516	4.922
UAS-shibirets inactivation of the αβ (alphabeta) lobes	sab	Akalal 2006	4F	shi	17d; UAS-shits1	17d	838.7	13	10	OCT-BEN	1	32–35	21-25	33.5	23	90	DC	3	60–68	64	39.5604	20.8502	10	57.6923	11.8864	13	-0.054545	0.06666		-18.1319	7.372	-32.58	-3.684
UAS-shibirets inactivation of the αβγ lobes	sabg	Dubnau 2001	3A	shi	UAS-shits1/c309	c309	1795.7	6	6	MCH-OCT	0	30	20	30	20	-	-	0	-	-	2.17793	6.87387	6	55.9244	24.5211	6	-0.961056	0.050661		-53.7465	10.397	-74.123	-33.37
UAS-shibirets inactivation of the αβγ lobes	sabg	Dubnau 2001	3A	shi	UAS-shits1/c747	c747	1763.4	6	6	MCH-OCT	0	30	20	30	20	-	-	0	-	-	6.92418	14.5902	6	63.8463	10.9611	6	-0.891549	0.093603		-56.9221	7.45	-71.524	-42.32
UAS-shibirets inactivation of the αβγ lobes	sabg	McGuire 2001	2AB	shi	MB247; UAS-shits1	MB247	1559.1	6	6	OCT-BEN	1	32	25	32	25	90	-	3	-	-	34.025	15.3748	6	69.4709	16.9719	6	-0.510227	0.10271		-35.4459	9.349	-53.77	-17.122
UAS-shibirets inactivation of the αβγ lobes	sabg	Schwaerzel 2002	3C	shi	MB247/UAS-shits1	MB247	1559.1	6	6	OCT-BEN	1	34	26	34	26	-	-	3	85	85	10.3333	5.51884	6	66.7831	6.43132	6	-0.84527	0.034281		-56.4497	3.46	-63.231	-49.669
UAS-shibirets inactivation of the αβγ lobes	sabg	Schwaerzel 2002	3C	shi	c772/UAS-shits2	c772	1795.7	6	6	OCT-BEN	1	34	26	34	26	-	-	3	85	85	21.0837	7.5863	6	77.3188	7.4393	6	-0.727315	0.041464		-56.2351	4.338	-64.737	-47.733
UAS-shibirets inactivation of the αβγ lobes	sabg	Schwaerzel 2003	1E	shi	MB247/UAS-shits1	MB247	1559.1	6	6	EA-IA	0	34	26	34	26	130	-	3	80	80	21.1604	11.2601	6	60.7294	14.0117	6	-0.651563	0.082504		-39.569	7.338	-53.952	-25.186
UAS-shibirets inactivation of the γ (gamma) lobes	sg	McGuire 2001	2AB	shi	201Y; UAS-shits1	201Y	1150.5	3	4	OCT-BEN	1	32	25	32	25	90	-	3	-	-	55.7103	18.2168	3	72.1933	6.88287	4	-0.228318	0.150258		-16.483	11.066	-38.172	5.206
Wild type heat effect controls	wt	McGuire 2001	2AB	shi	wCS10	None	0	6	6	OCT-BEN	1	32	25	32	25	90	-	3	-	-	58.7573	8.7751	6	65.1958	6.16292	6	-0.098756	0.065031		-6.43848	4.378	-15.019	2.142
Wild type heat effect controls	wt	Schwaerzel 2002	3C	shi	Canton-S	None	0	6	6	OCT-BEN	1	34	26	34	26	-	-	3	85	85	56.284	13.7508	6	80.6795	7.78247	6	-0.302375	0.074808		-24.3954	6.45	-37.038	-11.753
Driver heat effect controls	driver	Akalal 2006	4A	shi	17d/+	None	0	6	6	MCH-BEN	1	32–35	21-25	33.5	23	90	DC	3	60–68	64	69.1912	17.187	6	82.1646	11.8557	6	-0.157895	0.098759		-12.9733	8.524	-29.68	3.733
Driver heat effect controls	driver	Akalal 2006	4D	shi	17d/+	None	0	10	6	MCH-OCT	0	32–35	21-25	33.5	23	90	DC	3	60–68	64	63.9035	15.5054	10	79.7659	10.6938	6	-0.198862	0.075507		-15.8624	6.565	-28.73	-2.995
Driver heat effect controls	driver	Akalal 2006	4B	shi	c739/+	None	0	6	10	OCT-BEN	1	32–35	21-25	33.5	23	90	DC	3	60–68	64	58.9236	13.3662	6	75.1402	15.331	10	-0.215819	0.088508		-16.2167	7.299	-30.523	-1.91
Driver heat effect controls	driver	Akalal 2006	4E	shi	17d/+	None	0	10	10	MCH-BEN	1	32–35	21-25	33.5	23	90	DC	3	60–68	64	51.0989	15.6376	10	63.7363	13.9001	10	-0.198276	0.095272		-12.6374	6.616	-25.605	0.33
Driver heat effect controls	driver	Akalal 2006	4F	shi	c739/+	None	0	10	13	MCH-OCT	0	32–35	21-25	33.5	23	90	DC	3	60–68	64	63.1868	15.6376	10	62.6374	9.90536	13	0.00877	0.0905		0.54945	5.657	-10.538	11.637
Driver heat effect controls	driver	Akalal 2006	4C	shi	c739/+	None	0	9	6	OCT-BEN	1	32–35	21-25	33.5	23	90	DC	3	60–68	64	61.4962	7.72517	9	65.7744	6.56629	6	-0.065043	0.054632		-4.27819	3.717	-11.564	3.007
Driver heat effect controls	driver	McGuire 2001	2AB	shi	201Y	None	0	5	6	OCT-BEN	1	32	25	32	25	90	-	3	-	-	73.5075	8.01054	5	82.5864	8.42976	6	-0.109932	0.057073		-9.07891	4.968	-18.815	0.657
Driver heat effect controls	driver	McGuire 2001	2AB	shi	c739	None	0	6	6	OCT-BEN	1	32	25	32	25	90	-	3	-	-	66.5495	20.5307	6	79.4202	12.382	6	-0.162059	0.118246		-12.8707	9.788	-32.055	6.313
Driver heat effect controls	driver	McGuire 2001	2AB	shi	247	None	0	6	6	OCT-BEN	1	32	25	32	25	90	-	3	-	-	81.3227	8.7751	6	87.9934	8.42976	6	-0.075809	0.054442		-6.67072	4.968	-16.407	3.066
Driver heat effect controls	driver	Schwaerzel 2003	1E	shi	247/+	None	0	6	6	EA-IA	0	34	26	34	26	130	-	3	80	80	52.8074	14.4484	6	64.774	9.37886	6	-0.184743	0.103029		-11.9666	7.032	-25.75	1.816
UAS-shits heat effect controls	uas	Akalal 2006	4E	shi	w; UAS-shits1	None	0	10	10	MCH-BEN	1	32–35	21-25	33.5	23	90	DC	3	60–68	64	60.4396	15.6376	10	59.8901	12.1626	10	0.00917	0.104966		0.54945	6.265	-11.729	12.828
UAS-shits heat effect controls	uas	Akalal 2006	4A	shi	w; UAS-shits1	None	0	6	6	MCH-OCT	0	32–35	21-25	33.5	23	90	DC	3	60–68	64	62.1669	12.5301	6	83.7892	4.58499	6	-0.258056	0.063261		-21.6223	5.447	-32.298	-10.946
UAS-shits heat effect controls	uas	Akalal 2006	4F	shi	w; UAS-shits1	None	0	10	13	OCT-BEN	1	32–35	21-25	33.5	23	90	DC	3	60–68	64	57.6923	10.4251	10	65.9341	10.8959	13	-0.125	0.064096		-8.24176	4.472	-17.007	0.524
UAS-shits heat effect controls	uas	Akalal 2006	4D	shi	w; UAS-shits1	None	0	10	6	MCH-BEN	1	32–35	21-25	33.5	23	90	DC	3	60–68	64	58.9943	13.8057	10	78.655	8.03135	6	-0.249962	0.063705		-19.6608	5.46	-30.362	-8.96
UAS-shits heat effect controls	uas	Akalal 2006	4C	shi	w; UAS-shits1	None	0	9	6	MCH-OCT	0	32–35	21-25	33.5	23	90	DC	3	60–68	64	49.1993	14.6899	9	66.844	15.8324	6	-0.263969	0.102135		-17.6447	8.109	-33.538	-1.752
UAS-shits heat effect controls	uas	Akalal 2006	4B	shi	w; UAS-shits1	None	0	6	10	OCT-BEN	1	32–35	21-25	33.5	23	90	DC	3	60–68	64	50.2747	8.33906	6	74.0591	15.8011	10	-0.321155	0.064892		-23.7845	6.046	-35.635	-11.934
UAS-shits heat effect controls	uas	Dubnau 2001	3A	shi	shits1/+	None	0	6	6	MCH-OCT	0	30	20	30	20	-	-	0	-	-	75.2706	12.708	6	67.0261	17.2627	6	0.123	0.141187		8.24451	8.751	-8.907	25.396
UAS-shits heat effect controls	uas	McGuire 2001	2AB	shi	UAS-shits1	None	0	6	6	OCT-BEN	1	32	25	32	25	90	-	3	-	-	58.7573	8.7751	6	72.1704	9.27247	6	-0.185853	0.065479		-13.4131	5.212	-23.628	-3.198
UAS-shits heat effect controls	uas	Schwaerzel 2002	3C	shi	UAS-shits2/+	None	0	6	6	OCT-BEN	1	34	26	34	26	-	-	3	85	85	41.965	7.33302	6	67.3525	4.48371	6	-0.376934	0.047564		-25.3874	3.509	-32.265	-18.51
UAS-shits heat effect controls	uas	Schwaerzel 2002	3C	shi	UAS-shits1/+	None	0	6	6	OCT-BEN	1	34	26	34	26	-	-	3	85	85	53.6151	11.0648	6	76.0088	11.1739	6	-0.29462	0.072966		-22.3937	6.42	-34.976	-9.811
UAS-shits heat effect controls	uas	Schwaerzel 2003	1E	shi	UAS-shits1/+	None	0	6	6	EA-IA	0	34	26	34	26	130	-	3	80	80	66.3287	15.6181	6	60.7855	7.03951	6	0.09119	0.116895		5.54317	6.994	-8.164	19.251
